# Supplementary material for: An advanced systems biology framework of feature engineering for cold tolerance genes discovery from integrated omics and non-omics data in soybean
Source: Front Plant Sci. 2022 Sep 30;13:1019709. doi: 10.3389/fpls.2022.1019709 (PMC9562094; doi:10.3389/fpls.2022.1019709)
Supplement: Supplementary file 2 [file DataSheet_2.xlsx]

## Sheet: DNA layer
platform	population	marker	CHR	BP0	BP1	P	temperature (C)	span (day)	對照	ref	gene_version	journal
Linkage	soybean	Sat_020	16	28995578	28996444	0.03428	6	7		Zhang et al.(2009)	1.1	Molecular Biology Reports
Linkage	soybean	Sat_262	13	7233061	7233116	0.030339	6	7		Zhang et al.(2009)	1	Molecular Biology Reports
Linkage	soybean	Sat_331	11	38377025	38377068	0.042756	6	7		Zhang et al.(2009)	1	Molecular Biology Reports
Linkage	soybean	Satt041	2	42619524	42619574	0.004053	6	7		Zhang et al.(2009)	1	Molecular Biology Reports
Linkage	soybean	Satt142	12	36043054	36043113	0.00033	6	7		Zhang et al.(2009)	1	Molecular Biology Reports
Linkage	soybean	Satt240	9	32913781	32913826	0.038614	6	7		Zhang et al.(2009)	1	Molecular Biology Reports
Linkage	soybean	Satt253	12	18644128	18644178	0.023703	6	7		Zhang et al.(2009)	1	Molecular Biology Reports
Linkage	soybean	Satt255	3	40343729	40343740	0.002769	6	7		Zhang et al.(2009)	1	Molecular Biology Reports
Linkage	soybean	Satt271	5	38832320	38832355	0.020529	6	7		Zhang et al.(2009)	1	Molecular Biology Reports
Linkage	soybean	Satt323	7	10415523	10415573	0.00719	6	7		Zhang et al.(2009)	1	Molecular Biology Reports
Linkage	soybean	Satt338	4	46964891	46964941	0	6	7		Zhang et al.(2009)	1	Molecular Biology Reports
Linkage	soybean	Satt452	15	38923152	38923190	0.031972	6	7		Zhang et al.(2009)	1	Molecular Biology Reports
Linkage	soybean	Satt457	6	8782850	8782909	0.011496	6	7		Zhang et al.(2009)	1	Molecular Biology Reports
Linkage	soybean	Satt458	17	6053036	6053125	0.023246	6	7		Zhang et al.(2009)	1	Molecular Biology Reports
Linkage	soybean	Satt513	19	49102146	49102187	0.001428	6	7		Zhang et al.(2009)	1	Molecular Biology Reports
Linkage	soybean	Satt540	7	4962987	4963031	0.020999	6	7		Zhang et al.(2009)	1	Molecular Biology Reports
Linkage	soybean	Satt549	3	39360400	39360462	0.011798	6	7		Zhang et al.(2009)	1	Molecular Biology Reports
Linkage	soybean	Satt577	14	668802	668837	0.016515	6	7		Zhang et al.(2009)	1	Molecular Biology Reports
Linkage	soybean	Satt588	9	45420963	45421065	0.000865	6	7		Zhang et al.(2009)	1	Molecular Biology Reports
Linkage	soybean	Satt651	15	6805203	6805232	0.018766	6	7		Zhang et al.(2009)	1	Molecular Biology Reports
Linkage	soybean	Satt669	17	11305953	11306104	0.002601	6	7		Zhang et al.(2009)	1.1	Molecular Biology Reports
Linkage	soybean	Satt693	16	6273738	6273797	0.027657	6	7		Zhang et al.(2009)	1	Molecular Biology Reports
Linkage	soybean	Sat_108	10	47603454	47603527	0.05	6	8		邱 et al.(2011)	1	Scientia Agricultura Sinica
Linkage	soybean	Sat_160	1	53236862	53236911	0.05	6	8		邱 et al.(2011)	1	Scientia Agricultura Sinica
Linkage	soybean	Sat_180	12	38412625	38412857	0.05	6	8		邱 et al.(2011)	1	Scientia Agricultura Sinica
Linkage	soybean	Sat_246	6	14444925	14444988	0.05	6	8		邱 et al.(2011)	1	Scientia Agricultura Sinica
Linkage	soybean	Sat_271	5	38832320	38832355	0.05	6	8		邱 et al.(2011)	1	Scientia Agricultura Sinica
Linkage	soybean	Sat_271	5	38832320	38832355	0.05	6	8		邱 et al.(2011)	1	Scientia Agricultura Sinica
Linkage	soybean	Sat_331	11	38377025	38377068	0.05	6	8		邱 et al.(2011)	1	Scientia Agricultura Sinica
Linkage	soybean	Satt276	5	3442439	3442495	0.05	6	8		邱 et al.(2011)	1	Scientia Agricultura Sinica
Linkage	soybean	Satt411	15	2517299	2517331	0.05	6	8		邱 et al.(2011)	1	Scientia Agricultura Sinica
Linkage	soybean	Satt529	16	23096020	23096058	0.05	6	8		邱 et al.(2011)	1	Scientia Agricultura Sinica
Linkage	soybean	Satt543	17	30637442	30637498	0.05	6	8		邱 et al.(2011)	1	Scientia Agricultura Sinica
Linkage	soybean	Satt556	14	39579320	39579361	0.05	6	8		邱 et al.(2011)	1	Scientia Agricultura Sinica
Linkage	soybean	Satt556	14	39579320	39579361	0.05	6	8		邱 et al.(2011)	1	Scientia Agricultura Sinica
Linkage	soybean	Satt556	14	39579320	39579361	0.05	6	8		邱 et al.(2011)	1	Scientia Agricultura Sinica
Linkage	soybean	Satt556	14	39579320	39579361	0.05	6	8		邱 et al.(2011)	1	Scientia Agricultura Sinica
Linkage	soybean	Satt571	20	1291809	1291850	0.05	6	8		邱 et al.(2011)	1	Scientia Agricultura Sinica
Linkage	soybean	Satt607	4	8093757	8093801	0.05	6	8		邱 et al.(2011)	1	Scientia Agricultura Sinica
Linkage	soybean	Satt640	6	4677048	4677119	0.05	6	8		邱 et al.(2011)	1	Scientia Agricultura Sinica
Linkage	soybean	Satt640	6	4677048	4677119	0.05	6	8		邱 et al.(2011)	1	Scientia Agricultura Sinica
Linkage	soybean	Satt726	14	47031611	47031670	0.05	6	8		邱 et al.(2011)	1	Scientia Agricultura Sinica
Linkage	soybean	Satt449	5	18415427	18415489	0.05	6	7		蔣 et al.(2009)	1	Acta Agronomica Sinica
Linkage	soybean	Sat_162	8	8279411	8279478	0.05	6	7		蔣 et al.(2009)	1	Acta Agronomica Sinica
Linkage	soybean	SOYGPATR	4	525144	525164	0.05	6	7		蔣 et al.(2009)	1	Acta Agronomica Sinica
Linkage	soybean	Satt353	12	1682557	1682607	0.05	6	7		蔣 et al.(2009)	1	Acta Agronomica Sinica
Linkage	soybean	Satt541	12	12248312	12248484	0.05	6	7		蔣 et al.(2009)	1.1	Acta Agronomica Sinica
Linkage	soybean	Satt278	19	8990666	8990743	0.05	6	7		蔣 et al.(2009)	1	Acta Agronomica Sinica
Linkage	soybean	Satt323	7	10415523	10415573	0.05	6	7		蔣 et al.(2009)	1	Acta Agronomica Sinica
Linkage	soybean	Satt237	3	40119054	40119104	0.01	6	7		蔣 et al.(2009)	1	Acta Agronomica Sinica
Linkage	soybean	SOYPRP1	9	12712734	12712874	0.01	6	7		蔣 et al.(2009)	1.1	Acta Agronomica Sinica
Linkage	soybean	Satt540	7	4962987	4963031	0.01	6	7		蔣 et al.(2009)	1	Acta Agronomica Sinica
Linkage	soybean	Satt196	9	43310876	43310941	0.01	6	7		蔣 et al.(2009)	1	Acta Agronomica Sinica
Linkage	soybean	Satt201	7	2006096	2006143	0.01	6	7		蔣 et al.(2009)	1	Acta Agronomica Sinica

## Sheet: RNA layer
platform	population	mapped gene	CHR	BP0	BP1	P	FC	temperature	span	ref	gene_version	journal
gene expression	soybean	Glyma.05g021400	5				0.2	4	0.5	Yang et al. (2018)	2	BMC Plant Biol.
gene expression	soybean	Glyma.05g040600	5				0.9	4	0.5	Yang et al. (2018)	2	BMC Plant Biol.
gene expression	soybean	Glyma.12g086700	12				0.382	4	0.5	Yang et al. (2018)	2	BMC Plant Biol.
gene expression	soybean	Glyma.12g188200	12				0.171	4	0.5	Yang et al. (2018)	2	BMC Plant Biol.
gene expression	soybean	Glyma.17g085700	17				0.221	4	0.5	Yang et al. (2018)	2	BMC Plant Biol.
gene expression	soybean	Glyma.18g076300	18				0.25	4	0.5	Yang et al. (2018)	2	BMC Plant Biol.
gene expression	soybean	Glyma.11g189500	11				0.21	4	0.5	Yang et al. (2018)	2	BMC Plant Biol.
gene expression	soybean	Glyma.12g181400	12				0.13	4	0.5	Yang et al. (2018)	2	BMC Plant Biol.
gene expression	soybean	Glyma.06g156000	6				5.58	4	0.5	Yang et al. (2018)	2	BMC Plant Biol.
gene expression	soybean	Glyma16g53680	16				0.1	14	8	Lyu et al. (2020)	1	Int. J. Mol. Sci.
gene expression	soybean	Glyma08g47810	8				0.85	14	8	Lyu et al. (2020)	1	Int. J. Mol. Sci.
gene expression	soybean	Glyma18g53690	18				29	14	8	Lyu et al. (2020)	1	Int. J. Mol. Sci.
gene expression	soybean	Glyma16g26660	16				3.32	14	8	Lyu et al. (2020)	1	Int. J. Mol. Sci.
gene expression	soybean	Glyma16g26690	16				0.067	14	8	Lyu et al. (2020)	1	Int. J. Mol. Sci.
gene expression	soybean	Glyma16g04840	16				0.277	14	8	Lyu et al. (2020)	1	Int. J. Mol. Sci.
gene expression	soybean	Glyma19g28390	19				0.048	14	8	Lyu et al. (2020)	1	Int. J. Mol. Sci.
gene expression	soybean	Glyma16g04830	16				5	14	8	Lyu et al. (2020)	1	Int. J. Mol. Sci.
gene expression	soybean	Glyma19g28400	19				0.43	14	8	Lyu et al. (2020)	1	Int. J. Mol. Sci.
gene expression	soybean	Glyma.02g026300	2	2350461	2352857		5.2	4	1	Bian et al (2017)	2	Int. J. Mol. Sci.
gene expression	soybean	Glyma.01g058000	1				0.42	4	0.5	Wang et al. (2019)	2	PeerJ
gene expression	soybean	Glyma.02g115900	2				0.361	4	0.25	Wang et al. (2019)	2	PeerJ
gene expression	soybean	Glyma.02g208700	2				0.5	4	0.5	Wang et al. (2019)	2	PeerJ
gene expression	soybean	Glyma.04g092600	4				0.532	4	0.5	Wang et al. (2019)	2	PeerJ
gene expression	soybean	Glyma.04g099900	4				0.451	4	0.5	Wang et al. (2019)	2	PeerJ
gene expression	soybean	Glyma.04g183400	4				2	4	0.25	Wang et al. (2019)	2	PeerJ
gene expression	soybean	Glyma.05g158100	5				2.3	4	0.04	Wang et al. (2019)	2	PeerJ
gene expression	soybean	Glyma.06g094400	6				1.75	4	0.04	Wang et al. (2019)	2	PeerJ
gene expression	soybean	Glyma.06g101500	6				0.3	4	0.5	Wang et al. (2019)	2	PeerJ
gene expression	soybean	Glyma.06g182800	6				0.332	4	0.04	Wang et al. (2019)	2	PeerJ
gene expression	soybean	Glyma.07g226000	7				1.35	4	0.5	Wang et al. (2019)	2	PeerJ
gene expression	soybean	Glyma.08g115800	8				1.82	4	0.04	Wang et al. (2019)	2	PeerJ
gene expression	soybean	Glyma.08g363800	8				1.75	4	0.04	Wang et al. (2019)	2	PeerJ
gene expression	soybean	Glyma.12g210400	12				1.35	4	0.04	Wang et al. (2019)	2	PeerJ
gene expression	soybean	Glyma.12g229200	12				0.551	4	0.04	Wang et al. (2019)	2	PeerJ
gene expression	soybean	Glyma.13g270600	13				0.42	4	0.5	Wang et al. (2019)	2	PeerJ
gene expression	soybean	Glyma.13g290900	13				1.39	4	0.25	Wang et al. (2019)	2	PeerJ
gene expression	soybean	Glyma.14g176900	14				0.5	4	0.5	Wang et al. (2019)	2	PeerJ
gene expression	soybean	Glyma.18g298300	18				2.1	4	0.04	Wang et al. (2019)	2	PeerJ
gene expression	soybean	Glyma11g06010	11	4245812	4247876		8.15	4	0.13	Chung et al (2013)	1.1	JGG
gene expression	soybean	Glyma11g06010	11	4245812	4247876		2.5	4	1	Chung et al (2013)	1.1	JGG
gene expression	soybean	Glyma16g32070	16	35256650	35258245		0.3	4	1	Chung et al (2013)	1.1	JGG
gene expression	soybean	Glyma16g32070	16	35256650	35258245		1.7	4	0.13	Chung et al (2013)	1.1	JGG
gene expression	soybean	Glyma04g05500	4				4	4	1	Chung et al (2013)	1.1	JGG
gene expression	soybean	Glyma04g05500	4				3.25	4	0.13	Chung et al (2013)	1.1	JGG
gene expression	soybean	Glyma10g03530	10				2.2	4	1	Chung et al (2013)	1.1	JGG
gene expression	soybean	Glyma10g03530	10				2	4	0.25	Chung et al (2013)	1.1	JGG
gene expression	soybean		8	7885825	7885882		11.2	13	14	Ohnishi et al.(2010)	1	Theor Appl Genet
gene expression	soybean		8	9199863	9199916		14	13	14	Ohnishi et al.(2010)	1	Theor Appl Genet
gene expression	soybean		8	8410306	8428210		16.6	13	14	Ohnishi et al.(2010)	1	Theor Appl Genet
gene expression	soybean		8	8410306	8428210		20.2	13	14	Ohnishi et al.(2010)	1	Theor Appl Genet
gene expression	soybean		1	26112350	26112323		1.1	13	14	Ohnishi et al.(2010)	1	Theor Appl Genet
gene expression	soybean		1	26112350	26112323		0.6	13	14	Ohnishi et al.(2010)	1	Theor Appl Genet
gene expression	soybean		14	5177321	5177374		1.4	13	14	Ohnishi et al.(2010)	1	Theor Appl Genet
gene expression	soybean		14	5177321	5177374		0.4	13	14	Ohnishi et al.(2010)	1	Theor Appl Genet
gene expression	soybean		14	7818051	7818076		1.8	13	14	Ohnishi et al.(2010)	1	Theor Appl Genet
gene expression	soybean		14	7818051	7818076		1.8	13	14	Ohnishi et al.(2010)	1	Theor Appl Genet
gene expression	soybean		1	26112350	26112323		4	13	14	Ohnishi et al.(2010)	1	Theor Appl Genet
gene expression	soybean		1	26112350	26112323		1.4	13	14	Ohnishi et al.(2010)	1	Theor Appl Genet
gene expression	soybean		14	5177321	5177374		3	13	14	Ohnishi et al.(2010)	1	Theor Appl Genet
gene expression	soybean		14	5177321	5177374		1.4	13	14	Ohnishi et al.(2010)	1	Theor Appl Genet
gene expression	soybean		14	7818051	7818076		2.7	13	14	Ohnishi et al.(2010)	1	Theor Appl Genet
gene expression	soybean		14	7818051	7818076		2.1	13	14	Ohnishi et al.(2010)	1	Theor Appl Genet
gene expression	soybean	Glyma.10g066000					0.32	4	1	?D. Robison et al.(2019)	2	frontiers in plant science
gene expression	soybean	Glyma.02g165800					0.9	4	1	?D. Robison et al.(2019)	2	frontiers in plant science
gene expression	soybean	Glyma.13g151100					0.7	4	1	?D. Robison et al.(2019)	2	frontiers in plant science
gene expression	soybean	Glyma.03g191000					2	4	1	?D. Robison et al.(2019)	2	frontiers in plant science
gene expression	soybean	Glyma.03g191000					1.2	4	0.04	?D. Robison et al.(2019)	2	frontiers in plant science
gene expression	soybean	Glyma.19g191600					2.2	4	1	?D. Robison et al.(2019)	2	frontiers in plant science
gene expression	soybean	Glyma.19g191600					1.1	4	0.04	?D. Robison et al.(2019)	2	frontiers in plant science
gene expression	soybean	Glyma.09g002600					1.74	4	1	?D. Robison et al.(2019)	2	frontiers in plant science
gene expression	soybean	Glyma.12g241700					5.28	4	1	?D. Robison et al.(2019)	2	frontiers in plant science
gene expression	soybean	Glyma.03g181400					1.6	4	1	?D. Robison et al.(2019)	2	frontiers in plant science
gene expression	soybean	Glyma.03g181400					1.1	4	0.04	?D. Robison et al.(2019)	2	frontiers in plant science
gene expression	soybean	Glyma.10g058300					2.9	4	1	?D. Robison et al.(2019)	2	frontiers in plant science
gene expression	soybean	Glyma.13g076800					3.6	4	1	?D. Robison et al.(2019)	2	frontiers in plant science
gene expression	soybean	Glyma.13g076800					1.5	4	0.04	?D. Robison et al.(2019)	2	frontiers in plant science
gene expression	soybean	Glyma.13g076700					2.4	4	1	?D. Robison et al.(2019)	2	frontiers in plant science
gene expression	soybean	Glyma.13g076700					1.3	4	0.04	?D. Robison et al.(2019)	2	frontiers in plant science
gene expression	soybean	Glyma.20g051500					1.1	4	1	?D. Robison et al.(2019)	2	frontiers in plant science
gene expression	soybean	Glyma.20g051500					1.1	4	0.04	?D. Robison et al.(2019)	2	frontiers in plant science
gene expression	soybean	Glyma.14g041500					2.6	4	1	?D. Robison et al.(2019)	2	frontiers in plant science
gene expression	soybean	Glyma.14g041500					1.2	4	0.04	?D. Robison et al.(2019)	2	frontiers in plant science
gene expression	soybean	Glyma.02g274600					1.2	4	1	?D. Robison et al.(2019)	2	frontiers in plant science
gene expression	soybean	Glyma.02g274600					1.1	4	0.04	?D. Robison et al.(2019)	2	frontiers in plant science
gene expression	soybean	Glyma.04g066900					3	4	1	?D. Robison et al.(2019)	2	frontiers in plant science
gene expression	soybean	Glyma.04g066900					0.5	4	0.04	?D. Robison et al.(2019)	2	frontiers in plant science
gene expression	soybean	Glyma.06g068400					0.3	4	0.04	?D. Robison et al.(2019)	2	frontiers in plant science
gene expression	soybean	Glyma.06g068400					0.9	4	1	?D. Robison et al.(2019)	2	frontiers in plant science
gene expression	soybean	Glyma.14g116800					1.8	4	1	?D. Robison et al.(2019)	2	frontiers in plant science
gene expression	soybean	Glyma.14g116800					0.3	4	0.04	?D. Robison et al.(2019)	2	frontiers in plant science
gene expression	soybean	Glyma.17g211000					3.5	4	1	?D. Robison et al.(2019)	2	frontiers in plant science
gene expression	soybean	Glyma.17g211000					0.3	4	0.04	?D. Robison et al.(2019)	2	frontiers in plant science
gene expression	soybean	Glyma.04g147000					76	4	1	?D. Robison et al.(2019)	2	frontiers in plant science
gene expression	soybean	Glyma.04g147000					0.9	4	0.04	?D. Robison et al.(2019)	2	frontiers in plant science
gene expression	soybean	Glyma.13g166200					3.1	4	1	?D. Robison et al.(2019)	2	frontiers in plant science
gene expression	soybean	Glyma.13g166200					0.6	4	0.04	?D. Robison et al.(2019)	2	frontiers in plant science
gene expression	soybean	Glyma.17g113900					1.7	4	1	?D. Robison et al.(2019)	2	frontiers in plant science
gene expression	soybean	Glyma.17g113900					0.7	4	0.04	?D. Robison et al.(2019)	2	frontiers in plant science
gene expression	soybean	Glyma.15g152000	15				2.1	4	1	?D. Robison et al.(2019)	2	frontiers in plant science
gene expression	soybean	Glyma.15g152000	15				1.1	4	0.04	?D. Robison et al.(2019)	2	frontiers in plant science
gene expression	soybean	Glyma.09g147200	9				269	4	1	?D. Robison et al.(2019)	2	frontiers in plant science
gene expression	soybean	Glyma.09g147200	9				1612.7	4	0.04	?D. Robison et al.(2019)	2	frontiers in plant science
gene expression	soybean	Glyma.16g199000	16				47.6667	4	1	?D. Robison et al.(2019)	2	frontiers in plant science
gene expression	soybean	Glyma.16g199000	16				919.3	4	0.04	?D. Robison et al.(2019)	2	frontiers in plant science
gene expression	soybean	Glyma.20g155100	20				50.7	4	1	?D. Robison et al.(2019)	2	frontiers in plant science
gene expression	soybean	Glyma.20g155100	20				23	4	0.04	?D. Robison et al.(2019)	2	frontiers in plant science
gene expression	soybean	Glyma.10g239400	10				36800	4	1	?D. Robison et al.(2019)	2	frontiers in plant science
gene expression	soybean	Glyma.10g239400	10				5900	4	0.04	?D. Robison et al.(2019)	2	frontiers in plant science
gene expression	soybean	Glyma.05g186700	5				0.4	4	1	?D. Robison et al.(2019)	2	frontiers in plant science
gene expression	soybean	Glyma.05g186700	5				0.9	4	0.04	?D. Robison et al.(2019)	2	frontiers in plant science
gene expression	soybean	Glyma.14g212200	14				212.5	4	1	?D. Robison et al.(2019)	2	frontiers in plant science
gene expression	soybean	Glyma.14g212200	14				105.9	4	0.04	?D. Robison et al.(2019)	2	frontiers in plant science
gene expression	soybean	Glyma.19g014600	19				1.1	4	1	?D. Robison et al.(2019)	2	frontiers in plant science
gene expression	soybean	Glyma.12g015300	12				1.7	4	1	?D. Robison et al.(2019)	2	frontiers in plant science
gene expression	soybean	Glyma.12g015300	12				1.2	4	0.04	?D. Robison et al.(2019)	2	frontiers in plant science
gene expression	soybean	Glyma.13g145100	13				1	4	1	?D. Robison et al.(2019)	2	frontiers in plant science
gene expression	soybean	Glyma02g41150	2			0.702		4	0.13	Lopes-Caitar et al. (2013)	1	BMC Plant Biol.
gene expression	soybean	Glyma02g42000	2			0.563		4	0.13	Lopes-Caitar et al. (2013)	1	BMC Plant Biol.
gene expression	soybean	Glyma04g05720	4			0.941		4	0.13	Lopes-Caitar et al. (2013)	1	BMC Plant Biol.
gene expression	soybean	Glyma04g38530	4			0.125		4	0.13	Lopes-Caitar et al. (2013)	1	BMC Plant Biol.
gene expression	soybean	Glyma04g40790	4			0.14		4	0.13	Lopes-Caitar et al. (2013)	1	BMC Plant Biol.
gene expression	soybean	Glyma06g05740	6			0.245		4	0.13	Lopes-Caitar et al. (2013)	1	BMC Plant Biol.
gene expression	soybean	Glyma06g14000	6			0.71		4	0.13	Lopes-Caitar et al. (2013)	1	BMC Plant Biol.
gene expression	soybean	Glyma06g16490	6			0.502		4	0.13	Lopes-Caitar et al. (2013)	1	BMC Plant Biol.
gene expression	soybean	Glyma07g03450	7			0.096		4	0.13	Lopes-Caitar et al. (2013)	1	BMC Plant Biol.
gene expression	soybean	Glyma07g04860	7			0.025		4	0.13	Lopes-Caitar et al. (2013)	1	BMC Plant Biol.
gene expression	soybean	Glyma07g32030	7			0.581		4	0.13	Lopes-Caitar et al. (2013)	1	BMC Plant Biol.
gene expression	soybean	Glyma07g32050	7			0.433		4	0.13	Lopes-Caitar et al. (2013)	1	BMC Plant Biol.
gene expression	soybean	Glyma07g32070	7			0.769		4	0.13	Lopes-Caitar et al. (2013)	1	BMC Plant Biol.
gene expression	soybean	Glyma07g32110	7			0.246		4	0.13	Lopes-Caitar et al. (2013)	1	BMC Plant Biol.
gene expression	soybean	Glyma08g07330	8			0.327		4	0.13	Lopes-Caitar et al. (2013)	1	BMC Plant Biol.
gene expression	soybean	Glyma08g07340	8			0.071		4	0.13	Lopes-Caitar et al. (2013)	1	BMC Plant Biol.
gene expression	soybean	Glyma08g22630	8			0.096		4	0.13	Lopes-Caitar et al. (2013)	1	BMC Plant Biol.
gene expression	soybean	Glyma08g43120	8			0.714		4	0.13	Lopes-Caitar et al. (2013)	1	BMC Plant Biol.
gene expression	soybean	Glyma10g32000	10			0.551		4	0.13	Lopes-Caitar et al. (2013)	1	BMC Plant Biol.
gene expression	soybean	Glyma11g14250	11			0.515		4	0.13	Lopes-Caitar et al. (2013)	1	BMC Plant Biol.
gene expression	soybean	Glyma11g37450	11			0.016		4	0.13	Lopes-Caitar et al. (2013)	1	BMC Plant Biol.
gene expression	soybean	Glyma12g01580	12			0.266		4	0.13	Lopes-Caitar et al. (2013)	1	BMC Plant Biol.
gene expression	soybean	Glyma12g06210	12			0.425		4	0.13	Lopes-Caitar et al. (2013)	1	BMC Plant Biol.
gene expression	soybean	Glyma13g24440	13			0.631		4	0.13	Lopes-Caitar et al. (2013)	1	BMC Plant Biol.
gene expression	soybean	Glyma13g24460	13			0.617		4	0.13	Lopes-Caitar et al. (2013)	1	BMC Plant Biol.
gene expression	soybean	Glyma13g24480	13			0.689		4	0.13	Lopes-Caitar et al. (2013)	1	BMC Plant Biol.
gene expression	soybean	Glyma13g24490	13			0.461		4	0.13	Lopes-Caitar et al. (2013)	1	BMC Plant Biol.
gene expression	soybean	Glyma13g24510	13			0.274		4	0.13	Lopes-Caitar et al. (2013)	1	BMC Plant Biol.
gene expression	soybean	Glyma14g04970	14			0.943		4	0.13	Lopes-Caitar et al. (2013)	1	BMC Plant Biol.
gene expression	soybean	Glyma14g06900	14			0.755		4	0.13	Lopes-Caitar et al. (2013)	1	BMC Plant Biol.
gene expression	soybean	Glyma14g06910	14			0.375		4	0.13	Lopes-Caitar et al. (2013)	1	BMC Plant Biol.
gene expression	soybean	Glyma14g11420	14			0.167		4	0.13	Lopes-Caitar et al. (2013)	1	BMC Plant Biol.
gene expression	soybean	Glyma14g11430	14			0.479		4	0.13	Lopes-Caitar et al. (2013)	1	BMC Plant Biol.
gene expression	soybean	Glyma14g39560	14			0.235		4	0.13	Lopes-Caitar et al. (2013)	1	BMC Plant Biol.
gene expression	soybean	Glyma15g41880	15			0.342		4	0.13	Lopes-Caitar et al. (2013)	1	BMC Plant Biol.
gene expression	soybean	Glyma16g01440	16			0.03		4	0.13	Lopes-Caitar et al. (2013)	1	BMC Plant Biol.
gene expression	soybean	Glyma16g04270	16			0.23		4	0.13	Lopes-Caitar et al. (2013)	1	BMC Plant Biol.
gene expression	soybean	Glyma16g33130	16			0.422		4	0.13	Lopes-Caitar et al. (2013)	1	BMC Plant Biol.
gene expression	soybean	Glyma17g34220	17			0.298		4	0.13	Lopes-Caitar et al. (2013)	1	BMC Plant Biol.
gene expression	soybean	Glyma18g41650	18			0.626		4	0.13	Lopes-Caitar et al. (2013)	1	BMC Plant Biol.
gene expression	soybean	Glyma19g01440	19			0.932		4	0.13	Lopes-Caitar et al. (2013)	1	BMC Plant Biol.
gene expression	soybean	Glyma20g01930	20			0.576		4	0.13	Lopes-Caitar et al. (2013)	1	BMC Plant Biol.
gene expression	soybean	Glyma20g35650	20			0.008		4	0.13	Lopes-Caitar et al. (2013)	1	BMC Plant Biol.
gene expression	soybean	Glyma.02g250700	2				22.5	4	0.5	Dong et al. (2021)	2	BMC Plant Biol.
gene expression	soybean	Glyma.02g250700	2				10.5	4	0.25	Dong et al. (2021)	2	BMC Plant Biol.
gene expression	soybean	Glyma.02g145000	2				3.5	4	0.25	Pan et al. (2017)	2	plant cell physiology
gene expression	soybean	Glyma.02g145000	2				2.65	4	0.5	Pan et al. (2017)	2	plant cell physiology
gene expression	soybean	Glyma.10g161400	10				2.15	4	0.25	Pan et al. (2017)	2	plant cell physiology
gene expression	soybean	Glyma.19g143000	19				1.85	4	0.13	Pan et al. (2017)	2	plant cell physiology
gene expression	soybean	Glyma.19g243600	19				1.5	4	0.25	Pan et al. (2017)	2	plant cell physiology
gene expression	soybean	Glyma.12g093800	12				1.5	4	0.13	Pan et al. (2017)	2	plant cell physiology
gene expression	soybean	Glyma.12g187700	12				1.45	4	0.13	Pan et al. (2017)	2	plant cell physiology
gene expression	soybean	Glyma.13g313500	13				2.03	4	0.13	Pan et al. (2017)	2	plant cell physiology
gene expression	soybean	Glyma.01g091000	1				2.5	4	0.5	Wang et al. (2016)	2	scientific reports
gene expression	soybean	Glyma.02g130700	2				1.75	4	0.13	Wang et al. (2016)	2	scientific reports
gene expression	soybean	Glyma.02g130700	2				1.5	4	0.5	Wang et al. (2016)	2	scientific reports
gene expression	soybean	Glyma.06g229900	6				2	4	0.5	Wang et al. (2016)	2	scientific reports
gene expression	soybean	Glyma.06g229900	6				1.8	4	0.25	Wang et al. (2016)	2	scientific reports
gene expression	soybean	Glyma.06g277500	6				2.2	4	0.25	Wang et al. (2016)	2	scientific reports
gene expression	soybean	Glyma.10g205500	10				2.6	4	1	Wang et al. (2016)	2	scientific reports
gene expression	soybean	Glyma.10g205500	10				1.75	4	0.25	Wang et al. (2016)	2	scientific reports
gene expression	soybean	Glyma.12g161300	12				2.2	4	0.5	Wang et al. (2016)	2	scientific reports
gene expression	soybean	Glyma.12g161300	12				1.85	4	0.25	Wang et al. (2016)	2	scientific reports
gene expression	soybean	Glyma.12g210600	12				2.2	4	0.25	Wang et al. (2016)	2	scientific reports
gene expression	soybean	Glyma.12g210600	12				1.25	4	0.5	Wang et al. (2016)	2	scientific reports
gene expression	soybean	Glyma.12g229400	12				3	4	1	Wang et al. (2016)	2	scientific reports
gene expression	soybean	Glyma.12g229400	12				3	4	0.25	Wang et al. (2016)	2	scientific reports
gene expression	soybean	Glyma.13g270400	13				3	4	1	Wang et al. (2016)	2	scientific reports
gene expression	soybean	Glyma.13g270400	13				3.05	4	0.25	Wang et al. (2016)	2	scientific reports
gene expression	soybean	Glyma.13g290700	13				34	4	0.25	Wang et al. (2016)	2	scientific reports

## Sheet: Protein layer
platform	population	Gene1	Gene2	score	ref	gene_version
ppin	soybean	Glyma.02g000100	Glyma.02g000100	2	PlantRegMap	2
ppin	soybean	Glyma.03g000100	Glyma.03g000100	2	PlantRegMap	2
ppin	soybean	Glyma.05g019000	Glyma.05g019000	2	PlantRegMap	2
ppin	soybean	Glyma.06g000100	Glyma.06g000100	2	PlantRegMap	2
ppin	soybean	Glyma.07g000100	Glyma.07g000100	2	PlantRegMap	2
ppin	soybean	Glyma.11g000100	Glyma.11g000100	2	PlantRegMap	2
ppin	soybean	Glyma.15g000100	Glyma.15g000100	2	PlantRegMap	2
ppin	soybean	Glyma.17g000100	Glyma.17g000100	2	PlantRegMap	2
ppin	soybean	Glyma.18g000100	Glyma.18g000100	2	PlantRegMap	2
ppin	soybean	Glyma.18g000100	Glyma.18g000100	2	PlantRegMap	2
ppin	soybean	Glyma.20g056700	Glyma.20g056700	2	PlantRegMap	2
ppin	soybean	Glyma.20g056500	Glyma.20g056500	2	PlantRegMap	2
ppin	soybean	Glyma.08g264000	Glyma.08g264000	2	PlantRegMap	2
ppin	soybean	Glyma.08g263900	Glyma.08g263900	2	PlantRegMap	2
ppin	soybean	Glyma.08g263800	Glyma.08g263800	2	PlantRegMap	2
ppin	soybean	Glyma.08g263700	Glyma.08g263700	1	PlantRegMap	2
ppin	soybean	Glyma.08g263600	Glyma.08g263600	2	PlantRegMap	2
ppin	soybean	Glyma.08g263300	Glyma.08g263300	2	PlantRegMap	2
ppin	soybean	Glyma.08g263200	Glyma.08g263200	2	PlantRegMap	2
ppin	soybean	Glyma.01g074600	Glyma.01g074600	2	PlantRegMap	2
ppin	soybean	Glyma.01g074500	Glyma.01g074500	2	PlantRegMap	2
ppin	soybean	Glyma.01g074400	Glyma.01g074400	2	PlantRegMap	2
ppin	soybean	Glyma.10g101400	Glyma.10g101400	2	PlantRegMap	2
ppin	soybean	Glyma.10g101200	Glyma.10g101200	2	PlantRegMap	2
ppin	soybean	Glyma.09g286400	Glyma.09g286400	2	PlantRegMap	2
ppin	soybean	Glyma.09g286300	Glyma.09g286300	2	PlantRegMap	2
ppin	soybean	Glyma.09g286200	Glyma.09g286200	2	PlantRegMap	2
ppin	soybean	Glyma.09g286100	Glyma.09g286100	2	PlantRegMap	2
ppin	soybean	Glyma.09g286000	Glyma.09g286000	2	PlantRegMap	2
ppin	soybean	Glyma.09g285900	Glyma.09g285900	2	PlantRegMap	2
ppin	soybean	Glyma.09g285800	Glyma.09g285800	2	PlantRegMap	2
ppin	soybean	Glyma.09g285700	Glyma.09g285700	2	PlantRegMap	2
ppin	soybean	Glyma.09g285600	Glyma.09g285600	2	PlantRegMap	2
ppin	soybean	Glyma.09g285500	Glyma.09g285500	2	PlantRegMap	2
ppin	soybean	Glyma.09g285400	Glyma.09g285400	2	PlantRegMap	2
ppin	soybean	Glyma.09g285300	Glyma.09g285300	2	PlantRegMap	2
ppin	soybean	Glyma.09g285200	Glyma.09g285200	2	PlantRegMap	2
ppin	soybean	Glyma.09g286500	Glyma.09g286500	2	PlantRegMap	2
ppin	soybean	Glyma.09g211900	Glyma.09g211900	2	PlantRegMap	2
ppin	soybean	Glyma.06g253000	Glyma.06g253000	2	PlantRegMap	2
ppin	soybean	Glyma.06g251600	Glyma.06g251600	1	PlantRegMap	2
ppin	soybean	Glyma.09g124300	Glyma.09g124300	2	PlantRegMap	2
ppin	soybean	Glyma.06g278300	Glyma.06g278300	2	PlantRegMap	2
ppin	soybean	Glyma.06g278400	Glyma.06g278400	2	PlantRegMap	2
ppin	soybean	Glyma.06g278500	Glyma.06g278500	2	PlantRegMap	2
ppin	soybean	Glyma.06g278600	Glyma.06g278600	2	PlantRegMap	2
ppin	soybean	Glyma.06g278700	Glyma.06g278700	2	PlantRegMap	2
ppin	soybean	Glyma.06g278800	Glyma.06g278800	2	PlantRegMap	2
ppin	soybean	Glyma.06g278900	Glyma.06g278900	2	PlantRegMap	2
ppin	soybean	Glyma.06g279000	Glyma.06g279000	2	PlantRegMap	2
ppin	soybean	Glyma.06g278000	Glyma.06g278000	2	PlantRegMap	2
ppin	soybean	Glyma.10g072700	Glyma.10g072700	2	PlantRegMap	2
ppin	soybean	Glyma.10g073000	Glyma.10g073000	2	PlantRegMap	2
ppin	soybean	Glyma.04g116000	Glyma.04g116000	2	PlantRegMap	2
ppin	soybean	Glyma.04g116200	Glyma.04g116200	2	PlantRegMap	2
ppin	soybean	Glyma.16g065600	Glyma.16g065600	2	PlantRegMap	2
ppin	soybean	Glyma.16g065500	Glyma.16g065500	1	PlantRegMap	2
ppin	soybean	Glyma.16g065400	Glyma.16g065400	2	PlantRegMap	2
ppin	soybean	Glyma.14g088700	Glyma.14g088700	2	PlantRegMap	2
ppin	soybean	Glyma.14g088800	Glyma.14g088800	2	PlantRegMap	2
ppin	soybean	Glyma.14g088900	Glyma.14g088900	2	PlantRegMap	2
ppin	soybean	Glyma.14g089000	Glyma.14g089000	2	PlantRegMap	2
ppin	soybean	Glyma.18g088000	Glyma.18g088000	2	PlantRegMap	2
ppin	soybean	Glyma.18g088300	Glyma.18g088300	2	PlantRegMap	2
ppin	soybean	Glyma.14g160200	Glyma.14g160200	2	PlantRegMap	2
ppin	soybean	Glyma.03g062200	Glyma.03g062200	2	PlantRegMap	2
ppin	soybean	Glyma.11g209200	Glyma.11g209200	2	PlantRegMap	2
ppin	soybean	Glyma.11g209100	Glyma.11g209100	2	PlantRegMap	2
ppin	soybean	Glyma.03g051000	Glyma.03g051000	2	PlantRegMap	2
ppin	soybean	Glyma.15g204400	Glyma.15g204400	2	PlantRegMap	2
ppin	soybean	Glyma.16g064600	Glyma.16g064600	2	PlantRegMap	2
ppin	soybean	Glyma.16g064700	Glyma.16g064700	2	PlantRegMap	2
ppin	soybean	Glyma.01g000100	Glyma.01g000100	2	PlantRegMap	2
ppin	soybean	Glyma.01g000400	Glyma.01g000400	2	PlantRegMap	2
ppin	soybean	Glyma.01g000600	Glyma.01g000600	2	PlantRegMap	2
ppin	soybean	Glyma.01g000700	Glyma.01g000700	2	PlantRegMap	2
ppin	soybean	Glyma.01g000800	Glyma.01g000800	2	PlantRegMap	2
ppin	soybean	Glyma.01g000900	Glyma.01g000900	2	PlantRegMap	2
ppin	soybean	Glyma.01g001000	Glyma.01g001000	2	PlantRegMap	2
ppin	soybean	Glyma.01g001100	Glyma.01g001100	2	PlantRegMap	2
ppin	soybean	Glyma.01g001200	Glyma.01g001200	2	PlantRegMap	2
ppin	soybean	Glyma.01g001300	Glyma.01g001300	2	PlantRegMap	2
ppin	soybean	Glyma.01g001400	Glyma.01g001400	2	PlantRegMap	2
ppin	soybean	Glyma.01g001500	Glyma.01g001500	2	PlantRegMap	2
ppin	soybean	Glyma.01g001600	Glyma.01g001600	2	PlantRegMap	2
ppin	soybean	Glyma.01g001700	Glyma.01g001700	2	PlantRegMap	2
ppin	soybean	Glyma.01g001800	Glyma.01g001800	2	PlantRegMap	2
ppin	soybean	Glyma.01g001900	Glyma.01g001900	2	PlantRegMap	2
ppin	soybean	Glyma.01g002000	Glyma.01g002000	2	PlantRegMap	2
ppin	soybean	Glyma.01g002100	Glyma.01g002100	2	PlantRegMap	2
ppin	soybean	Glyma.01g002200	Glyma.01g002200	2	PlantRegMap	2
ppin	soybean	Glyma.01g002300	Glyma.01g002300	2	PlantRegMap	2
ppin	soybean	Glyma.01g002400	Glyma.01g002400	2	PlantRegMap	2
ppin	soybean	Glyma.01g002500	Glyma.01g002500	2	PlantRegMap	2
ppin	soybean	Glyma.01g002600	Glyma.01g002600	1	PlantRegMap	2
ppin	soybean	Glyma.01g002700	Glyma.01g002700	2	PlantRegMap	2
ppin	soybean	Glyma.01g002800	Glyma.01g002800	2	PlantRegMap	2
ppin	soybean	Glyma.01g002900	Glyma.01g002900	2	PlantRegMap	2
ppin	soybean	Glyma.01g003000	Glyma.01g003000	2	PlantRegMap	2
ppin	soybean	Glyma.01g003100	Glyma.01g003100	2	PlantRegMap	2
ppin	soybean	Glyma.01g003200	Glyma.01g003200	2	PlantRegMap	2
ppin	soybean	Glyma.01g003500	Glyma.01g003500	2	PlantRegMap	2
ppin	soybean	Glyma.01g003600	Glyma.01g003600	2	PlantRegMap	2
ppin	soybean	Glyma.01g003700	Glyma.01g003700	2	PlantRegMap	2
ppin	soybean	Glyma.01g003800	Glyma.01g003800	2	PlantRegMap	2
ppin	soybean	Glyma.01g003900	Glyma.01g003900	2	PlantRegMap	2
ppin	soybean	Glyma.01g004000	Glyma.01g004000	2	PlantRegMap	2
ppin	soybean	Glyma.01g004100	Glyma.01g004100	2	PlantRegMap	2
ppin	soybean	Glyma.01g004200	Glyma.01g004200	2	PlantRegMap	2
ppin	soybean	Glyma.01g004300	Glyma.01g004300	2	PlantRegMap	2
ppin	soybean	Glyma.01g004400	Glyma.01g004400	2	PlantRegMap	2
ppin	soybean	Glyma.01g004500	Glyma.01g004500	2	PlantRegMap	2
ppin	soybean	Glyma.01g004700	Glyma.01g004700	2	PlantRegMap	2
ppin	soybean	Glyma.01g004800	Glyma.01g004800	2	PlantRegMap	2
ppin	soybean	Glyma.01g004900	Glyma.01g004900	2	PlantRegMap	2
ppin	soybean	Glyma.01g005000	Glyma.01g005000	2	PlantRegMap	2
ppin	soybean	Glyma.01g005100	Glyma.01g005100	2	PlantRegMap	2
ppin	soybean	Glyma.01g005200	Glyma.01g005200	2	PlantRegMap	2
ppin	soybean	Glyma.01g005300	Glyma.01g005300	2	PlantRegMap	2
ppin	soybean	Glyma.01g005400	Glyma.01g005400	2	PlantRegMap	2
ppin	soybean	Glyma.01g005500	Glyma.01g005500	5	PlantRegMap	2
ppin	soybean	Glyma.01g005600	Glyma.01g005600	2	PlantRegMap	2
ppin	soybean	Glyma.01g005700	Glyma.01g005700	2	PlantRegMap	2
ppin	soybean	Glyma.01g005800	Glyma.01g005800	2	PlantRegMap	2
ppin	soybean	Glyma.01g005900	Glyma.01g005900	2	PlantRegMap	2
ppin	soybean	Glyma.01g006000	Glyma.01g006000	2	PlantRegMap	2
ppin	soybean	Glyma.01g006100	Glyma.01g006100	1	PlantRegMap	2
ppin	soybean	Glyma.01g006200	Glyma.01g006200	2	PlantRegMap	2
ppin	soybean	Glyma.01g006400	Glyma.01g006400	2	PlantRegMap	2
ppin	soybean	Glyma.01g006500	Glyma.01g006500	2	PlantRegMap	2
ppin	soybean	Glyma.01g006500	Glyma.01g006500	2	PlantRegMap	2
ppin	soybean	Glyma.01g006600	Glyma.01g006600	2	PlantRegMap	2
ppin	soybean	Glyma.01g006700	Glyma.01g006700	2	PlantRegMap	2
ppin	soybean	Glyma.01g006800	Glyma.01g006800	2	PlantRegMap	2
ppin	soybean	Glyma.01g006900	Glyma.01g006900	2	PlantRegMap	2
ppin	soybean	Glyma.01g007000	Glyma.01g007000	2	PlantRegMap	2
ppin	soybean	Glyma.01g007100	Glyma.01g007100	2	PlantRegMap	2
ppin	soybean	Glyma.01g007200	Glyma.01g007200	2	PlantRegMap	2
ppin	soybean	Glyma.01g007300	Glyma.01g007300	2	PlantRegMap	2
ppin	soybean	Glyma.01g007500	Glyma.01g007500	1	PlantRegMap	2
ppin	soybean	Glyma.01g007600	Glyma.01g007600	2	PlantRegMap	2
ppin	soybean	Glyma.01g007700	Glyma.01g007700	2	PlantRegMap	2
ppin	soybean	Glyma.01g007700	Glyma.01g007700	2	PlantRegMap	2
ppin	soybean	Glyma.01g007800	Glyma.01g007800	2	PlantRegMap	2
ppin	soybean	Glyma.01g007900	Glyma.01g007900	2	PlantRegMap	2
ppin	soybean	Glyma.01g008000	Glyma.01g008000	2	PlantRegMap	2
ppin	soybean	Glyma.01g008100	Glyma.01g008100	2	PlantRegMap	2
ppin	soybean	Glyma.01g008200	Glyma.01g008200	2	PlantRegMap	2
ppin	soybean	Glyma.01g008300	Glyma.01g008300	2	PlantRegMap	2
ppin	soybean	Glyma.01g008400	Glyma.01g008400	2	PlantRegMap	2
ppin	soybean	Glyma.01g008500	Glyma.01g008500	2	PlantRegMap	2
ppin	soybean	Glyma.01g008600	Glyma.01g008600	2	PlantRegMap	2
ppin	soybean	Glyma.01g008700	Glyma.01g008700	2	PlantRegMap	2
ppin	soybean	Glyma.01g008900	Glyma.01g008900	1	PlantRegMap	2
ppin	soybean	Glyma.01g009000	Glyma.01g009000	2	PlantRegMap	2
ppin	soybean	Glyma.01g009100	Glyma.01g009100	2	PlantRegMap	2
ppin	soybean	Glyma.01g009200	Glyma.01g009200	1	PlantRegMap	2
ppin	soybean	Glyma.01g009300	Glyma.01g009300	2	PlantRegMap	2
ppin	soybean	Glyma.01g009400	Glyma.01g009400	2	PlantRegMap	2
ppin	soybean	Glyma.01g009500	Glyma.01g009500	2	PlantRegMap	2
ppin	soybean	Glyma.01g009600	Glyma.01g009600	2	PlantRegMap	2
ppin	soybean	Glyma.01g009700	Glyma.01g009700	2	PlantRegMap	2
ppin	soybean	Glyma.01g009800	Glyma.01g009800	2	PlantRegMap	2
ppin	soybean	Glyma.01g009900	Glyma.01g009900	2	PlantRegMap	2
ppin	soybean	Glyma.01g010000	Glyma.01g010000	2	PlantRegMap	2
ppin	soybean	Glyma.01g010100	Glyma.01g010100	2	PlantRegMap	2
ppin	soybean	Glyma.01g010200	Glyma.01g010200	2	PlantRegMap	2
ppin	soybean	Glyma.01g010300	Glyma.01g010300	2	PlantRegMap	2
ppin	soybean	Glyma.01g010400	Glyma.01g010400	2	PlantRegMap	2
ppin	soybean	Glyma.01g010500	Glyma.01g010500	2	PlantRegMap	2
ppin	soybean	Glyma.01g010600	Glyma.01g010600	2	PlantRegMap	2
ppin	soybean	Glyma.01g010700	Glyma.01g010700	2	PlantRegMap	2
ppin	soybean	Glyma.01g010800	Glyma.01g010800	2	PlantRegMap	2
ppin	soybean	Glyma.01g010900	Glyma.01g010900	2	PlantRegMap	2
ppin	soybean	Glyma.01g011000	Glyma.01g011000	2	PlantRegMap	2
ppin	soybean	Glyma.01g011100	Glyma.01g011100	2	PlantRegMap	2
ppin	soybean	Glyma.01g011200	Glyma.01g011200	2	PlantRegMap	2
ppin	soybean	Glyma.01g011300	Glyma.01g011300	2	PlantRegMap	2
ppin	soybean	Glyma.01g011400	Glyma.01g011400	2	PlantRegMap	2
ppin	soybean	Glyma.01g011500	Glyma.01g011500	2	PlantRegMap	2
ppin	soybean	Glyma.01g011600	Glyma.01g011600	2	PlantRegMap	2
ppin	soybean	Glyma.01g011700	Glyma.01g011700	2	PlantRegMap	2
ppin	soybean	Glyma.01g011800	Glyma.01g011800	2	PlantRegMap	2
ppin	soybean	Glyma.01g011900	Glyma.01g011900	2	PlantRegMap	2
ppin	soybean	Glyma.01g012000	Glyma.01g012000	2	PlantRegMap	2
ppin	soybean	Glyma.01g012100	Glyma.01g012100	2	PlantRegMap	2
ppin	soybean	Glyma.01g012300	Glyma.01g012300	2	PlantRegMap	2
ppin	soybean	Glyma.01g012400	Glyma.01g012400	2	PlantRegMap	2
ppin	soybean	Glyma.01g012500	Glyma.01g012500	2	PlantRegMap	2
ppin	soybean	Glyma.01g012800	Glyma.01g012800	2	PlantRegMap	2
ppin	soybean	Glyma.01g012900	Glyma.01g012900	2	PlantRegMap	2
ppin	soybean	Glyma.01g013000	Glyma.01g013000	2	PlantRegMap	2
ppin	soybean	Glyma.01g012600	Glyma.01g012600	2	PlantRegMap	2
ppin	soybean	Glyma.01g013100	Glyma.01g013100	2	PlantRegMap	2
ppin	soybean	Glyma.01g013200	Glyma.01g013200	2	PlantRegMap	2
ppin	soybean	Glyma.01g013300	Glyma.01g013300	2	PlantRegMap	2
ppin	soybean	Glyma.01g013400	Glyma.01g013400	2	PlantRegMap	2
ppin	soybean	Glyma.01g013500	Glyma.01g013500	2	PlantRegMap	2
ppin	soybean	Glyma.01g013600	Glyma.01g013600	2	PlantRegMap	2
ppin	soybean	Glyma.01g013800	Glyma.01g013800	2	PlantRegMap	2
ppin	soybean	Glyma.01g013900	Glyma.01g013900	2	PlantRegMap	2
ppin	soybean	Glyma.01g014000	Glyma.01g014000	2	PlantRegMap	2
ppin	soybean	Glyma.01g014200	Glyma.01g014200	2	PlantRegMap	2
ppin	soybean	Glyma.01g014200	Glyma.01g014200	2	PlantRegMap	2
ppin	soybean	Glyma.01g014400	Glyma.01g014400	2	PlantRegMap	2
ppin	soybean	Glyma.01g014500	Glyma.01g014500	2	PlantRegMap	2
ppin	soybean	Glyma.01g014600	Glyma.01g014600	2	PlantRegMap	2
ppin	soybean	Glyma.01g014700	Glyma.01g014700	2	PlantRegMap	2
ppin	soybean	Glyma.01g014800	Glyma.01g014800	2	PlantRegMap	2
ppin	soybean	Glyma.01g014900	Glyma.01g014900	2	PlantRegMap	2
ppin	soybean	Glyma.01g015000	Glyma.01g015000	2	PlantRegMap	2
ppin	soybean	Glyma.01g015100	Glyma.01g015100	2	PlantRegMap	2
ppin	soybean	Glyma.01g015200	Glyma.01g015200	2	PlantRegMap	2
ppin	soybean	Glyma.01g015300	Glyma.01g015300	2	PlantRegMap	2
ppin	soybean	Glyma.01g015400	Glyma.01g015400	2	PlantRegMap	2
ppin	soybean	Glyma.01g015500	Glyma.01g015500	2	PlantRegMap	2
ppin	soybean	Glyma.01g015600	Glyma.01g015600	2	PlantRegMap	2
ppin	soybean	Glyma.01g015700	Glyma.01g015700	2	PlantRegMap	2
ppin	soybean	Glyma.01g015800	Glyma.01g015800	2	PlantRegMap	2
ppin	soybean	Glyma.01g015900	Glyma.01g015900	2	PlantRegMap	2
ppin	soybean	Glyma.01g016000	Glyma.01g016000	2	PlantRegMap	2
ppin	soybean	Glyma.01g016000	Glyma.01g016000	2	PlantRegMap	2
ppin	soybean	Glyma.01g016100	Glyma.01g016100	2	PlantRegMap	2
ppin	soybean	Glyma.01g016100	Glyma.01g016100	2	PlantRegMap	2
ppin	soybean	Glyma.01g016400	Glyma.01g016400	2	PlantRegMap	2
ppin	soybean	Glyma.01g016500	Glyma.01g016500	2	PlantRegMap	2
ppin	soybean	Glyma.01g016600	Glyma.01g016600	2	PlantRegMap	2
ppin	soybean	Glyma.01g016700	Glyma.01g016700	2	PlantRegMap	2
ppin	soybean	Glyma.01g016800	Glyma.01g016800	2	PlantRegMap	2
ppin	soybean	Glyma.01g016900	Glyma.01g016900	2	PlantRegMap	2
ppin	soybean	Glyma.01g017000	Glyma.01g017000	2	PlantRegMap	2
ppin	soybean	Glyma.01g017100	Glyma.01g017100	2	PlantRegMap	2
ppin	soybean	Glyma.01g017200	Glyma.01g017200	2	PlantRegMap	2
ppin	soybean	Glyma.01g017300	Glyma.01g017300	2	PlantRegMap	2
ppin	soybean	Glyma.01g017400	Glyma.01g017400	2	PlantRegMap	2
ppin	soybean	Glyma.01g017500	Glyma.01g017500	2	PlantRegMap	2
ppin	soybean	Glyma.01g017600	Glyma.01g017600	2	PlantRegMap	2
ppin	soybean	Glyma.01g017700	Glyma.01g017700	2	PlantRegMap	2
ppin	soybean	Glyma.01g017800	Glyma.01g017800	2	PlantRegMap	2
ppin	soybean	Glyma.01g017900	Glyma.01g017900	2	PlantRegMap	2
ppin	soybean	Glyma.01g018000	Glyma.01g018000	2	PlantRegMap	2
ppin	soybean	Glyma.01g018200	Glyma.01g018200	2	PlantRegMap	2
ppin	soybean	Glyma.01g018300	Glyma.01g018300	2	PlantRegMap	2
ppin	soybean	Glyma.01g018400	Glyma.01g018400	2	PlantRegMap	2
ppin	soybean	Glyma.01g018500	Glyma.01g018500	2	PlantRegMap	2
ppin	soybean	Glyma.01g018600	Glyma.01g018600	2	PlantRegMap	2
ppin	soybean	Glyma.01g018700	Glyma.01g018700	2	PlantRegMap	2
ppin	soybean	Glyma.01g018800	Glyma.01g018800	2	PlantRegMap	2
ppin	soybean	Glyma.01g018900	Glyma.01g018900	2	PlantRegMap	2
ppin	soybean	Glyma.01g019000	Glyma.01g019000	2	PlantRegMap	2
ppin	soybean	Glyma.01g019100	Glyma.01g019100	2	PlantRegMap	2
ppin	soybean	Glyma.01g019200	Glyma.01g019200	2	PlantRegMap	2
ppin	soybean	Glyma.01g019300	Glyma.01g019300	2	PlantRegMap	2
ppin	soybean	Glyma.01g019400	Glyma.01g019400	2	PlantRegMap	2
ppin	soybean	Glyma.01g019500	Glyma.01g019500	2	PlantRegMap	2
ppin	soybean	Glyma.01g019600	Glyma.01g019600	2	PlantRegMap	2
ppin	soybean	Glyma.01g019700	Glyma.01g019700	2	PlantRegMap	2
ppin	soybean	Glyma.01g019800	Glyma.01g019800	2	PlantRegMap	2
ppin	soybean	Glyma.01g019900	Glyma.01g019900	2	PlantRegMap	2
ppin	soybean	Glyma.01g020000	Glyma.01g020000	2	PlantRegMap	2
ppin	soybean	Glyma.01g020100	Glyma.01g020100	2	PlantRegMap	2
ppin	soybean	Glyma.01g020100	Glyma.01g020100	2	PlantRegMap	2
ppin	soybean	Glyma.01g020200	Glyma.01g020200	2	PlantRegMap	2
ppin	soybean	Glyma.01g020300	Glyma.01g020300	2	PlantRegMap	2
ppin	soybean	Glyma.01g020400	Glyma.01g020400	2	PlantRegMap	2
ppin	soybean	Glyma.01g020500	Glyma.01g020500	2	PlantRegMap	2
ppin	soybean	Glyma.01g020500	Glyma.01g020500	2	PlantRegMap	2
ppin	soybean	Glyma.01g020600	Glyma.01g020600	2	PlantRegMap	2
ppin	soybean	Glyma.01g020700	Glyma.01g020700	2	PlantRegMap	2
ppin	soybean	Glyma.01g020800	Glyma.01g020800	2	PlantRegMap	2
ppin	soybean	Glyma.01g020900	Glyma.01g020900	2	PlantRegMap	2
ppin	soybean	Glyma.01g021000	Glyma.01g021000	2	PlantRegMap	2
ppin	soybean	Glyma.01g021100	Glyma.01g021100	2	PlantRegMap	2
ppin	soybean	Glyma.01g021200	Glyma.01g021200	2	PlantRegMap	2
ppin	soybean	Glyma.01g021400	Glyma.01g021400	2	PlantRegMap	2
ppin	soybean	Glyma.01g021600	Glyma.01g021600	2	PlantRegMap	2
ppin	soybean	Glyma.01g021700	Glyma.01g021700	2	PlantRegMap	2
ppin	soybean	Glyma.01g021900	Glyma.01g021900	2	PlantRegMap	2
ppin	soybean	Glyma.01g022000	Glyma.01g022000	2	PlantRegMap	2
ppin	soybean	Glyma.01g022100	Glyma.01g022100	1	PlantRegMap	2
ppin	soybean	Glyma.01g022300	Glyma.01g022300	2	PlantRegMap	2
ppin	soybean	Glyma.01g022400	Glyma.01g022400	2	PlantRegMap	2
ppin	soybean	Glyma.01g022500	Glyma.01g022500	3	PlantRegMap	2
ppin	soybean	Glyma.01g022600	Glyma.01g022600	2	PlantRegMap	2
ppin	soybean	Glyma.01g022700	Glyma.01g022700	2	PlantRegMap	2
ppin	soybean	Glyma.01g022800	Glyma.01g022800	2	PlantRegMap	2
ppin	soybean	Glyma.01g022900	Glyma.01g022900	2	PlantRegMap	2
ppin	soybean	Glyma.01g023000	Glyma.01g023000	2	PlantRegMap	2
ppin	soybean	Glyma.01g023100	Glyma.01g023100	2	PlantRegMap	2
ppin	soybean	Glyma.01g023200	Glyma.01g023200	2	PlantRegMap	2
ppin	soybean	Glyma.01g023300	Glyma.01g023300	2	PlantRegMap	2
ppin	soybean	Glyma.01g023500	Glyma.01g023500	5	PlantRegMap	2
ppin	soybean	Glyma.01g023600	Glyma.01g023600	2	PlantRegMap	2
ppin	soybean	Glyma.01g023700	Glyma.01g023700	2	PlantRegMap	2
ppin	soybean	Glyma.01g023900	Glyma.01g023900	2	PlantRegMap	2
ppin	soybean	Glyma.01g024000	Glyma.01g024000	2	PlantRegMap	2
ppin	soybean	Glyma.01g024100	Glyma.01g024100	2	PlantRegMap	2
ppin	soybean	Glyma.01g024300	Glyma.01g024300	2	PlantRegMap	2
ppin	soybean	Glyma.01g024500	Glyma.01g024500	2	PlantRegMap	2
ppin	soybean	Glyma.01g024600	Glyma.01g024600	2	PlantRegMap	2
ppin	soybean	Glyma.01g024700	Glyma.01g024700	2	PlantRegMap	2
ppin	soybean	Glyma.01g024800	Glyma.01g024800	2	PlantRegMap	2
ppin	soybean	Glyma.01g024900	Glyma.01g024900	2	PlantRegMap	2
ppin	soybean	Glyma.01g025000	Glyma.01g025000	2	PlantRegMap	2
ppin	soybean	Glyma.01g025100	Glyma.01g025100	2	PlantRegMap	2
ppin	soybean	Glyma.01g025200	Glyma.01g025200	2	PlantRegMap	2
ppin	soybean	Glyma.01g025300	Glyma.01g025300	2	PlantRegMap	2
ppin	soybean	Glyma.01g025400	Glyma.01g025400	2	PlantRegMap	2
ppin	soybean	Glyma.01g025500	Glyma.01g025500	2	PlantRegMap	2
ppin	soybean	Glyma.01g025600	Glyma.01g025600	2	PlantRegMap	2
ppin	soybean	Glyma.01g025700	Glyma.01g025700	2	PlantRegMap	2
ppin	soybean	Glyma.01g025800	Glyma.01g025800	2	PlantRegMap	2
ppin	soybean	Glyma.01g026000	Glyma.01g026000	2	PlantRegMap	2
ppin	soybean	Glyma.01g026100	Glyma.01g026100	2	PlantRegMap	2
ppin	soybean	Glyma.01g026100	Glyma.01g026100	2	PlantRegMap	2
ppin	soybean	Glyma.01g026200	Glyma.01g026200	2	PlantRegMap	2
ppin	soybean	Glyma.01g026400	Glyma.01g026400	2	PlantRegMap	2
ppin	soybean	Glyma.01g026500	Glyma.01g026500	2	PlantRegMap	2
ppin	soybean	Glyma.01g026600	Glyma.01g026600	2	PlantRegMap	2
ppin	soybean	Glyma.01g026700	Glyma.01g026700	2	PlantRegMap	2
ppin	soybean	Glyma.01g026800	Glyma.01g026800	2	PlantRegMap	2
ppin	soybean	Glyma.01g027000	Glyma.01g027000	2	PlantRegMap	2
ppin	soybean	Glyma.01g027100	Glyma.01g027100	2	PlantRegMap	2
ppin	soybean	Glyma.01g027300	Glyma.01g027300	2	PlantRegMap	2
ppin	soybean	Glyma.01g027400	Glyma.01g027400	2	PlantRegMap	2
ppin	soybean	Glyma.01g027500	Glyma.01g027500	2	PlantRegMap	2
ppin	soybean	Glyma.01g027600	Glyma.01g027600	2	PlantRegMap	2
ppin	soybean	Glyma.01g027700	Glyma.01g027700	2	PlantRegMap	2
ppin	soybean	Glyma.01g027800	Glyma.01g027800	2	PlantRegMap	2
ppin	soybean	Glyma.01g027900	Glyma.01g027900	2	PlantRegMap	2
ppin	soybean	Glyma.01g028000	Glyma.01g028000	1	PlantRegMap	2
ppin	soybean	Glyma.01g028100	Glyma.01g028100	2	PlantRegMap	2
ppin	soybean	Glyma.01g028200	Glyma.01g028200	2	PlantRegMap	2
ppin	soybean	Glyma.01g028300	Glyma.01g028300	2	PlantRegMap	2
ppin	soybean	Glyma.01g028500	Glyma.01g028500	2	PlantRegMap	2
ppin	soybean	Glyma.01g028600	Glyma.01g028600	2	PlantRegMap	2
ppin	soybean	Glyma.01g028700	Glyma.01g028700	2	PlantRegMap	2
ppin	soybean	Glyma.01g028800	Glyma.01g028800	2	PlantRegMap	2
ppin	soybean	Glyma.01g028900	Glyma.01g028900	2	PlantRegMap	2
ppin	soybean	Glyma.01g029000	Glyma.01g029000	2	PlantRegMap	2
ppin	soybean	Glyma.01g029100	Glyma.01g029100	2	PlantRegMap	2
ppin	soybean	Glyma.01g029200	Glyma.01g029200	2	PlantRegMap	2
ppin	soybean	Glyma.01g029300	Glyma.01g029300	2	PlantRegMap	2
ppin	soybean	Glyma.01g029400	Glyma.01g029400	2	PlantRegMap	2
ppin	soybean	Glyma.01g029500	Glyma.01g029500	2	PlantRegMap	2
ppin	soybean	Glyma.01g029600	Glyma.01g029600	2	PlantRegMap	2
ppin	soybean	Glyma.01g029700	Glyma.01g029700	2	PlantRegMap	2
ppin	soybean	Glyma.01g029800	Glyma.01g029800	2	PlantRegMap	2
ppin	soybean	Glyma.01g030000	Glyma.01g030000	2	PlantRegMap	2
ppin	soybean	Glyma.01g030200	Glyma.01g030200	2	PlantRegMap	2
ppin	soybean	Glyma.01g030300	Glyma.01g030300	2	PlantRegMap	2
ppin	soybean	Glyma.01g030400	Glyma.01g030400	2	PlantRegMap	2
ppin	soybean	Glyma.01g030500	Glyma.01g030500	2	PlantRegMap	2
ppin	soybean	Glyma.01g030600	Glyma.01g030600	1	PlantRegMap	2
ppin	soybean	Glyma.01g030900	Glyma.01g030900	2	PlantRegMap	2
ppin	soybean	Glyma.01g031200	Glyma.01g031200	2	PlantRegMap	2
ppin	soybean	Glyma.01g031300	Glyma.01g031300	2	PlantRegMap	2
ppin	soybean	Glyma.01g031400	Glyma.01g031400	2	PlantRegMap	2
ppin	soybean	Glyma.01g031500	Glyma.01g031500	2	PlantRegMap	2
ppin	soybean	Glyma.01g031700	Glyma.01g031700	2	PlantRegMap	2
ppin	soybean	Glyma.01g031800	Glyma.01g031800	2	PlantRegMap	2
ppin	soybean	Glyma.01g031900	Glyma.01g031900	2	PlantRegMap	2
ppin	soybean	Glyma.01g032000	Glyma.01g032000	2	PlantRegMap	2
ppin	soybean	Glyma.01g032100	Glyma.01g032100	2	PlantRegMap	2
ppin	soybean	Glyma.01g032200	Glyma.01g032200	2	PlantRegMap	2
ppin	soybean	Glyma.01g032400	Glyma.01g032400	1	PlantRegMap	2
ppin	soybean	Glyma.01g032500	Glyma.01g032500	2	PlantRegMap	2
ppin	soybean	Glyma.01g032600	Glyma.01g032600	2	PlantRegMap	2
ppin	soybean	Glyma.01g032800	Glyma.01g032800	2	PlantRegMap	2
ppin	soybean	Glyma.01g032900	Glyma.01g032900	2	PlantRegMap	2
ppin	soybean	Glyma.01g033300	Glyma.01g033300	2	PlantRegMap	2
ppin	soybean	Glyma.01g033500	Glyma.01g033500	2	PlantRegMap	2
ppin	soybean	Glyma.01g033600	Glyma.01g033600	2	PlantRegMap	2
ppin	soybean	Glyma.01g033700	Glyma.01g033700	2	PlantRegMap	2
ppin	soybean	Glyma.01g033800	Glyma.01g033800	2	PlantRegMap	2
ppin	soybean	Glyma.01g033900	Glyma.01g033900	2	PlantRegMap	2
ppin	soybean	Glyma.01g034000	Glyma.01g034000	2	PlantRegMap	2
ppin	soybean	Glyma.01g034100	Glyma.01g034100	2	PlantRegMap	2
ppin	soybean	Glyma.01g034200	Glyma.01g034200	2	PlantRegMap	2
ppin	soybean	Glyma.01g034300	Glyma.01g034300	2	PlantRegMap	2
ppin	soybean	Glyma.01g034400	Glyma.01g034400	2	PlantRegMap	2
ppin	soybean	Glyma.01g034500	Glyma.01g034500	2	PlantRegMap	2
ppin	soybean	Glyma.01g034600	Glyma.01g034600	1	PlantRegMap	2
ppin	soybean	Glyma.01g034700	Glyma.01g034700	2	PlantRegMap	2
ppin	soybean	Glyma.01g034800	Glyma.01g034800	2	PlantRegMap	2
ppin	soybean	Glyma.01g034900	Glyma.01g034900	2	PlantRegMap	2
ppin	soybean	Glyma.01g035000	Glyma.01g035000	2	PlantRegMap	2
ppin	soybean	Glyma.01g035100	Glyma.01g035100	2	PlantRegMap	2
ppin	soybean	Glyma.01g035300	Glyma.01g035300	2	PlantRegMap	2
ppin	soybean	Glyma.01g035400	Glyma.01g035400	2	PlantRegMap	2
ppin	soybean	Glyma.01g035500	Glyma.01g035500	2	PlantRegMap	2
ppin	soybean	Glyma.01g035600	Glyma.01g035600	2	PlantRegMap	2
ppin	soybean	Glyma.01g035700	Glyma.01g035700	2	PlantRegMap	2
ppin	soybean	Glyma.01g035800	Glyma.01g035800	2	PlantRegMap	2
ppin	soybean	Glyma.01g036000	Glyma.01g036000	2	PlantRegMap	2
ppin	soybean	Glyma.01g036200	Glyma.01g036200	2	PlantRegMap	2
ppin	soybean	Glyma.01g036300	Glyma.01g036300	2	PlantRegMap	2
ppin	soybean	Glyma.01g036500	Glyma.01g036500	2	PlantRegMap	2
ppin	soybean	Glyma.01g036600	Glyma.01g036600	2	PlantRegMap	2
ppin	soybean	Glyma.01g036700	Glyma.01g036700	2	PlantRegMap	2
ppin	soybean	Glyma.01g036800	Glyma.01g036800	2	PlantRegMap	2
ppin	soybean	Glyma.01g036900	Glyma.01g036900	2	PlantRegMap	2
ppin	soybean	Glyma.01g037000	Glyma.01g037000	2	PlantRegMap	2
ppin	soybean	Glyma.01g037100	Glyma.01g037100	2	PlantRegMap	2
ppin	soybean	Glyma.01g037200	Glyma.01g037200	2	PlantRegMap	2
ppin	soybean	Glyma.01g037300	Glyma.01g037300	2	PlantRegMap	2
ppin	soybean	Glyma.01g037400	Glyma.01g037400	2	PlantRegMap	2
ppin	soybean	Glyma.01g037500	Glyma.01g037500	2	PlantRegMap	2
ppin	soybean	Glyma.01g037600	Glyma.01g037600	2	PlantRegMap	2
ppin	soybean	Glyma.01g037700	Glyma.01g037700	2	PlantRegMap	2
ppin	soybean	Glyma.01g037800	Glyma.01g037800	2	PlantRegMap	2
ppin	soybean	Glyma.01g037900	Glyma.01g037900	2	PlantRegMap	2
ppin	soybean	Glyma.01g038000	Glyma.01g038000	2	PlantRegMap	2
ppin	soybean	Glyma.01g038100	Glyma.01g038100	2	PlantRegMap	2
ppin	soybean	Glyma.01g038300	Glyma.01g038300	2	PlantRegMap	2
ppin	soybean	Glyma.01g038500	Glyma.01g038500	2	PlantRegMap	2
ppin	soybean	Glyma.01g038600	Glyma.01g038600	3	PlantRegMap	2
ppin	soybean	Glyma.01g038800	Glyma.01g038800	2	PlantRegMap	2
ppin	soybean	Glyma.01g038900	Glyma.01g038900	2	PlantRegMap	2
ppin	soybean	Glyma.01g039000	Glyma.01g039000	2	PlantRegMap	2
ppin	soybean	Glyma.01g039100	Glyma.01g039100	2	PlantRegMap	2
ppin	soybean	Glyma.01g039200	Glyma.01g039200	2	PlantRegMap	2
ppin	soybean	Glyma.01g039300	Glyma.01g039300	2	PlantRegMap	2
ppin	soybean	Glyma.01g039400	Glyma.01g039400	2	PlantRegMap	2
ppin	soybean	Glyma.01g039500	Glyma.01g039500	2	PlantRegMap	2
ppin	soybean	Glyma.01g039600	Glyma.01g039600	2	PlantRegMap	2
ppin	soybean	Glyma.01g039700	Glyma.01g039700	2	PlantRegMap	2
ppin	soybean	Glyma.01g039800	Glyma.01g039800	2	PlantRegMap	2
ppin	soybean	Glyma.01g039900	Glyma.01g039900	1	PlantRegMap	2
ppin	soybean	Glyma.01g040000	Glyma.01g040000	2	PlantRegMap	2
ppin	soybean	Glyma.01g040200	Glyma.01g040200	2	PlantRegMap	2
ppin	soybean	Glyma.01g040300	Glyma.01g040300	2	PlantRegMap	2
ppin	soybean	Glyma.01g040400	Glyma.01g040400	2	PlantRegMap	2
ppin	soybean	Glyma.01g040500	Glyma.01g040500	2	PlantRegMap	2
ppin	soybean	Glyma.01g040600	Glyma.01g040600	2	PlantRegMap	2
ppin	soybean	Glyma.01g040700	Glyma.01g040700	1	PlantRegMap	2
ppin	soybean	Glyma.01g040800	Glyma.01g040800	1	PlantRegMap	2
ppin	soybean	Glyma.01g041000	Glyma.01g041000	2	PlantRegMap	2
ppin	soybean	Glyma.01g040900	Glyma.01g040900	2	PlantRegMap	2
ppin	soybean	Glyma.01g041100	Glyma.01g041100	1	PlantRegMap	2
ppin	soybean	Glyma.01g041200	Glyma.01g041200	2	PlantRegMap	2
ppin	soybean	Glyma.01g041300	Glyma.01g041300	2	PlantRegMap	2
ppin	soybean	Glyma.01g041400	Glyma.01g041400	2	PlantRegMap	2
ppin	soybean	Glyma.01g041500	Glyma.01g041500	2	PlantRegMap	2
ppin	soybean	Glyma.01g041700	Glyma.01g041700	2	PlantRegMap	2
ppin	soybean	Glyma.01g041900	Glyma.01g041900	2	PlantRegMap	2
ppin	soybean	Glyma.01g042100	Glyma.01g042100	2	PlantRegMap	2
ppin	soybean	Glyma.01g042300	Glyma.01g042300	2	PlantRegMap	2
ppin	soybean	Glyma.01g042400	Glyma.01g042400	2	PlantRegMap	2
ppin	soybean	Glyma.01g042600	Glyma.01g042600	2	PlantRegMap	2
ppin	soybean	Glyma.01g042700	Glyma.01g042700	2	PlantRegMap	2
ppin	soybean	Glyma.01g042800	Glyma.01g042800	2	PlantRegMap	2
ppin	soybean	Glyma.01g042900	Glyma.01g042900	2	PlantRegMap	2
ppin	soybean	Glyma.01g043000	Glyma.01g043000	2	PlantRegMap	2
ppin	soybean	Glyma.01g043100	Glyma.01g043100	2	PlantRegMap	2
ppin	soybean	Glyma.01g043300	Glyma.01g043300	1	PlantRegMap	2
ppin	soybean	Glyma.01g043400	Glyma.01g043400	2	PlantRegMap	2
ppin	soybean	Glyma.01g043600	Glyma.01g043600	1	PlantRegMap	2
ppin	soybean	Glyma.01g043700	Glyma.01g043700	1	PlantRegMap	2
ppin	soybean	Glyma.01g043800	Glyma.01g043800	2	PlantRegMap	2
ppin	soybean	Glyma.01g043900	Glyma.01g043900	2	PlantRegMap	2
ppin	soybean	Glyma.01g044000	Glyma.01g044000	2	PlantRegMap	2
ppin	soybean	Glyma.01g044100	Glyma.01g044100	2	PlantRegMap	2
ppin	soybean	Glyma.01g044200	Glyma.01g044200	2	PlantRegMap	2
ppin	soybean	Glyma.01g044400	Glyma.01g044400	2	PlantRegMap	2
ppin	soybean	Glyma.01g044300	Glyma.01g044300	2	PlantRegMap	2
ppin	soybean	Glyma.01g044500	Glyma.01g044500	2	PlantRegMap	2
ppin	soybean	Glyma.01g044600	Glyma.01g044600	3	PlantRegMap	2
ppin	soybean	Glyma.01g044800	Glyma.01g044800	2	PlantRegMap	2
ppin	soybean	Glyma.01g044900	Glyma.01g044900	2	PlantRegMap	2
ppin	soybean	Glyma.01g045100	Glyma.01g045100	2	PlantRegMap	2
ppin	soybean	Glyma.01g045200	Glyma.01g045200	2	PlantRegMap	2
ppin	soybean	Glyma.01g045300	Glyma.01g045300	2	PlantRegMap	2
ppin	soybean	Glyma.01g045400	Glyma.01g045400	2	PlantRegMap	2
ppin	soybean	Glyma.01g045500	Glyma.01g045500	2	PlantRegMap	2
ppin	soybean	Glyma.01g045700	Glyma.01g045700	2	PlantRegMap	2
ppin	soybean	Glyma.01g045800	Glyma.01g045800	2	PlantRegMap	2
ppin	soybean	Glyma.01g045900	Glyma.01g045900	2	PlantRegMap	2
ppin	soybean	Glyma.01g046000	Glyma.01g046000	2	PlantRegMap	2
ppin	soybean	Glyma.01g046200	Glyma.01g046200	2	PlantRegMap	2
ppin	soybean	Glyma.01g046300	Glyma.01g046300	2	PlantRegMap	2
ppin	soybean	Glyma.01g046400	Glyma.01g046400	2	PlantRegMap	2
ppin	soybean	Glyma.01g046500	Glyma.01g046500	1	PlantRegMap	2
ppin	soybean	Glyma.01g046600	Glyma.01g046600	2	PlantRegMap	2
ppin	soybean	Glyma.01g046700	Glyma.01g046700	2	PlantRegMap	2
ppin	soybean	Glyma.01g046800	Glyma.01g046800	2	PlantRegMap	2
ppin	soybean	Glyma.01g046900	Glyma.01g046900	2	PlantRegMap	2
ppin	soybean	Glyma.01g047000	Glyma.01g047000	2	PlantRegMap	2
ppin	soybean	Glyma.01g047100	Glyma.01g047100	2	PlantRegMap	2
ppin	soybean	Glyma.01g047200	Glyma.01g047200	2	PlantRegMap	2
ppin	soybean	Glyma.01g047300	Glyma.01g047300	2	PlantRegMap	2
ppin	soybean	Glyma.01g047400	Glyma.01g047400	2	PlantRegMap	2
ppin	soybean	Glyma.01g047500	Glyma.01g047500	2	PlantRegMap	2
ppin	soybean	Glyma.01g047600	Glyma.01g047600	2	PlantRegMap	2
ppin	soybean	Glyma.01g047700	Glyma.01g047700	2	PlantRegMap	2
ppin	soybean	Glyma.01g047800	Glyma.01g047800	2	PlantRegMap	2
ppin	soybean	Glyma.01g047900	Glyma.01g047900	2	PlantRegMap	2
ppin	soybean	Glyma.01g048000	Glyma.01g048000	2	PlantRegMap	2
ppin	soybean	Glyma.01g048100	Glyma.01g048100	2	PlantRegMap	2
ppin	soybean	Glyma.01g048200	Glyma.01g048200	2	PlantRegMap	2
ppin	soybean	Glyma.01g048400	Glyma.01g048400	2	PlantRegMap	2
ppin	soybean	Glyma.01g048500	Glyma.01g048500	2	PlantRegMap	2
ppin	soybean	Glyma.01g048700	Glyma.01g048700	2	PlantRegMap	2
ppin	soybean	Glyma.01g048800	Glyma.01g048800	2	PlantRegMap	2
ppin	soybean	Glyma.01g049100	Glyma.01g049100	2	PlantRegMap	2
ppin	soybean	Glyma.01g049300	Glyma.01g049300	2	PlantRegMap	2
ppin	soybean	Glyma.01g049400	Glyma.01g049400	2	PlantRegMap	2
ppin	soybean	Glyma.01g049500	Glyma.01g049500	2	PlantRegMap	2
ppin	soybean	Glyma.01g049600	Glyma.01g049600	3	PlantRegMap	2
ppin	soybean	Glyma.01g049800	Glyma.01g049800	2	PlantRegMap	2
ppin	soybean	Glyma.01g049900	Glyma.01g049900	2	PlantRegMap	2
ppin	soybean	Glyma.01g050100	Glyma.01g050100	2	PlantRegMap	2
ppin	soybean	Glyma.01g050400	Glyma.01g050400	2	PlantRegMap	2
ppin	soybean	Glyma.01g050500	Glyma.01g050500	2	PlantRegMap	2
ppin	soybean	Glyma.01g050600	Glyma.01g050600	1	PlantRegMap	2
ppin	soybean	Glyma.01g050900	Glyma.01g050900	2	PlantRegMap	2
ppin	soybean	Glyma.01g051000	Glyma.01g051000	2	PlantRegMap	2
ppin	soybean	Glyma.01g051100	Glyma.01g051100	2	PlantRegMap	2
ppin	soybean	Glyma.01g051200	Glyma.01g051200	2	PlantRegMap	2
ppin	soybean	Glyma.01g051300	Glyma.01g051300	3	PlantRegMap	2
ppin	soybean	Glyma.01g051400	Glyma.01g051400	2	PlantRegMap	2
ppin	soybean	Glyma.01g051600	Glyma.01g051600	2	PlantRegMap	2
ppin	soybean	Glyma.01g051700	Glyma.01g051700	2	PlantRegMap	2
ppin	soybean	Glyma.01g051800	Glyma.01g051800	2	PlantRegMap	2
ppin	soybean	Glyma.01g051900	Glyma.01g051900	2	PlantRegMap	2
ppin	soybean	Glyma.01g052000	Glyma.01g052000	2	PlantRegMap	2
ppin	soybean	Glyma.01g052200	Glyma.01g052200	2	PlantRegMap	2
ppin	soybean	Glyma.01g052300	Glyma.01g052300	2	PlantRegMap	2
ppin	soybean	Glyma.01g052400	Glyma.01g052400	2	PlantRegMap	2
ppin	soybean	Glyma.01g052500	Glyma.01g052500	2	PlantRegMap	2
ppin	soybean	Glyma.01g052700	Glyma.01g052700	2	PlantRegMap	2
ppin	soybean	Glyma.01g052800	Glyma.01g052800	2	PlantRegMap	2
ppin	soybean	Glyma.01g053100	Glyma.01g053100	2	PlantRegMap	2
ppin	soybean	Glyma.01g053200	Glyma.01g053200	2	PlantRegMap	2
ppin	soybean	Glyma.01g053300	Glyma.01g053300	2	PlantRegMap	2
ppin	soybean	Glyma.01g053500	Glyma.01g053500	2	PlantRegMap	2
ppin	soybean	Glyma.01g053600	Glyma.01g053600	2	PlantRegMap	2
ppin	soybean	Glyma.01g053700	Glyma.01g053700	2	PlantRegMap	2
ppin	soybean	Glyma.01g053800	Glyma.01g053800	2	PlantRegMap	2
ppin	soybean	Glyma.01g053900	Glyma.01g053900	2	PlantRegMap	2
ppin	soybean	Glyma.01g054000	Glyma.01g054000	2	PlantRegMap	2
ppin	soybean	Glyma.01g054100	Glyma.01g054100	2	PlantRegMap	2
ppin	soybean	Glyma.01g054200	Glyma.01g054200	2	PlantRegMap	2
ppin	soybean	Glyma.01g054300	Glyma.01g054300	2	PlantRegMap	2
ppin	soybean	Glyma.01g054400	Glyma.01g054400	2	PlantRegMap	2
ppin	soybean	Glyma.01g054500	Glyma.01g054500	2	PlantRegMap	2
ppin	soybean	Glyma.01g054700	Glyma.01g054700	2	PlantRegMap	2
ppin	soybean	Glyma.01g054800	Glyma.01g054800	2	PlantRegMap	2
ppin	soybean	Glyma.01g054900	Glyma.01g054900	2	PlantRegMap	2
ppin	soybean	Glyma.01g055000	Glyma.01g055000	2	PlantRegMap	2
ppin	soybean	Glyma.01g055200	Glyma.01g055200	2	PlantRegMap	2
ppin	soybean	Glyma.01g055300	Glyma.01g055300	2	PlantRegMap	2
ppin	soybean	Glyma.01g055400	Glyma.01g055400	2	PlantRegMap	2
ppin	soybean	Glyma.01g055500	Glyma.01g055500	2	PlantRegMap	2
ppin	soybean	Glyma.01g055600	Glyma.01g055600	2	PlantRegMap	2
ppin	soybean	Glyma.01g055700	Glyma.01g055700	2	PlantRegMap	2
ppin	soybean	Glyma.01g055800	Glyma.01g055800	2	PlantRegMap	2
ppin	soybean	Glyma.01g055900	Glyma.01g055900	2	PlantRegMap	2
ppin	soybean	Glyma.01g056000	Glyma.01g056000	2	PlantRegMap	2
ppin	soybean	Glyma.01g056100	Glyma.01g056100	2	PlantRegMap	2
ppin	soybean	Glyma.01g056200	Glyma.01g056200	2	PlantRegMap	2
ppin	soybean	Glyma.01g056300	Glyma.01g056300	2	PlantRegMap	2
ppin	soybean	Glyma.01g056400	Glyma.01g056400	2	PlantRegMap	2
ppin	soybean	Glyma.01g056500	Glyma.01g056500	2	PlantRegMap	2
ppin	soybean	Glyma.01g056800	Glyma.01g056800	2	PlantRegMap	2
ppin	soybean	Glyma.01g056900	Glyma.01g056900	2	PlantRegMap	2
ppin	soybean	Glyma.01g057000	Glyma.01g057000	2	PlantRegMap	2
ppin	soybean	Glyma.01g057100	Glyma.01g057100	2	PlantRegMap	2
ppin	soybean	Glyma.01g057300	Glyma.01g057300	2	PlantRegMap	2
ppin	soybean	Glyma.01g057400	Glyma.01g057400	2	PlantRegMap	2
ppin	soybean	Glyma.01g057500	Glyma.01g057500	2	PlantRegMap	2
ppin	soybean	Glyma.01g057600	Glyma.01g057600	2	PlantRegMap	2
ppin	soybean	Glyma.01g057700	Glyma.01g057700	2	PlantRegMap	2
ppin	soybean	Glyma.01g057800	Glyma.01g057800	2	PlantRegMap	2
ppin	soybean	Glyma.01g057900	Glyma.01g057900	2	PlantRegMap	2
ppin	soybean	Glyma.01g058000	Glyma.01g058000	2	PlantRegMap	2
ppin	soybean	Glyma.01g058100	Glyma.01g058100	2	PlantRegMap	2
ppin	soybean	Glyma.01g058200	Glyma.01g058200	2	PlantRegMap	2
ppin	soybean	Glyma.01g058300	Glyma.01g058300	2	PlantRegMap	2
ppin	soybean	Glyma.01g058400	Glyma.01g058400	2	PlantRegMap	2
ppin	soybean	Glyma.01g058500	Glyma.01g058500	2	PlantRegMap	2
ppin	soybean	Glyma.01g058600	Glyma.01g058600	2	PlantRegMap	2
ppin	soybean	Glyma.01g058700	Glyma.01g058700	2	PlantRegMap	2
ppin	soybean	Glyma.01g058900	Glyma.01g058900	2	PlantRegMap	2
ppin	soybean	Glyma.01g059000	Glyma.01g059000	2	PlantRegMap	2
ppin	soybean	Glyma.01g059100	Glyma.01g059100	2	PlantRegMap	2
ppin	soybean	Glyma.01g059100	Glyma.01g059100	2	PlantRegMap	2
ppin	soybean	Glyma.01g059200	Glyma.01g059200	1	PlantRegMap	2
ppin	soybean	Glyma.01g059300	Glyma.01g059300	2	PlantRegMap	2
ppin	soybean	Glyma.01g059500	Glyma.01g059500	2	PlantRegMap	2
ppin	soybean	Glyma.01g059900	Glyma.01g059900	2	PlantRegMap	2
ppin	soybean	Glyma.01g060100	Glyma.01g060100	2	PlantRegMap	2
ppin	soybean	Glyma.01g060300	Glyma.01g060300	2	PlantRegMap	2
ppin	soybean	Glyma.01g060400	Glyma.01g060400	2	PlantRegMap	2
ppin	soybean	Glyma.01g060600	Glyma.01g060600	2	PlantRegMap	2
ppin	soybean	Glyma.01g060700	Glyma.01g060700	2	PlantRegMap	2
ppin	soybean	Glyma.01g061000	Glyma.01g061000	2	PlantRegMap	2
ppin	soybean	Glyma.01g061100	Glyma.01g061100	2	PlantRegMap	2
ppin	soybean	Glyma.01g061200	Glyma.01g061200	2	PlantRegMap	2
ppin	soybean	Glyma.01g061400	Glyma.01g061400	2	PlantRegMap	2
ppin	soybean	Glyma.01g061500	Glyma.01g061500	2	PlantRegMap	2
ppin	soybean	Glyma.01g061500	Glyma.01g061500	2	PlantRegMap	2
ppin	soybean	Glyma.01g061600	Glyma.01g061600	2	PlantRegMap	2
ppin	soybean	Glyma.01g061700	Glyma.01g061700	2	PlantRegMap	2
ppin	soybean	Glyma.01g062000	Glyma.01g062000	2	PlantRegMap	2
ppin	soybean	Glyma.01g062100	Glyma.01g062100	2	PlantRegMap	2
ppin	soybean	Glyma.01g062200	Glyma.01g062200	2	PlantRegMap	2
ppin	soybean	Glyma.01g062300	Glyma.01g062300	2	PlantRegMap	2
ppin	soybean	Glyma.01g062700	Glyma.01g062700	2	PlantRegMap	2
ppin	soybean	Glyma.01g062800	Glyma.01g062800	1	PlantRegMap	2
ppin	soybean	Glyma.01g062900	Glyma.01g062900	2	PlantRegMap	2
ppin	soybean	Glyma.01g063000	Glyma.01g063000	2	PlantRegMap	2
ppin	soybean	Glyma.01g063100	Glyma.01g063100	2	PlantRegMap	2
ppin	soybean	Glyma.01g063300	Glyma.01g063300	2	PlantRegMap	2
ppin	soybean	Glyma.01g063400	Glyma.01g063400	2	PlantRegMap	2
ppin	soybean	Glyma.01g063500	Glyma.01g063500	2	PlantRegMap	2
ppin	soybean	Glyma.01g063600	Glyma.01g063600	2	PlantRegMap	2
ppin	soybean	Glyma.01g063600	Glyma.01g063600	2	PlantRegMap	2
ppin	soybean	Glyma.01g063700	Glyma.01g063700	2	PlantRegMap	2
ppin	soybean	Glyma.01g063800	Glyma.01g063800	2	PlantRegMap	2
ppin	soybean	Glyma.01g063900	Glyma.01g063900	2	PlantRegMap	2
ppin	soybean	Glyma.01g064100	Glyma.01g064100	2	PlantRegMap	2
ppin	soybean	Glyma.01g064200	Glyma.01g064200	2	PlantRegMap	2
ppin	soybean	Glyma.01g064300	Glyma.01g064300	2	PlantRegMap	2
ppin	soybean	Glyma.01g064400	Glyma.01g064400	2	PlantRegMap	2
ppin	soybean	Glyma.01g064500	Glyma.01g064500	2	PlantRegMap	2
ppin	soybean	Glyma.01g064600	Glyma.01g064600	2	PlantRegMap	2
ppin	soybean	Glyma.01g064800	Glyma.01g064800	2	PlantRegMap	2
ppin	soybean	Glyma.01g064900	Glyma.01g064900	2	PlantRegMap	2
ppin	soybean	Glyma.01g064900	Glyma.01g064900	2	PlantRegMap	2
ppin	soybean	Glyma.01g065000	Glyma.01g065000	2	PlantRegMap	2
ppin	soybean	Glyma.01g065200	Glyma.01g065200	2	PlantRegMap	2
ppin	soybean	Glyma.01g065300	Glyma.01g065300	2	PlantRegMap	2
ppin	soybean	Glyma.01g065400	Glyma.01g065400	2	PlantRegMap	2
ppin	soybean	Glyma.01g065500	Glyma.01g065500	2	PlantRegMap	2
ppin	soybean	Glyma.01g065600	Glyma.01g065600	1	PlantRegMap	2
ppin	soybean	Glyma.01g065700	Glyma.01g065700	2	PlantRegMap	2
ppin	soybean	Glyma.01g065800	Glyma.01g065800	2	PlantRegMap	2
ppin	soybean	Glyma.01g066000	Glyma.01g066000	2	PlantRegMap	2
ppin	soybean	Glyma.01g066100	Glyma.01g066100	2	PlantRegMap	2
ppin	soybean	Glyma.01g066300	Glyma.01g066300	2	PlantRegMap	2
ppin	soybean	Glyma.01g066400	Glyma.01g066400	2	PlantRegMap	2
ppin	soybean	Glyma.01g066500	Glyma.01g066500	2	PlantRegMap	2
ppin	soybean	Glyma.01g066600	Glyma.01g066600	2	PlantRegMap	2
ppin	soybean	Glyma.01g066700	Glyma.01g066700	2	PlantRegMap	2
ppin	soybean	Glyma.01g066800	Glyma.01g066800	2	PlantRegMap	2
ppin	soybean	Glyma.01g066900	Glyma.01g066900	2	PlantRegMap	2
ppin	soybean	Glyma.01g067000	Glyma.01g067000	2	PlantRegMap	2
ppin	soybean	Glyma.01g067100	Glyma.01g067100	2	PlantRegMap	2
ppin	soybean	Glyma.01g067200	Glyma.01g067200	2	PlantRegMap	2
ppin	soybean	Glyma.01g067600	Glyma.01g067600	2	PlantRegMap	2
ppin	soybean	Glyma.01g067700	Glyma.01g067700	2	PlantRegMap	2
ppin	soybean	Glyma.01g067800	Glyma.01g067800	2	PlantRegMap	2
ppin	soybean	Glyma.01g067900	Glyma.01g067900	2	PlantRegMap	2
ppin	soybean	Glyma.01g068000	Glyma.01g068000	2	PlantRegMap	2
ppin	soybean	Glyma.01g068100	Glyma.01g068100	2	PlantRegMap	2
ppin	soybean	Glyma.01g068500	Glyma.01g068500	2	PlantRegMap	2
ppin	soybean	Glyma.01g068600	Glyma.01g068600	2	PlantRegMap	2
ppin	soybean	Glyma.01g068700	Glyma.01g068700	2	PlantRegMap	2
ppin	soybean	Glyma.01g068800	Glyma.01g068800	2	PlantRegMap	2
ppin	soybean	Glyma.01g069000	Glyma.01g069000	2	PlantRegMap	2
ppin	soybean	Glyma.01g069100	Glyma.01g069100	1	PlantRegMap	2
ppin	soybean	Glyma.01g069200	Glyma.01g069200	2	PlantRegMap	2
ppin	soybean	Glyma.01g069400	Glyma.01g069400	2	PlantRegMap	2
ppin	soybean	Glyma.01g069500	Glyma.01g069500	2	PlantRegMap	2
ppin	soybean	Glyma.01g069700	Glyma.01g069700	2	PlantRegMap	2
ppin	soybean	Glyma.01g070300	Glyma.01g070300	2	PlantRegMap	2
ppin	soybean	Glyma.01g070400	Glyma.01g070400	2	PlantRegMap	2
ppin	soybean	Glyma.01g070800	Glyma.01g070800	2	PlantRegMap	2
ppin	soybean	Glyma.01g070900	Glyma.01g070900	2	PlantRegMap	2
ppin	soybean	Glyma.01g071000	Glyma.01g071000	2	PlantRegMap	2
ppin	soybean	Glyma.01g071100	Glyma.01g071100	1	PlantRegMap	2
ppin	soybean	Glyma.01g071400	Glyma.01g071400	2	PlantRegMap	2
ppin	soybean	Glyma.01g071300	Glyma.01g071300	2	PlantRegMap	2
ppin	soybean	Glyma.01g071700	Glyma.01g071700	2	PlantRegMap	2
ppin	soybean	Glyma.01g072000	Glyma.01g072000	2	PlantRegMap	2
ppin	soybean	Glyma.01g072100	Glyma.01g072100	2	PlantRegMap	2
ppin	soybean	Glyma.01g072200	Glyma.01g072200	2	PlantRegMap	2
ppin	soybean	Glyma.01g072300	Glyma.01g072300	2	PlantRegMap	2
ppin	soybean	Glyma.01g072400	Glyma.01g072400	1	PlantRegMap	2
ppin	soybean	Glyma.01g072500	Glyma.01g072500	2	PlantRegMap	2
ppin	soybean	Glyma.01g072700	Glyma.01g072700	1	PlantRegMap	2
ppin	soybean	Glyma.01g073100	Glyma.01g073100	2	PlantRegMap	2
ppin	soybean	Glyma.01g095300	Glyma.01g095300	2	PlantRegMap	2
ppin	soybean	Glyma.01g094600	Glyma.01g094600	2	PlantRegMap	2
ppin	soybean	Glyma.01g094800	Glyma.01g094800	2	PlantRegMap	2
ppin	soybean	Glyma.01g094800	Glyma.01g094800	2	PlantRegMap	2
ppin	soybean	Glyma.01g094900	Glyma.01g094900	2	PlantRegMap	2
ppin	soybean	Glyma.01g095000	Glyma.01g095000	2	PlantRegMap	2
ppin	soybean	Glyma.01g095600	Glyma.01g095600	2	PlantRegMap	2
ppin	soybean	Glyma.01g095700	Glyma.01g095700	2	PlantRegMap	2
ppin	soybean	Glyma.01g095900	Glyma.01g095900	2	PlantRegMap	2
ppin	soybean	Glyma.01g096000	Glyma.01g096000	2	PlantRegMap	2
ppin	soybean	Glyma.01g096100	Glyma.01g096100	2	PlantRegMap	2
ppin	soybean	Glyma.01g096200	Glyma.01g096200	2	PlantRegMap	2
ppin	soybean	Glyma.06g220000	Glyma.06g220000	2	PlantRegMap	2
ppin	soybean	Glyma.06g219900	Glyma.06g219900	2	PlantRegMap	2
ppin	soybean	Glyma.01g096300	Glyma.01g096300	2	PlantRegMap	2
ppin	soybean	Glyma.01g096600	Glyma.01g096600	3	PlantRegMap	2
ppin	soybean	Glyma.01g096700	Glyma.01g096700	2	PlantRegMap	2
ppin	soybean	Glyma.01g096800	Glyma.01g096800	2	PlantRegMap	2
ppin	soybean	Glyma.01g096900	Glyma.01g096900	2	PlantRegMap	2
ppin	soybean	Glyma.01g097000	Glyma.01g097000	1	PlantRegMap	2
ppin	soybean	Glyma.01g097100	Glyma.01g097100	2	PlantRegMap	2
ppin	soybean	Glyma.01g074300	Glyma.01g074300	2	PlantRegMap	2
ppin	soybean	Glyma.01g074200	Glyma.01g074200	2	PlantRegMap	2
ppin	soybean	Glyma.01g074000	Glyma.01g074000	2	PlantRegMap	2
ppin	soybean	Glyma.01g074000	Glyma.01g074000	2	PlantRegMap	2
ppin	soybean	Glyma.01g073900	Glyma.01g073900	2	PlantRegMap	2
ppin	soybean	Glyma.01g073600	Glyma.01g073600	2	PlantRegMap	2
ppin	soybean	Glyma.01g073400	Glyma.01g073400	2	PlantRegMap	2
ppin	soybean	Glyma.01g073300	Glyma.01g073300	2	PlantRegMap	2
ppin	soybean	Glyma.01g073200	Glyma.01g073200	2	PlantRegMap	2
ppin	soybean	Glyma.01g074700	Glyma.01g074700	2	PlantRegMap	2
ppin	soybean	Glyma.01g074700	Glyma.01g074700	2	PlantRegMap	2
ppin	soybean	Glyma.01g074800	Glyma.01g074800	2	PlantRegMap	2
ppin	soybean	Glyma.01g075000	Glyma.01g075000	1	PlantRegMap	2
ppin	soybean	Glyma.01g075100	Glyma.01g075100	2	PlantRegMap	2
ppin	soybean	Glyma.01g075300	Glyma.01g075300	2	PlantRegMap	2
ppin	soybean	Glyma.01g075400	Glyma.01g075400	2	PlantRegMap	2
ppin	soybean	Glyma.01g075600	Glyma.01g075600	2	PlantRegMap	2
ppin	soybean	Glyma.01g075700	Glyma.01g075700	2	PlantRegMap	2
ppin	soybean	Glyma.01g075800	Glyma.01g075800	2	PlantRegMap	2
ppin	soybean	Glyma.01g075900	Glyma.01g075900	2	PlantRegMap	2
ppin	soybean	Glyma.01g076000	Glyma.01g076000	2	PlantRegMap	2
ppin	soybean	Glyma.01g076100	Glyma.01g076100	2	PlantRegMap	2
ppin	soybean	Glyma.01g076200	Glyma.01g076200	2	PlantRegMap	2
ppin	soybean	Glyma.01g076300	Glyma.01g076300	2	PlantRegMap	2
ppin	soybean	Glyma.01g076500	Glyma.01g076500	2	PlantRegMap	2
ppin	soybean	Glyma.01g076600	Glyma.01g076600	2	PlantRegMap	2
ppin	soybean	Glyma.01g076700	Glyma.01g076700	2	PlantRegMap	2
ppin	soybean	Glyma.01g076900	Glyma.01g076900	3	PlantRegMap	2
ppin	soybean	Glyma.01g077000	Glyma.01g077000	2	PlantRegMap	2
ppin	soybean	Glyma.01g077100	Glyma.01g077100	2	PlantRegMap	2
ppin	soybean	Glyma.01g077200	Glyma.01g077200	2	PlantRegMap	2
ppin	soybean	Glyma.01g077300	Glyma.01g077300	2	PlantRegMap	2
ppin	soybean	Glyma.01g077400	Glyma.01g077400	2	PlantRegMap	2
ppin	soybean	Glyma.01g077400	Glyma.01g077400	2	PlantRegMap	2
ppin	soybean	Glyma.01g077500	Glyma.01g077500	2	PlantRegMap	2
ppin	soybean	Glyma.01g077600	Glyma.01g077600	2	PlantRegMap	2
ppin	soybean	Glyma.01g077700	Glyma.01g077700	2	PlantRegMap	2
ppin	soybean	Glyma.01g077900	Glyma.01g077900	2	PlantRegMap	2
ppin	soybean	Glyma.01g078000	Glyma.01g078000	1	PlantRegMap	2
ppin	soybean	Glyma.01g078100	Glyma.01g078100	2	PlantRegMap	2
ppin	soybean	Glyma.01g078300	Glyma.01g078300	2	PlantRegMap	2
ppin	soybean	Glyma.01g078400	Glyma.01g078400	2	PlantRegMap	2
ppin	soybean	Glyma.01g078600	Glyma.01g078600	2	PlantRegMap	2
ppin	soybean	Glyma.01g078700	Glyma.01g078700	2	PlantRegMap	2
ppin	soybean	Glyma.01g078800	Glyma.01g078800	1	PlantRegMap	2
ppin	soybean	Glyma.01g078800	Glyma.01g078800	1	PlantRegMap	2
ppin	soybean	Glyma.01g079100	Glyma.01g079100	1	PlantRegMap	2
ppin	soybean	Glyma.01g079300	Glyma.01g079300	2	PlantRegMap	2
ppin	soybean	Glyma.01g079400	Glyma.01g079400	2	PlantRegMap	2
ppin	soybean	Glyma.01g079500	Glyma.01g079500	2	PlantRegMap	2
ppin	soybean	Glyma.01g079600	Glyma.01g079600	2	PlantRegMap	2
ppin	soybean	Glyma.01g079700	Glyma.01g079700	2	PlantRegMap	2
ppin	soybean	Glyma.01g079800	Glyma.01g079800	1	PlantRegMap	2
ppin	soybean	Glyma.01g079900	Glyma.01g079900	2	PlantRegMap	2
ppin	soybean	Glyma.01g080000	Glyma.01g080000	2	PlantRegMap	2
ppin	soybean	Glyma.01g080200	Glyma.01g080200	2	PlantRegMap	2
ppin	soybean	Glyma.01g080300	Glyma.01g080300	2	PlantRegMap	2
ppin	soybean	Glyma.01g080400	Glyma.01g080400	2	PlantRegMap	2
ppin	soybean	Glyma.01g080500	Glyma.01g080500	2	PlantRegMap	2
ppin	soybean	Glyma.01g080600	Glyma.01g080600	2	PlantRegMap	2
ppin	soybean	Glyma.01g080700	Glyma.01g080700	2	PlantRegMap	2
ppin	soybean	Glyma.01g080700	Glyma.01g080700	2	PlantRegMap	2
ppin	soybean	Glyma.01g080800	Glyma.01g080800	2	PlantRegMap	2
ppin	soybean	Glyma.01g080900	Glyma.01g080900	2	PlantRegMap	2
ppin	soybean	Glyma.01g081000	Glyma.01g081000	2	PlantRegMap	2
ppin	soybean	Glyma.01g081100	Glyma.01g081100	2	PlantRegMap	2
ppin	soybean	Glyma.01g081300	Glyma.01g081300	2	PlantRegMap	2
ppin	soybean	Glyma.01g081400	Glyma.01g081400	2	PlantRegMap	2
ppin	soybean	Glyma.01g081500	Glyma.01g081500	2	PlantRegMap	2
ppin	soybean	Glyma.01g081600	Glyma.01g081600	2	PlantRegMap	2
ppin	soybean	Glyma.01g081700	Glyma.01g081700	2	PlantRegMap	2
ppin	soybean	Glyma.01g081900	Glyma.01g081900	2	PlantRegMap	2
ppin	soybean	Glyma.01g082000	Glyma.01g082000	2	PlantRegMap	2
ppin	soybean	Glyma.01g082100	Glyma.01g082100	2	PlantRegMap	2
ppin	soybean	Glyma.01g082200	Glyma.01g082200	2	PlantRegMap	2
ppin	soybean	Glyma.01g082400	Glyma.01g082400	2	PlantRegMap	2
ppin	soybean	Glyma.01g082500	Glyma.01g082500	2	PlantRegMap	2
ppin	soybean	Glyma.01g082600	Glyma.01g082600	1	PlantRegMap	2
ppin	soybean	Glyma.01g082900	Glyma.01g082900	2	PlantRegMap	2
ppin	soybean	Glyma.01g082900	Glyma.01g082900	2	PlantRegMap	2
ppin	soybean	Glyma.01g083000	Glyma.01g083000	2	PlantRegMap	2
ppin	soybean	Glyma.01g083100	Glyma.01g083100	2	PlantRegMap	2
ppin	soybean	Glyma.01g083200	Glyma.01g083200	2	PlantRegMap	2
ppin	soybean	Glyma.01g083300	Glyma.01g083300	1	PlantRegMap	2
ppin	soybean	Glyma.01g083500	Glyma.01g083500	2	PlantRegMap	2
ppin	soybean	Glyma.01g083700	Glyma.01g083700	2	PlantRegMap	2
ppin	soybean	Glyma.01g083900	Glyma.01g083900	2	PlantRegMap	2
ppin	soybean	Glyma.01g084000	Glyma.01g084000	2	PlantRegMap	2
ppin	soybean	Glyma.01g084100	Glyma.01g084100	2	PlantRegMap	2
ppin	soybean	Glyma.01g084200	Glyma.01g084200	2	PlantRegMap	2
ppin	soybean	Glyma.01g084200	Glyma.01g084200	2	PlantRegMap	2
ppin	soybean	Glyma.01g084500	Glyma.01g084500	2	PlantRegMap	2
ppin	soybean	Glyma.01g084600	Glyma.01g084600	2	PlantRegMap	2
ppin	soybean	Glyma.01g084700	Glyma.01g084700	2	PlantRegMap	2
ppin	soybean	Glyma.01g084800	Glyma.01g084800	2	PlantRegMap	2
ppin	soybean	Glyma.01g085000	Glyma.01g085000	2	PlantRegMap	2
ppin	soybean	Glyma.01g085200	Glyma.01g085200	2	PlantRegMap	2
ppin	soybean	Glyma.01g085400	Glyma.01g085400	2	PlantRegMap	2
ppin	soybean	Glyma.01g085600	Glyma.01g085600	2	PlantRegMap	2
ppin	soybean	Glyma.01g085700	Glyma.01g085700	2	PlantRegMap	2
ppin	soybean	Glyma.01g085800	Glyma.01g085800	2	PlantRegMap	2
ppin	soybean	Glyma.01g085900	Glyma.01g085900	2	PlantRegMap	2
ppin	soybean	Glyma.01g086000	Glyma.01g086000	2	PlantRegMap	2
ppin	soybean	Glyma.01g086400	Glyma.01g086400	2	PlantRegMap	2
ppin	soybean	Glyma.01g086600	Glyma.01g086600	2	PlantRegMap	2
ppin	soybean	Glyma.01g086700	Glyma.01g086700	2	PlantRegMap	2
ppin	soybean	Glyma.01g086800	Glyma.01g086800	2	PlantRegMap	2
ppin	soybean	Glyma.01g086900	Glyma.01g086900	2	PlantRegMap	2
ppin	soybean	Glyma.01g087000	Glyma.01g087000	2	PlantRegMap	2
ppin	soybean	Glyma.01g087300	Glyma.01g087300	2	PlantRegMap	2
ppin	soybean	Glyma.01g087400	Glyma.01g087400	2	PlantRegMap	2
ppin	soybean	Glyma.01g087500	Glyma.01g087500	2	PlantRegMap	2
ppin	soybean	Glyma.01g087600	Glyma.01g087600	2	PlantRegMap	2
ppin	soybean	Glyma.01g087700	Glyma.01g087700	2	PlantRegMap	2
ppin	soybean	Glyma.01g087800	Glyma.01g087800	2	PlantRegMap	2
ppin	soybean	Glyma.01g087900	Glyma.01g087900	2	PlantRegMap	2
ppin	soybean	Glyma.01g088200	Glyma.01g088200	1	PlantRegMap	2
ppin	soybean	Glyma.01g088300	Glyma.01g088300	2	PlantRegMap	2
ppin	soybean	Glyma.01g088500	Glyma.01g088500	2	PlantRegMap	2
ppin	soybean	Glyma.01g088800	Glyma.01g088800	2	PlantRegMap	2
ppin	soybean	Glyma.01g089000	Glyma.01g089000	2	PlantRegMap	2
ppin	soybean	Glyma.01g089100	Glyma.01g089100	1	PlantRegMap	2
ppin	soybean	Glyma.01g089200	Glyma.01g089200	2	PlantRegMap	2
ppin	soybean	Glyma.01g089300	Glyma.01g089300	2	PlantRegMap	2
ppin	soybean	Glyma.01g089500	Glyma.01g089500	2	PlantRegMap	2
ppin	soybean	Glyma.01g089600	Glyma.01g089600	2	PlantRegMap	2
ppin	soybean	Glyma.01g089700	Glyma.01g089700	2	PlantRegMap	2
ppin	soybean	Glyma.01g089800	Glyma.01g089800	2	PlantRegMap	2
ppin	soybean	Glyma.01g089900	Glyma.01g089900	2	PlantRegMap	2
ppin	soybean	Glyma.01g090100	Glyma.01g090100	2	PlantRegMap	2
ppin	soybean	Glyma.01g090200	Glyma.01g090200	2	PlantRegMap	2
ppin	soybean	Glyma.01g090400	Glyma.01g090400	2	PlantRegMap	2
ppin	soybean	Glyma.01g090700	Glyma.01g090700	2	PlantRegMap	2
ppin	soybean	Glyma.01g090900	Glyma.01g090900	2	PlantRegMap	2
ppin	soybean	Glyma.01g091000	Glyma.01g091000	2	PlantRegMap	2
ppin	soybean	Glyma.01g091100	Glyma.01g091100	2	PlantRegMap	2
ppin	soybean	Glyma.01g091200	Glyma.01g091200	2	PlantRegMap	2
ppin	soybean	Glyma.01g091300	Glyma.01g091300	2	PlantRegMap	2
ppin	soybean	Glyma.01g091400	Glyma.01g091400	2	PlantRegMap	2
ppin	soybean	Glyma.01g091500	Glyma.01g091500	2	PlantRegMap	2
ppin	soybean	Glyma.01g091600	Glyma.01g091600	2	PlantRegMap	2
ppin	soybean	Glyma.01g091700	Glyma.01g091700	2	PlantRegMap	2
ppin	soybean	Glyma.01g092300	Glyma.01g092300	2	PlantRegMap	2
ppin	soybean	Glyma.01g092400	Glyma.01g092400	2	PlantRegMap	2
ppin	soybean	Glyma.01g092600	Glyma.01g092600	2	PlantRegMap	2
ppin	soybean	Glyma.01g092900	Glyma.01g092900	2	PlantRegMap	2
ppin	soybean	Glyma.01g093000	Glyma.01g093000	2	PlantRegMap	2
ppin	soybean	Glyma.01g093100	Glyma.01g093100	2	PlantRegMap	2
ppin	soybean	Glyma.01g093200	Glyma.01g093200	2	PlantRegMap	2
ppin	soybean	Glyma.01g093200	Glyma.01g093200	2	PlantRegMap	2
ppin	soybean	Glyma.01g093300	Glyma.01g093300	2	PlantRegMap	2
ppin	soybean	Glyma.01g093400	Glyma.01g093400	2	PlantRegMap	2
ppin	soybean	Glyma.01g093500	Glyma.01g093500	2	PlantRegMap	2
ppin	soybean	Glyma.01g093700	Glyma.01g093700	2	PlantRegMap	2
ppin	soybean	Glyma.01g093800	Glyma.01g093800	2	PlantRegMap	2
ppin	soybean	Glyma.01g094000	Glyma.01g094000	2	PlantRegMap	2
ppin	soybean	Glyma.01g094100	Glyma.01g094100	2	PlantRegMap	2
ppin	soybean	Glyma.01g094200	Glyma.01g094200	2	PlantRegMap	2
ppin	soybean	Glyma.01g094400	Glyma.01g094400	1	PlantRegMap	2
ppin	soybean	Glyma.01g097200	Glyma.01g097200	2	PlantRegMap	2
ppin	soybean	Glyma.01g097400	Glyma.01g097400	2	PlantRegMap	2
ppin	soybean	Glyma.01g097500	Glyma.01g097500	2	PlantRegMap	2
ppin	soybean	Glyma.01g097700	Glyma.01g097700	2	PlantRegMap	2
ppin	soybean	Glyma.01g097900	Glyma.01g097900	2	PlantRegMap	2
ppin	soybean	Glyma.01g098000	Glyma.01g098000	2	PlantRegMap	2
ppin	soybean	Glyma.01g098200	Glyma.01g098200	2	PlantRegMap	2
ppin	soybean	Glyma.01g098300	Glyma.01g098300	2	PlantRegMap	2
ppin	soybean	Glyma.01g098400	Glyma.01g098400	2	PlantRegMap	2
ppin	soybean	Glyma.01g098500	Glyma.01g098500	2	PlantRegMap	2
ppin	soybean	Glyma.01g098700	Glyma.01g098700	2	PlantRegMap	2
ppin	soybean	Glyma.01g099100	Glyma.01g099100	2	PlantRegMap	2
ppin	soybean	Glyma.01g099200	Glyma.01g099200	2	PlantRegMap	2
ppin	soybean	Glyma.01g099400	Glyma.01g099400	2	PlantRegMap	2
ppin	soybean	Glyma.01g099500	Glyma.01g099500	1	PlantRegMap	2
ppin	soybean	Glyma.01g099600	Glyma.01g099600	2	PlantRegMap	2
ppin	soybean	Glyma.01g099700	Glyma.01g099700	2	PlantRegMap	2
ppin	soybean	Glyma.01g099800	Glyma.01g099800	2	PlantRegMap	2
ppin	soybean	Glyma.01g099900	Glyma.01g099900	2	PlantRegMap	2
ppin	soybean	Glyma.01g100000	Glyma.01g100000	2	PlantRegMap	2
ppin	soybean	Glyma.01g100100	Glyma.01g100100	2	PlantRegMap	2
ppin	soybean	Glyma.01g100200	Glyma.01g100200	1	PlantRegMap	2
ppin	soybean	Glyma.01g100400	Glyma.01g100400	2	PlantRegMap	2
ppin	soybean	Glyma.01g100600	Glyma.01g100600	2	PlantRegMap	2
ppin	soybean	Glyma.01g100900	Glyma.01g100900	2	PlantRegMap	2
ppin	soybean	Glyma.01g101000	Glyma.01g101000	2	PlantRegMap	2
ppin	soybean	Glyma.01g101100	Glyma.01g101100	2	PlantRegMap	2
ppin	soybean	Glyma.01g101200	Glyma.01g101200	2	PlantRegMap	2
ppin	soybean	Glyma.01g101400	Glyma.01g101400	2	PlantRegMap	2
ppin	soybean	Glyma.01g101600	Glyma.01g101600	2	PlantRegMap	2
ppin	soybean	Glyma.01g101800	Glyma.01g101800	2	PlantRegMap	2
ppin	soybean	Glyma.01g101900	Glyma.01g101900	2	PlantRegMap	2
ppin	soybean	Glyma.01g102100	Glyma.01g102100	2	PlantRegMap	2
ppin	soybean	Glyma.01g102200	Glyma.01g102200	2	PlantRegMap	2
ppin	soybean	Glyma.01g102300	Glyma.01g102300	2	PlantRegMap	2
ppin	soybean	Glyma.01g102400	Glyma.01g102400	2	PlantRegMap	2
ppin	soybean	Glyma.01g102500	Glyma.01g102500	2	PlantRegMap	2
ppin	soybean	Glyma.01g102600	Glyma.01g102600	2	PlantRegMap	2
ppin	soybean	Glyma.01g102700	Glyma.01g102700	2	PlantRegMap	2
ppin	soybean	Glyma.01g102900	Glyma.01g102900	2	PlantRegMap	2
ppin	soybean	Glyma.01g103100	Glyma.01g103100	2	PlantRegMap	2
ppin	soybean	Glyma.01g103200	Glyma.01g103200	2	PlantRegMap	2
ppin	soybean	Glyma.01g103400	Glyma.01g103400	2	PlantRegMap	2
ppin	soybean	Glyma.01g103500	Glyma.01g103500	2	PlantRegMap	2
ppin	soybean	Glyma.01g104100	Glyma.01g104100	2	PlantRegMap	2
ppin	soybean	Glyma.01g104200	Glyma.01g104200	2	PlantRegMap	2
ppin	soybean	Glyma.01g104600	Glyma.01g104600	2	PlantRegMap	2
ppin	soybean	Glyma.01g104800	Glyma.01g104800	1	PlantRegMap	2
ppin	soybean	Glyma.01g104900	Glyma.01g104900	2	PlantRegMap	2
ppin	soybean	Glyma.01g105000	Glyma.01g105000	2	PlantRegMap	2
ppin	soybean	Glyma.01g105100	Glyma.01g105100	1	PlantRegMap	2
ppin	soybean	Glyma.01g105300	Glyma.01g105300	2	PlantRegMap	2
ppin	soybean	Glyma.01g105400	Glyma.01g105400	2	PlantRegMap	2
ppin	soybean	Glyma.01g105500	Glyma.01g105500	2	PlantRegMap	2
ppin	soybean	Glyma.01g105600	Glyma.01g105600	2	PlantRegMap	2
ppin	soybean	Glyma.01g105800	Glyma.01g105800	2	PlantRegMap	2
ppin	soybean	Glyma.01g105900	Glyma.01g105900	2	PlantRegMap	2
ppin	soybean	Glyma.01g106000	Glyma.01g106000	2	PlantRegMap	2
ppin	soybean	Glyma.01g106100	Glyma.01g106100	2	PlantRegMap	2
ppin	soybean	Glyma.01g106200	Glyma.01g106200	2	PlantRegMap	2
ppin	soybean	Glyma.01g106400	Glyma.01g106400	2	PlantRegMap	2
ppin	soybean	Glyma.01g106500	Glyma.01g106500	2	PlantRegMap	2
ppin	soybean	Glyma.01g106600	Glyma.01g106600	2	PlantRegMap	2
ppin	soybean	Glyma.01g106700	Glyma.01g106700	2	PlantRegMap	2
ppin	soybean	Glyma.01g106800	Glyma.01g106800	2	PlantRegMap	2
ppin	soybean	Glyma.01g106900	Glyma.01g106900	2	PlantRegMap	2
ppin	soybean	Glyma.01g107000	Glyma.01g107000	2	PlantRegMap	2
ppin	soybean	Glyma.01g107100	Glyma.01g107100	2	PlantRegMap	2
ppin	soybean	Glyma.01g107300	Glyma.01g107300	2	PlantRegMap	2
ppin	soybean	Glyma.01g107400	Glyma.01g107400	2	PlantRegMap	2
ppin	soybean	Glyma.01g107500	Glyma.01g107500	2	PlantRegMap	2
ppin	soybean	Glyma.01g107700	Glyma.01g107700	2	PlantRegMap	2
ppin	soybean	Glyma.01g107900	Glyma.01g107900	2	PlantRegMap	2
ppin	soybean	Glyma.01g108000	Glyma.01g108000	2	PlantRegMap	2
ppin	soybean	Glyma.01g108200	Glyma.01g108200	2	PlantRegMap	2
ppin	soybean	Glyma.01g108300	Glyma.01g108300	2	PlantRegMap	2
ppin	soybean	Glyma.01g108500	Glyma.01g108500	2	PlantRegMap	2
ppin	soybean	Glyma.01g108600	Glyma.01g108600	2	PlantRegMap	2
ppin	soybean	Glyma.01g108700	Glyma.01g108700	2	PlantRegMap	2
ppin	soybean	Glyma.01g108800	Glyma.01g108800	2	PlantRegMap	2
ppin	soybean	Glyma.01g103600	Glyma.01g103600	2	PlantRegMap	2
ppin	soybean	Glyma.01g109000	Glyma.01g109000	2	PlantRegMap	2
ppin	soybean	Glyma.01g109100	Glyma.01g109100	2	PlantRegMap	2
ppin	soybean	Glyma.01g109200	Glyma.01g109200	2	PlantRegMap	2
ppin	soybean	Glyma.01g109300	Glyma.01g109300	2	PlantRegMap	2
ppin	soybean	Glyma.01g109400	Glyma.01g109400	2	PlantRegMap	2
ppin	soybean	Glyma.01g109500	Glyma.01g109500	1	PlantRegMap	2
ppin	soybean	Glyma.01g109600	Glyma.01g109600	2	PlantRegMap	2
ppin	soybean	Glyma.01g109700	Glyma.01g109700	2	PlantRegMap	2
ppin	soybean	Glyma.01g109800	Glyma.01g109800	2	PlantRegMap	2
ppin	soybean	Glyma.01g109800	Glyma.01g109800	2	PlantRegMap	2
ppin	soybean	Glyma.01g110000	Glyma.01g110000	2	PlantRegMap	2
ppin	soybean	Glyma.01g110100	Glyma.01g110100	2	PlantRegMap	2
ppin	soybean	Glyma.01g110300	Glyma.01g110300	2	PlantRegMap	2
ppin	soybean	Glyma.01g110400	Glyma.01g110400	2	PlantRegMap	2
ppin	soybean	Glyma.01g110500	Glyma.01g110500	2	PlantRegMap	2
ppin	soybean	Glyma.01g110600	Glyma.01g110600	2	PlantRegMap	2
ppin	soybean	Glyma.01g110900	Glyma.01g110900	2	PlantRegMap	2
ppin	soybean	Glyma.01g111000	Glyma.01g111000	2	PlantRegMap	2
ppin	soybean	Glyma.01g111200	Glyma.01g111200	2	PlantRegMap	2
ppin	soybean	Glyma.01g111300	Glyma.01g111300	2	PlantRegMap	2
ppin	soybean	Glyma.01g111400	Glyma.01g111400	2	PlantRegMap	2
ppin	soybean	Glyma.01g111500	Glyma.01g111500	2	PlantRegMap	2
ppin	soybean	Glyma.01g111700	Glyma.01g111700	2	PlantRegMap	2
ppin	soybean	Glyma.01g111800	Glyma.01g111800	2	PlantRegMap	2
ppin	soybean	Glyma.01g111900	Glyma.01g111900	2	PlantRegMap	2
ppin	soybean	Glyma.01g112000	Glyma.01g112000	2	PlantRegMap	2
ppin	soybean	Glyma.01g112100	Glyma.01g112100	2	PlantRegMap	2
ppin	soybean	Glyma.01g112200	Glyma.01g112200	2	PlantRegMap	2
ppin	soybean	Glyma.01g112300	Glyma.01g112300	2	PlantRegMap	2
ppin	soybean	Glyma.01g112400	Glyma.01g112400	2	PlantRegMap	2
ppin	soybean	Glyma.01g112600	Glyma.01g112600	2	PlantRegMap	2
ppin	soybean	Glyma.01g112700	Glyma.01g112700	2	PlantRegMap	2
ppin	soybean	Glyma.01g112800	Glyma.01g112800	2	PlantRegMap	2
ppin	soybean	Glyma.01g112900	Glyma.01g112900	2	PlantRegMap	2
ppin	soybean	Glyma.01g113000	Glyma.01g113000	2	PlantRegMap	2
ppin	soybean	Glyma.01g113100	Glyma.01g113100	2	PlantRegMap	2
ppin	soybean	Glyma.01g113200	Glyma.01g113200	2	PlantRegMap	2
ppin	soybean	Glyma.01g113300	Glyma.01g113300	2	PlantRegMap	2
ppin	soybean	Glyma.01g113400	Glyma.01g113400	2	PlantRegMap	2
ppin	soybean	Glyma.01g113800	Glyma.01g113800	2	PlantRegMap	2
ppin	soybean	Glyma.01g113600	Glyma.01g113600	2	PlantRegMap	2
ppin	soybean	Glyma.01g113900	Glyma.01g113900	2	PlantRegMap	2
ppin	soybean	Glyma.01g114100	Glyma.01g114100	2	PlantRegMap	2
ppin	soybean	Glyma.01g114300	Glyma.01g114300	2	PlantRegMap	2
ppin	soybean	Glyma.01g114400	Glyma.01g114400	2	PlantRegMap	2
ppin	soybean	Glyma.01g114600	Glyma.01g114600	2	PlantRegMap	2
ppin	soybean	Glyma.01g114700	Glyma.01g114700	2	PlantRegMap	2
ppin	soybean	Glyma.01g114800	Glyma.01g114800	1	PlantRegMap	2
ppin	soybean	Glyma.01g114900	Glyma.01g114900	2	PlantRegMap	2
ppin	soybean	Glyma.01g115000	Glyma.01g115000	2	PlantRegMap	2
ppin	soybean	Glyma.01g115100	Glyma.01g115100	2	PlantRegMap	2
ppin	soybean	Glyma.01g115300	Glyma.01g115300	2	PlantRegMap	2
ppin	soybean	Glyma.01g115500	Glyma.01g115500	1	PlantRegMap	2
ppin	soybean	Glyma.01g115600	Glyma.01g115600	2	PlantRegMap	2
ppin	soybean	Glyma.01g115700	Glyma.01g115700	2	PlantRegMap	2
ppin	soybean	Glyma.01g115800	Glyma.01g115800	2	PlantRegMap	2
ppin	soybean	Glyma.01g115900	Glyma.01g115900	2	PlantRegMap	2
ppin	soybean	Glyma.01g116000	Glyma.01g116000	2	PlantRegMap	2
ppin	soybean	Glyma.01g116100	Glyma.01g116100	2	PlantRegMap	2
ppin	soybean	Glyma.01g116200	Glyma.01g116200	2	PlantRegMap	2
ppin	soybean	Glyma.01g116300	Glyma.01g116300	1	PlantRegMap	2
ppin	soybean	Glyma.01g116700	Glyma.01g116700	2	PlantRegMap	2
ppin	soybean	Glyma.01g116800	Glyma.01g116800	2	PlantRegMap	2
ppin	soybean	Glyma.01g117000	Glyma.01g117000	2	PlantRegMap	2
ppin	soybean	Glyma.01g117100	Glyma.01g117100	2	PlantRegMap	2
ppin	soybean	Glyma.01g117200	Glyma.01g117200	2	PlantRegMap	2
ppin	soybean	Glyma.01g117600	Glyma.01g117600	2	PlantRegMap	2
ppin	soybean	Glyma.01g117700	Glyma.01g117700	2	PlantRegMap	2
ppin	soybean	Glyma.01g117800	Glyma.01g117800	1	PlantRegMap	2
ppin	soybean	Glyma.01g117900	Glyma.01g117900	2	PlantRegMap	2
ppin	soybean	Glyma.01g118000	Glyma.01g118000	2	PlantRegMap	2
ppin	soybean	Glyma.01g118100	Glyma.01g118100	2	PlantRegMap	2
ppin	soybean	Glyma.01g118200	Glyma.01g118200	2	PlantRegMap	2
ppin	soybean	Glyma.01g118300	Glyma.01g118300	2	PlantRegMap	2
ppin	soybean	Glyma.01g118300	Glyma.01g118300	2	PlantRegMap	2
ppin	soybean	Glyma.01g118400	Glyma.01g118400	2	PlantRegMap	2
ppin	soybean	Glyma.01g118900	Glyma.01g118900	2	PlantRegMap	2
ppin	soybean	Glyma.01g118900	Glyma.01g118900	2	PlantRegMap	2
ppin	soybean	Glyma.01g119000	Glyma.01g119000	1	PlantRegMap	2
ppin	soybean	Glyma.01g119300	Glyma.01g119300	2	PlantRegMap	2
ppin	soybean	Glyma.01g119400	Glyma.01g119400	2	PlantRegMap	2
ppin	soybean	Glyma.01g119500	Glyma.01g119500	2	PlantRegMap	2
ppin	soybean	Glyma.01g119600	Glyma.01g119600	2	PlantRegMap	2
ppin	soybean	Glyma.01g119700	Glyma.01g119700	2	PlantRegMap	2
ppin	soybean	Glyma.01g119800	Glyma.01g119800	2	PlantRegMap	2
ppin	soybean	Glyma.01g119900	Glyma.01g119900	2	PlantRegMap	2
ppin	soybean	Glyma.01g120000	Glyma.01g120000	2	PlantRegMap	2
ppin	soybean	Glyma.01g120100	Glyma.01g120100	2	PlantRegMap	2
ppin	soybean	Glyma.01g120200	Glyma.01g120200	2	PlantRegMap	2
ppin	soybean	Glyma.01g120300	Glyma.01g120300	1	PlantRegMap	2
ppin	soybean	Glyma.01g120400	Glyma.01g120400	2	PlantRegMap	2
ppin	soybean	Glyma.01g120600	Glyma.01g120600	2	PlantRegMap	2
ppin	soybean	Glyma.01g120700	Glyma.01g120700	2	PlantRegMap	2
ppin	soybean	Glyma.01g120800	Glyma.01g120800	2	PlantRegMap	2
ppin	soybean	Glyma.01g120900	Glyma.01g120900	2	PlantRegMap	2
ppin	soybean	Glyma.01g121000	Glyma.01g121000	2	PlantRegMap	2
ppin	soybean	Glyma.01g121100	Glyma.01g121100	2	PlantRegMap	2
ppin	soybean	Glyma.01g121200	Glyma.01g121200	2	PlantRegMap	2
ppin	soybean	Glyma.09g107000	Glyma.09g107000	2	PlantRegMap	2
ppin	soybean	Glyma.09g106900	Glyma.09g106900	2	PlantRegMap	2
ppin	soybean	Glyma.09g106700	Glyma.09g106700	2	PlantRegMap	2
ppin	soybean	Glyma.09g106600	Glyma.09g106600	2	PlantRegMap	2
ppin	soybean	Glyma.09g106500	Glyma.09g106500	2	PlantRegMap	2
ppin	soybean	Glyma.09g106100	Glyma.09g106100	2	PlantRegMap	2
ppin	soybean	Glyma.01g121300	Glyma.01g121300	2	PlantRegMap	2
ppin	soybean	Glyma.01g121400	Glyma.01g121400	2	PlantRegMap	2
ppin	soybean	Glyma.01g121600	Glyma.01g121600	2	PlantRegMap	2
ppin	soybean	Glyma.01g121700	Glyma.01g121700	2	PlantRegMap	2
ppin	soybean	Glyma.01g121800	Glyma.01g121800	2	PlantRegMap	2
ppin	soybean	Glyma.01g122000	Glyma.01g122000	1	PlantRegMap	2
ppin	soybean	Glyma.01g122100	Glyma.01g122100	2	PlantRegMap	2
ppin	soybean	Glyma.01g122200	Glyma.01g122200	2	PlantRegMap	2
ppin	soybean	Glyma.01g122300	Glyma.01g122300	2	PlantRegMap	2
ppin	soybean	Glyma.01g122400	Glyma.01g122400	2	PlantRegMap	2
ppin	soybean	Glyma.01g122700	Glyma.01g122700	2	PlantRegMap	2
ppin	soybean	Glyma.01g122800	Glyma.01g122800	2	PlantRegMap	2
ppin	soybean	Glyma.01g122900	Glyma.01g122900	2	PlantRegMap	2
ppin	soybean	Glyma.01g123000	Glyma.01g123000	2	PlantRegMap	2
ppin	soybean	Glyma.01g123100	Glyma.01g123100	2	PlantRegMap	2
ppin	soybean	Glyma.01g123300	Glyma.01g123300	2	PlantRegMap	2
ppin	soybean	Glyma.01g123400	Glyma.01g123400	2	PlantRegMap	2
ppin	soybean	Glyma.01g123500	Glyma.01g123500	2	PlantRegMap	2
ppin	soybean	Glyma.01g123600	Glyma.01g123600	1	PlantRegMap	2
ppin	soybean	Glyma.01g123900	Glyma.01g123900	2	PlantRegMap	2
ppin	soybean	Glyma.01g124000	Glyma.01g124000	2	PlantRegMap	2
ppin	soybean	Glyma.01g124100	Glyma.01g124100	2	PlantRegMap	2
ppin	soybean	Glyma.01g124200	Glyma.01g124200	2	PlantRegMap	2
ppin	soybean	Glyma.01g124300	Glyma.01g124300	2	PlantRegMap	2
ppin	soybean	Glyma.01g124400	Glyma.01g124400	2	PlantRegMap	2
ppin	soybean	Glyma.01g124500	Glyma.01g124500	2	PlantRegMap	2
ppin	soybean	Glyma.01g124700	Glyma.01g124700	2	PlantRegMap	2
ppin	soybean	Glyma.01g124900	Glyma.01g124900	2	PlantRegMap	2
ppin	soybean	Glyma.01g125000	Glyma.01g125000	2	PlantRegMap	2
ppin	soybean	Glyma.01g125200	Glyma.01g125200	2	PlantRegMap	2
ppin	soybean	Glyma.01g125300	Glyma.01g125300	2	PlantRegMap	2
ppin	soybean	Glyma.01g125400	Glyma.01g125400	2	PlantRegMap	2
ppin	soybean	Glyma.01g125600	Glyma.01g125600	2	PlantRegMap	2
ppin	soybean	Glyma.01g125700	Glyma.01g125700	2	PlantRegMap	2
ppin	soybean	Glyma.01g125800	Glyma.01g125800	2	PlantRegMap	2
ppin	soybean	Glyma.01g125900	Glyma.01g125900	2	PlantRegMap	2
ppin	soybean	Glyma.01g126000	Glyma.01g126000	2	PlantRegMap	2
ppin	soybean	Glyma.01g126200	Glyma.01g126200	2	PlantRegMap	2
ppin	soybean	Glyma.01g126300	Glyma.01g126300	2	PlantRegMap	2
ppin	soybean	Glyma.01g126400	Glyma.01g126400	2	PlantRegMap	2
ppin	soybean	Glyma.01g126500	Glyma.01g126500	2	PlantRegMap	2
ppin	soybean	Glyma.01g126600	Glyma.01g126600	2	PlantRegMap	2
ppin	soybean	Glyma.01g126700	Glyma.01g126700	2	PlantRegMap	2
ppin	soybean	Glyma.01g126800	Glyma.01g126800	2	PlantRegMap	2
ppin	soybean	Glyma.01g126900	Glyma.01g126900	2	PlantRegMap	2
ppin	soybean	Glyma.01g127100	Glyma.01g127100	2	PlantRegMap	2
ppin	soybean	Glyma.01g127200	Glyma.01g127200	2	PlantRegMap	2
ppin	soybean	Glyma.01g127300	Glyma.01g127300	2	PlantRegMap	2
ppin	soybean	Glyma.01g127400	Glyma.01g127400	2	PlantRegMap	2
ppin	soybean	Glyma.01g127500	Glyma.01g127500	2	PlantRegMap	2
ppin	soybean	Glyma.01g127600	Glyma.01g127600	2	PlantRegMap	2
ppin	soybean	Glyma.01g127700	Glyma.01g127700	2	PlantRegMap	2
ppin	soybean	Glyma.01g127800	Glyma.01g127800	2	PlantRegMap	2
ppin	soybean	Glyma.01g127900	Glyma.01g127900	2	PlantRegMap	2
ppin	soybean	Glyma.01g128000	Glyma.01g128000	2	PlantRegMap	2
ppin	soybean	Glyma.01g128100	Glyma.01g128100	2	PlantRegMap	2
ppin	soybean	Glyma.01g128200	Glyma.01g128200	1	PlantRegMap	2
ppin	soybean	Glyma.01g128300	Glyma.01g128300	2	PlantRegMap	2
ppin	soybean	Glyma.01g128400	Glyma.01g128400	2	PlantRegMap	2
ppin	soybean	Glyma.01g128600	Glyma.01g128600	2	PlantRegMap	2
ppin	soybean	Glyma.01g128500	Glyma.01g128500	2	PlantRegMap	2
ppin	soybean	Glyma.01g128700	Glyma.01g128700	2	PlantRegMap	2
ppin	soybean	Glyma.01g128900	Glyma.01g128900	1	PlantRegMap	2
ppin	soybean	Glyma.01g129000	Glyma.01g129000	2	PlantRegMap	2
ppin	soybean	Glyma.01g129100	Glyma.01g129100	2	PlantRegMap	2
ppin	soybean	Glyma.01g129200	Glyma.01g129200	2	PlantRegMap	2
ppin	soybean	Glyma.01g129400	Glyma.01g129400	2	PlantRegMap	2
ppin	soybean	Glyma.01g129600	Glyma.01g129600	2	PlantRegMap	2
ppin	soybean	Glyma.01g129700	Glyma.01g129700	2	PlantRegMap	2
ppin	soybean	Glyma.01g130000	Glyma.01g130000	2	PlantRegMap	2
ppin	soybean	Glyma.01g130100	Glyma.01g130100	2	PlantRegMap	2
ppin	soybean	Glyma.01g130200	Glyma.01g130200	2	PlantRegMap	2
ppin	soybean	Glyma.01g130300	Glyma.01g130300	2	PlantRegMap	2
ppin	soybean	Glyma.01g130500	Glyma.01g130500	2	PlantRegMap	2
ppin	soybean	Glyma.01g130700	Glyma.01g130700	2	PlantRegMap	2
ppin	soybean	Glyma.01g130800	Glyma.01g130800	2	PlantRegMap	2
ppin	soybean	Glyma.01g131000	Glyma.01g131000	1	PlantRegMap	2
ppin	soybean	Glyma.01g131100	Glyma.01g131100	2	PlantRegMap	2
ppin	soybean	Glyma.01g131200	Glyma.01g131200	2	PlantRegMap	2
ppin	soybean	Glyma.01g131300	Glyma.01g131300	2	PlantRegMap	2
ppin	soybean	Glyma.01g131400	Glyma.01g131400	2	PlantRegMap	2
ppin	soybean	Glyma.01g131500	Glyma.01g131500	2	PlantRegMap	2
ppin	soybean	Glyma.01g131600	Glyma.01g131600	2	PlantRegMap	2
ppin	soybean	Glyma.01g131900	Glyma.01g131900	2	PlantRegMap	2
ppin	soybean	Glyma.01g132000	Glyma.01g132000	2	PlantRegMap	2
ppin	soybean	Glyma.01g132000	Glyma.01g132000	2	PlantRegMap	2
ppin	soybean	Glyma.01g132100	Glyma.01g132100	2	PlantRegMap	2
ppin	soybean	Glyma.01g132100	Glyma.01g132100	2	PlantRegMap	2
ppin	soybean	Glyma.01g132200	Glyma.01g132200	2	PlantRegMap	2
ppin	soybean	Glyma.01g132300	Glyma.01g132300	2	PlantRegMap	2
ppin	soybean	Glyma.01g132400	Glyma.01g132400	2	PlantRegMap	2
ppin	soybean	Glyma.01g132500	Glyma.01g132500	2	PlantRegMap	2
ppin	soybean	Glyma.01g132600	Glyma.01g132600	2	PlantRegMap	2
ppin	soybean	Glyma.01g132800	Glyma.01g132800	2	PlantRegMap	2
ppin	soybean	Glyma.01g132900	Glyma.01g132900	2	PlantRegMap	2
ppin	soybean	Glyma.01g133000	Glyma.01g133000	2	PlantRegMap	2
ppin	soybean	Glyma.01g133200	Glyma.01g133200	2	PlantRegMap	2
ppin	soybean	Glyma.01g133300	Glyma.01g133300	2	PlantRegMap	2
ppin	soybean	Glyma.01g133400	Glyma.01g133400	2	PlantRegMap	2
ppin	soybean	Glyma.01g133900	Glyma.01g133900	2	PlantRegMap	2
ppin	soybean	Glyma.01g134100	Glyma.01g134100	2	PlantRegMap	2
ppin	soybean	Glyma.01g134200	Glyma.01g134200	3	PlantRegMap	2
ppin	soybean	Glyma.01g134400	Glyma.01g134400	2	PlantRegMap	2
ppin	soybean	Glyma.01g134500	Glyma.01g134500	1	PlantRegMap	2
ppin	soybean	Glyma.01g134600	Glyma.01g134600	2	PlantRegMap	2
ppin	soybean	Glyma.01g134700	Glyma.01g134700	2	PlantRegMap	2
ppin	soybean	Glyma.01g134800	Glyma.01g134800	2	PlantRegMap	2
ppin	soybean	Glyma.01g135000	Glyma.01g135000	2	PlantRegMap	2
ppin	soybean	Glyma.01g135100	Glyma.01g135100	2	PlantRegMap	2
ppin	soybean	Glyma.01g135200	Glyma.01g135200	2	PlantRegMap	2
ppin	soybean	Glyma.01g135500	Glyma.01g135500	2	PlantRegMap	2
ppin	soybean	Glyma.01g135600	Glyma.01g135600	2	PlantRegMap	2
ppin	soybean	Glyma.01g135800	Glyma.01g135800	2	PlantRegMap	2
ppin	soybean	Glyma.01g135900	Glyma.01g135900	2	PlantRegMap	2
ppin	soybean	Glyma.01g136000	Glyma.01g136000	2	PlantRegMap	2
ppin	soybean	Glyma.01g136100	Glyma.01g136100	2	PlantRegMap	2
ppin	soybean	Glyma.01g136300	Glyma.01g136300	2	PlantRegMap	2
ppin	soybean	Glyma.01g136400	Glyma.01g136400	2	PlantRegMap	2
ppin	soybean	Glyma.01g136500	Glyma.01g136500	2	PlantRegMap	2
ppin	soybean	Glyma.01g136600	Glyma.01g136600	2	PlantRegMap	2
ppin	soybean	Glyma.01g136800	Glyma.01g136800	2	PlantRegMap	2
ppin	soybean	Glyma.01g136900	Glyma.01g136900	2	PlantRegMap	2
ppin	soybean	Glyma.01g137000	Glyma.01g137000	2	PlantRegMap	2
ppin	soybean	Glyma.01g137100	Glyma.01g137100	2	PlantRegMap	2
ppin	soybean	Glyma.01g137200	Glyma.01g137200	3	PlantRegMap	2
ppin	soybean	Glyma.01g137300	Glyma.01g137300	2	PlantRegMap	2
ppin	soybean	Glyma.01g137500	Glyma.01g137500	2	PlantRegMap	2
ppin	soybean	Glyma.01g137600	Glyma.01g137600	2	PlantRegMap	2
ppin	soybean	Glyma.01g137700	Glyma.01g137700	2	PlantRegMap	2
ppin	soybean	Glyma.01g137900	Glyma.01g137900	1	PlantRegMap	2
ppin	soybean	Glyma.01g138000	Glyma.01g138000	2	PlantRegMap	2
ppin	soybean	Glyma.01g138100	Glyma.01g138100	2	PlantRegMap	2
ppin	soybean	Glyma.01g138200	Glyma.01g138200	2	PlantRegMap	2
ppin	soybean	Glyma.01g138300	Glyma.01g138300	2	PlantRegMap	2
ppin	soybean	Glyma.01g138600	Glyma.01g138600	2	PlantRegMap	2
ppin	soybean	Glyma.01g138700	Glyma.01g138700	2	PlantRegMap	2
ppin	soybean	Glyma.01g138800	Glyma.01g138800	2	PlantRegMap	2
ppin	soybean	Glyma.01g139000	Glyma.01g139000	1	PlantRegMap	2
ppin	soybean	Glyma.01g139100	Glyma.01g139100	2	PlantRegMap	2
ppin	soybean	Glyma.01g139300	Glyma.01g139300	1	PlantRegMap	2
ppin	soybean	Glyma.01g139500	Glyma.01g139500	2	PlantRegMap	2
ppin	soybean	Glyma.01g139600	Glyma.01g139600	2	PlantRegMap	2
ppin	soybean	Glyma.01g139700	Glyma.01g139700	2	PlantRegMap	2
ppin	soybean	Glyma.01g139700	Glyma.01g139700	2	PlantRegMap	2
ppin	soybean	Glyma.01g139800	Glyma.01g139800	2	PlantRegMap	2
ppin	soybean	Glyma.01g139900	Glyma.01g139900	2	PlantRegMap	2
ppin	soybean	Glyma.01g140100	Glyma.01g140100	2	PlantRegMap	2
ppin	soybean	Glyma.01g140300	Glyma.01g140300	1	PlantRegMap	2
ppin	soybean	Glyma.01g140400	Glyma.01g140400	2	PlantRegMap	2
ppin	soybean	Glyma.01g140600	Glyma.01g140600	2	PlantRegMap	2
ppin	soybean	Glyma.01g140800	Glyma.01g140800	2	PlantRegMap	2
ppin	soybean	Glyma.01g141100	Glyma.01g141100	2	PlantRegMap	2
ppin	soybean	Glyma.01g141200	Glyma.01g141200	1	PlantRegMap	2
ppin	soybean	Glyma.01g141300	Glyma.01g141300	2	PlantRegMap	2
ppin	soybean	Glyma.01g141400	Glyma.01g141400	2	PlantRegMap	2
ppin	soybean	Glyma.01g141500	Glyma.01g141500	2	PlantRegMap	2
ppin	soybean	Glyma.01g141600	Glyma.01g141600	1	PlantRegMap	2
ppin	soybean	Glyma.01g141700	Glyma.01g141700	2	PlantRegMap	2
ppin	soybean	Glyma.01g141800	Glyma.01g141800	2	PlantRegMap	2
ppin	soybean	Glyma.01g141900	Glyma.01g141900	2	PlantRegMap	2
ppin	soybean	Glyma.01g142000	Glyma.01g142000	2	PlantRegMap	2
ppin	soybean	Glyma.01g142100	Glyma.01g142100	2	PlantRegMap	2
ppin	soybean	Glyma.01g142300	Glyma.01g142300	2	PlantRegMap	2
ppin	soybean	Glyma.01g142400	Glyma.01g142400	2	PlantRegMap	2
ppin	soybean	Glyma.01g142500	Glyma.01g142500	2	PlantRegMap	2
ppin	soybean	Glyma.01g142600	Glyma.01g142600	2	PlantRegMap	2
ppin	soybean	Glyma.01g142700	Glyma.01g142700	2	PlantRegMap	2
ppin	soybean	Glyma.01g142800	Glyma.01g142800	2	PlantRegMap	2
ppin	soybean	Glyma.01g142900	Glyma.01g142900	2	PlantRegMap	2
ppin	soybean	Glyma.01g143000	Glyma.01g143000	2	PlantRegMap	2
ppin	soybean	Glyma.01g143100	Glyma.01g143100	2	PlantRegMap	2
ppin	soybean	Glyma.01g143200	Glyma.01g143200	2	PlantRegMap	2
ppin	soybean	Glyma.01g143400	Glyma.01g143400	2	PlantRegMap	2
ppin	soybean	Glyma.01g143500	Glyma.01g143500	2	PlantRegMap	2
ppin	soybean	Glyma.01g143700	Glyma.01g143700	2	PlantRegMap	2
ppin	soybean	Glyma.01g143800	Glyma.01g143800	2	PlantRegMap	2
ppin	soybean	Glyma.01g143900	Glyma.01g143900	2	PlantRegMap	2
ppin	soybean	Glyma.01g144200	Glyma.01g144200	2	PlantRegMap	2
ppin	soybean	Glyma.01g144300	Glyma.01g144300	2	PlantRegMap	2
ppin	soybean	Glyma.01g144400	Glyma.01g144400	2	PlantRegMap	2
ppin	soybean	Glyma.01g144500	Glyma.01g144500	2	PlantRegMap	2
ppin	soybean	Glyma.01g144600	Glyma.01g144600	1	PlantRegMap	2
ppin	soybean	Glyma.01g144700	Glyma.01g144700	2	PlantRegMap	2
ppin	soybean	Glyma.01g144800	Glyma.01g144800	1	PlantRegMap	2
ppin	soybean	Glyma.01g144900	Glyma.01g144900	2	PlantRegMap	2
ppin	soybean	Glyma.01g145000	Glyma.01g145000	2	PlantRegMap	2
ppin	soybean	Glyma.01g145100	Glyma.01g145100	2	PlantRegMap	2
ppin	soybean	Glyma.01g145200	Glyma.01g145200	2	PlantRegMap	2
ppin	soybean	Glyma.01g145300	Glyma.01g145300	2	PlantRegMap	2
ppin	soybean	Glyma.01g145400	Glyma.01g145400	2	PlantRegMap	2
ppin	soybean	Glyma.01g145500	Glyma.01g145500	2	PlantRegMap	2
ppin	soybean	Glyma.01g145600	Glyma.01g145600	2	PlantRegMap	2
ppin	soybean	Glyma.01g145700	Glyma.01g145700	2	PlantRegMap	2
ppin	soybean	Glyma.01g145800	Glyma.01g145800	2	PlantRegMap	2
ppin	soybean	Glyma.01g145900	Glyma.01g145900	2	PlantRegMap	2
ppin	soybean	Glyma.01g146000	Glyma.01g146000	2	PlantRegMap	2
ppin	soybean	Glyma.01g146100	Glyma.01g146100	2	PlantRegMap	2
ppin	soybean	Glyma.01g146200	Glyma.01g146200	2	PlantRegMap	2
ppin	soybean	Glyma.01g146300	Glyma.01g146300	2	PlantRegMap	2
ppin	soybean	Glyma.01g146400	Glyma.01g146400	2	PlantRegMap	2
ppin	soybean	Glyma.01g146500	Glyma.01g146500	2	PlantRegMap	2
ppin	soybean	Glyma.01g146600	Glyma.01g146600	2	PlantRegMap	2
ppin	soybean	Glyma.01g146700	Glyma.01g146700	2	PlantRegMap	2
ppin	soybean	Glyma.01g146800	Glyma.01g146800	2	PlantRegMap	2
ppin	soybean	Glyma.01g146900	Glyma.01g146900	2	PlantRegMap	2
ppin	soybean	Glyma.01g147100	Glyma.01g147100	2	PlantRegMap	2
ppin	soybean	Glyma.01g147000	Glyma.01g147000	2	PlantRegMap	2
ppin	soybean	Glyma.01g147300	Glyma.01g147300	2	PlantRegMap	2
ppin	soybean	Glyma.01g147400	Glyma.01g147400	1	PlantRegMap	2
ppin	soybean	Glyma.01g147500	Glyma.01g147500	2	PlantRegMap	2
ppin	soybean	Glyma.01g147600	Glyma.01g147600	2	PlantRegMap	2
ppin	soybean	Glyma.01g147700	Glyma.01g147700	1	PlantRegMap	2
ppin	soybean	Glyma.01g147900	Glyma.01g147900	2	PlantRegMap	2
ppin	soybean	Glyma.01g148000	Glyma.01g148000	2	PlantRegMap	2
ppin	soybean	Glyma.01g148100	Glyma.01g148100	2	PlantRegMap	2
ppin	soybean	Glyma.01g148200	Glyma.01g148200	2	PlantRegMap	2
ppin	soybean	Glyma.01g148300	Glyma.01g148300	2	PlantRegMap	2
ppin	soybean	Glyma.01g148400	Glyma.01g148400	2	PlantRegMap	2
ppin	soybean	Glyma.01g148500	Glyma.01g148500	2	PlantRegMap	2
ppin	soybean	Glyma.01g148600	Glyma.01g148600	2	PlantRegMap	2
ppin	soybean	Glyma.01g148600	Glyma.01g148600	2	PlantRegMap	2
ppin	soybean	Glyma.01g148700	Glyma.01g148700	2	PlantRegMap	2
ppin	soybean	Glyma.01g148800	Glyma.01g148800	2	PlantRegMap	2
ppin	soybean	Glyma.01g148900	Glyma.01g148900	2	PlantRegMap	2
ppin	soybean	Glyma.01g149000	Glyma.01g149000	2	PlantRegMap	2
ppin	soybean	Glyma.01g149200	Glyma.01g149200	2	PlantRegMap	2
ppin	soybean	Glyma.01g149300	Glyma.01g149300	2	PlantRegMap	2
ppin	soybean	Glyma.01g149400	Glyma.01g149400	2	PlantRegMap	2
ppin	soybean	Glyma.01g149500	Glyma.01g149500	2	PlantRegMap	2
ppin	soybean	Glyma.01g149500	Glyma.01g149500	2	PlantRegMap	2
ppin	soybean	Glyma.01g149700	Glyma.01g149700	2	PlantRegMap	2
ppin	soybean	Glyma.01g149800	Glyma.01g149800	2	PlantRegMap	2
ppin	soybean	Glyma.01g149900	Glyma.01g149900	2	PlantRegMap	2
ppin	soybean	Glyma.01g150000	Glyma.01g150000	2	PlantRegMap	2
ppin	soybean	Glyma.01g150100	Glyma.01g150100	2	PlantRegMap	2
ppin	soybean	Glyma.01g150200	Glyma.01g150200	2	PlantRegMap	2
ppin	soybean	Glyma.01g150300	Glyma.01g150300	2	PlantRegMap	2
ppin	soybean	Glyma.01g150300	Glyma.01g150300	2	PlantRegMap	2
ppin	soybean	Glyma.01g150400	Glyma.01g150400	2	PlantRegMap	2
ppin	soybean	Glyma.01g150500	Glyma.01g150500	2	PlantRegMap	2
ppin	soybean	Glyma.01g150600	Glyma.01g150600	2	PlantRegMap	2
ppin	soybean	Glyma.01g150700	Glyma.01g150700	2	PlantRegMap	2
ppin	soybean	Glyma.01g150800	Glyma.01g150800	2	PlantRegMap	2
ppin	soybean	Glyma.01g150900	Glyma.01g150900	2	PlantRegMap	2
ppin	soybean	Glyma.01g151000	Glyma.01g151000	2	PlantRegMap	2
ppin	soybean	Glyma.01g151100	Glyma.01g151100	2	PlantRegMap	2
ppin	soybean	Glyma.01g151200	Glyma.01g151200	2	PlantRegMap	2
ppin	soybean	Glyma.01g151300	Glyma.01g151300	2	PlantRegMap	2
ppin	soybean	Glyma.01g151400	Glyma.01g151400	2	PlantRegMap	2
ppin	soybean	Glyma.01g151500	Glyma.01g151500	2	PlantRegMap	2
ppin	soybean	Glyma.01g151600	Glyma.01g151600	1	PlantRegMap	2
ppin	soybean	Glyma.01g151700	Glyma.01g151700	2	PlantRegMap	2
ppin	soybean	Glyma.01g151800	Glyma.01g151800	2	PlantRegMap	2
ppin	soybean	Glyma.01g151900	Glyma.01g151900	2	PlantRegMap	2
ppin	soybean	Glyma.01g152000	Glyma.01g152000	2	PlantRegMap	2
ppin	soybean	Glyma.01g152100	Glyma.01g152100	2	PlantRegMap	2
ppin	soybean	Glyma.01g152200	Glyma.01g152200	2	PlantRegMap	2
ppin	soybean	Glyma.01g152300	Glyma.01g152300	1	PlantRegMap	2
ppin	soybean	Glyma.01g152400	Glyma.01g152400	2	PlantRegMap	2
ppin	soybean	Glyma.01g152500	Glyma.01g152500	2	PlantRegMap	2
ppin	soybean	Glyma.01g152600	Glyma.01g152600	2	PlantRegMap	2
ppin	soybean	Glyma.01g152700	Glyma.01g152700	2	PlantRegMap	2
ppin	soybean	Glyma.01g152800	Glyma.01g152800	2	PlantRegMap	2
ppin	soybean	Glyma.01g152900	Glyma.01g152900	2	PlantRegMap	2
ppin	soybean	Glyma.01g153000	Glyma.01g153000	2	PlantRegMap	2
ppin	soybean	Glyma.01g153100	Glyma.01g153100	1	PlantRegMap	2
ppin	soybean	Glyma.01g153200	Glyma.01g153200	2	PlantRegMap	2
ppin	soybean	Glyma.01g153300	Glyma.01g153300	2	PlantRegMap	2
ppin	soybean	Glyma.01g153400	Glyma.01g153400	2	PlantRegMap	2
ppin	soybean	Glyma.01g153500	Glyma.01g153500	2	PlantRegMap	2
ppin	soybean	Glyma.01g153600	Glyma.01g153600	2	PlantRegMap	2
ppin	soybean	Glyma.01g153700	Glyma.01g153700	2	PlantRegMap	2
ppin	soybean	Glyma.01g153900	Glyma.01g153900	2	PlantRegMap	2
ppin	soybean	Glyma.01g154000	Glyma.01g154000	1	PlantRegMap	2
ppin	soybean	Glyma.01g154100	Glyma.01g154100	2	PlantRegMap	2
ppin	soybean	Glyma.01g154200	Glyma.01g154200	2	PlantRegMap	2
ppin	soybean	Glyma.01g154300	Glyma.01g154300	2	PlantRegMap	2
ppin	soybean	Glyma.01g154400	Glyma.01g154400	2	PlantRegMap	2
ppin	soybean	Glyma.01g154500	Glyma.01g154500	2	PlantRegMap	2
ppin	soybean	Glyma.01g154700	Glyma.01g154700	2	PlantRegMap	2
ppin	soybean	Glyma.01g154800	Glyma.01g154800	2	PlantRegMap	2
ppin	soybean	Glyma.01g154900	Glyma.01g154900	2	PlantRegMap	2
ppin	soybean	Glyma.01g155000	Glyma.01g155000	2	PlantRegMap	2
ppin	soybean	Glyma.01g155100	Glyma.01g155100	2	PlantRegMap	2
ppin	soybean	Glyma.01g155200	Glyma.01g155200	2	PlantRegMap	2
ppin	soybean	Glyma.01g155300	Glyma.01g155300	2	PlantRegMap	2
ppin	soybean	Glyma.01g155400	Glyma.01g155400	2	PlantRegMap	2
ppin	soybean	Glyma.01g155500	Glyma.01g155500	2	PlantRegMap	2
ppin	soybean	Glyma.01g155600	Glyma.01g155600	2	PlantRegMap	2
ppin	soybean	Glyma.01g155900	Glyma.01g155900	2	PlantRegMap	2
ppin	soybean	Glyma.01g156000	Glyma.01g156000	2	PlantRegMap	2
ppin	soybean	Glyma.01g156100	Glyma.01g156100	2	PlantRegMap	2
ppin	soybean	Glyma.01g156200	Glyma.01g156200	2	PlantRegMap	2
ppin	soybean	Glyma.01g156400	Glyma.01g156400	2	PlantRegMap	2
ppin	soybean	Glyma.01g156500	Glyma.01g156500	2	PlantRegMap	2
ppin	soybean	Glyma.01g156600	Glyma.01g156600	2	PlantRegMap	2
ppin	soybean	Glyma.01g156700	Glyma.01g156700	2	PlantRegMap	2
ppin	soybean	Glyma.01g156800	Glyma.01g156800	2	PlantRegMap	2
ppin	soybean	Glyma.01g156900	Glyma.01g156900	2	PlantRegMap	2
ppin	soybean	Glyma.01g157000	Glyma.01g157000	2	PlantRegMap	2
ppin	soybean	Glyma.01g157100	Glyma.01g157100	2	PlantRegMap	2
ppin	soybean	Glyma.01g157200	Glyma.01g157200	2	PlantRegMap	2
ppin	soybean	Glyma.01g157300	Glyma.01g157300	2	PlantRegMap	2
ppin	soybean	Glyma.01g157400	Glyma.01g157400	2	PlantRegMap	2
ppin	soybean	Glyma.01g157500	Glyma.01g157500	2	PlantRegMap	2
ppin	soybean	Glyma.01g157600	Glyma.01g157600	2	PlantRegMap	2
ppin	soybean	Glyma.01g157700	Glyma.01g157700	2	PlantRegMap	2
ppin	soybean	Glyma.01g157800	Glyma.01g157800	2	PlantRegMap	2
ppin	soybean	Glyma.01g157900	Glyma.01g157900	2	PlantRegMap	2
ppin	soybean	Glyma.01g158000	Glyma.01g158000	2	PlantRegMap	2
ppin	soybean	Glyma.01g158100	Glyma.01g158100	2	PlantRegMap	2
ppin	soybean	Glyma.01g158200	Glyma.01g158200	2	PlantRegMap	2
ppin	soybean	Glyma.01g158300	Glyma.01g158300	2	PlantRegMap	2
ppin	soybean	Glyma.01g158400	Glyma.01g158400	2	PlantRegMap	2
ppin	soybean	Glyma.01g158500	Glyma.01g158500	2	PlantRegMap	2
ppin	soybean	Glyma.01g158600	Glyma.01g158600	2	PlantRegMap	2
ppin	soybean	Glyma.01g158800	Glyma.01g158800	2	PlantRegMap	2
ppin	soybean	Glyma.01g158900	Glyma.01g158900	2	PlantRegMap	2
ppin	soybean	Glyma.01g159000	Glyma.01g159000	2	PlantRegMap	2
ppin	soybean	Glyma.01g159100	Glyma.01g159100	2	PlantRegMap	2
ppin	soybean	Glyma.01g159200	Glyma.01g159200	2	PlantRegMap	2
ppin	soybean	Glyma.01g159400	Glyma.01g159400	2	PlantRegMap	2
ppin	soybean	Glyma.01g159500	Glyma.01g159500	2	PlantRegMap	2
ppin	soybean	Glyma.01g159600	Glyma.01g159600	2	PlantRegMap	2
ppin	soybean	Glyma.01g159700	Glyma.01g159700	2	PlantRegMap	2
ppin	soybean	Glyma.01g159800	Glyma.01g159800	2	PlantRegMap	2
ppin	soybean	Glyma.01g159900	Glyma.01g159900	2	PlantRegMap	2
ppin	soybean	Glyma.01g160000	Glyma.01g160000	2	PlantRegMap	2
ppin	soybean	Glyma.01g160100	Glyma.01g160100	2	PlantRegMap	2
ppin	soybean	Glyma.01g160200	Glyma.01g160200	2	PlantRegMap	2
ppin	soybean	Glyma.01g160300	Glyma.01g160300	2	PlantRegMap	2
ppin	soybean	Glyma.01g160400	Glyma.01g160400	2	PlantRegMap	2
ppin	soybean	Glyma.01g160500	Glyma.01g160500	2	PlantRegMap	2
ppin	soybean	Glyma.01g160600	Glyma.01g160600	2	PlantRegMap	2
ppin	soybean	Glyma.01g160900	Glyma.01g160900	2	PlantRegMap	2
ppin	soybean	Glyma.01g161000	Glyma.01g161000	2	PlantRegMap	2
ppin	soybean	Glyma.01g161100	Glyma.01g161100	2	PlantRegMap	2
ppin	soybean	Glyma.01g161200	Glyma.01g161200	2	PlantRegMap	2
ppin	soybean	Glyma.01g161300	Glyma.01g161300	2	PlantRegMap	2
ppin	soybean	Glyma.01g161400	Glyma.01g161400	2	PlantRegMap	2
ppin	soybean	Glyma.01g161500	Glyma.01g161500	2	PlantRegMap	2
ppin	soybean	Glyma.01g161600	Glyma.01g161600	2	PlantRegMap	2
ppin	soybean	Glyma.01g161700	Glyma.01g161700	2	PlantRegMap	2
ppin	soybean	Glyma.01g161800	Glyma.01g161800	2	PlantRegMap	2
ppin	soybean	Glyma.01g161900	Glyma.01g161900	2	PlantRegMap	2
ppin	soybean	Glyma.01g162000	Glyma.01g162000	2	PlantRegMap	2
ppin	soybean	Glyma.01g162100	Glyma.01g162100	2	PlantRegMap	2
ppin	soybean	Glyma.01g162200	Glyma.01g162200	2	PlantRegMap	2
ppin	soybean	Glyma.01g162300	Glyma.01g162300	2	PlantRegMap	2
ppin	soybean	Glyma.01g162500	Glyma.01g162500	2	PlantRegMap	2
ppin	soybean	Glyma.01g162600	Glyma.01g162600	2	PlantRegMap	2
ppin	soybean	Glyma.01g162700	Glyma.01g162700	2	PlantRegMap	2
ppin	soybean	Glyma.01g162800	Glyma.01g162800	2	PlantRegMap	2
ppin	soybean	Glyma.01g162900	Glyma.01g162900	2	PlantRegMap	2
ppin	soybean	Glyma.01g163000	Glyma.01g163000	2	PlantRegMap	2
ppin	soybean	Glyma.01g163100	Glyma.01g163100	2	PlantRegMap	2
ppin	soybean	Glyma.01g163200	Glyma.01g163200	2	PlantRegMap	2
ppin	soybean	Glyma.01g163300	Glyma.01g163300	2	PlantRegMap	2
ppin	soybean	Glyma.01g163500	Glyma.01g163500	2	PlantRegMap	2
ppin	soybean	Glyma.01g163600	Glyma.01g163600	2	PlantRegMap	2
ppin	soybean	Glyma.01g163700	Glyma.01g163700	2	PlantRegMap	2
ppin	soybean	Glyma.01g163800	Glyma.01g163800	1	PlantRegMap	2
ppin	soybean	Glyma.01g163900	Glyma.01g163900	2	PlantRegMap	2
ppin	soybean	Glyma.01g164000	Glyma.01g164000	2	PlantRegMap	2
ppin	soybean	Glyma.01g164100	Glyma.01g164100	2	PlantRegMap	2
ppin	soybean	Glyma.01g164200	Glyma.01g164200	2	PlantRegMap	2
ppin	soybean	Glyma.01g164300	Glyma.01g164300	2	PlantRegMap	2
ppin	soybean	Glyma.01g164400	Glyma.01g164400	2	PlantRegMap	2
ppin	soybean	Glyma.01g164500	Glyma.01g164500	2	PlantRegMap	2
ppin	soybean	Glyma.01g164700	Glyma.01g164700	2	PlantRegMap	2
ppin	soybean	Glyma.01g164800	Glyma.01g164800	2	PlantRegMap	2
ppin	soybean	Glyma.01g164900	Glyma.01g164900	2	PlantRegMap	2
ppin	soybean	Glyma.01g165000	Glyma.01g165000	2	PlantRegMap	2
ppin	soybean	Glyma.01g165100	Glyma.01g165100	2	PlantRegMap	2
ppin	soybean	Glyma.01g165200	Glyma.01g165200	2	PlantRegMap	2
ppin	soybean	Glyma.01g165300	Glyma.01g165300	2	PlantRegMap	2
ppin	soybean	Glyma.01g165400	Glyma.01g165400	2	PlantRegMap	2
ppin	soybean	Glyma.01g165500	Glyma.01g165500	1	PlantRegMap	2
ppin	soybean	Glyma.01g165600	Glyma.01g165600	2	PlantRegMap	2
ppin	soybean	Glyma.01g165700	Glyma.01g165700	2	PlantRegMap	2
ppin	soybean	Glyma.01g165800	Glyma.01g165800	2	PlantRegMap	2
ppin	soybean	Glyma.01g165900	Glyma.01g165900	2	PlantRegMap	2
ppin	soybean	Glyma.01g166000	Glyma.01g166000	2	PlantRegMap	2
ppin	soybean	Glyma.01g166100	Glyma.01g166100	2	PlantRegMap	2
ppin	soybean	Glyma.01g166200	Glyma.01g166200	2	PlantRegMap	2
ppin	soybean	Glyma.01g166300	Glyma.01g166300	2	PlantRegMap	2
ppin	soybean	Glyma.01g166400	Glyma.01g166400	2	PlantRegMap	2
ppin	soybean	Glyma.01g166500	Glyma.01g166500	2	PlantRegMap	2
ppin	soybean	Glyma.01g166600	Glyma.01g166600	2	PlantRegMap	2
ppin	soybean	Glyma.01g166700	Glyma.01g166700	2	PlantRegMap	2
ppin	soybean	Glyma.01g166800	Glyma.01g166800	5	PlantRegMap	2
ppin	soybean	Glyma.01g166900	Glyma.01g166900	2	PlantRegMap	2
ppin	soybean	Glyma.01g167000	Glyma.01g167000	2	PlantRegMap	2
ppin	soybean	Glyma.01g167200	Glyma.01g167200	2	PlantRegMap	2
ppin	soybean	Glyma.01g167300	Glyma.01g167300	2	PlantRegMap	2
ppin	soybean	Glyma.01g167500	Glyma.01g167500	2	PlantRegMap	2
ppin	soybean	Glyma.01g167600	Glyma.01g167600	2	PlantRegMap	2
ppin	soybean	Glyma.01g167800	Glyma.01g167800	2	PlantRegMap	2
ppin	soybean	Glyma.01g167900	Glyma.01g167900	5	PlantRegMap	2
ppin	soybean	Glyma.01g168000	Glyma.01g168000	2	PlantRegMap	2
ppin	soybean	Glyma.01g168100	Glyma.01g168100	2	PlantRegMap	2
ppin	soybean	Glyma.01g168200	Glyma.01g168200	2	PlantRegMap	2
ppin	soybean	Glyma.01g168400	Glyma.01g168400	2	PlantRegMap	2
ppin	soybean	Glyma.01g168500	Glyma.01g168500	2	PlantRegMap	2
ppin	soybean	Glyma.01g168600	Glyma.01g168600	2	PlantRegMap	2
ppin	soybean	Glyma.01g168900	Glyma.01g168900	2	PlantRegMap	2
ppin	soybean	Glyma.01g169000	Glyma.01g169000	2	PlantRegMap	2
ppin	soybean	Glyma.01g169100	Glyma.01g169100	2	PlantRegMap	2
ppin	soybean	Glyma.01g169200	Glyma.01g169200	2	PlantRegMap	2
ppin	soybean	Glyma.01g169300	Glyma.01g169300	2	PlantRegMap	2
ppin	soybean	Glyma.01g169400	Glyma.01g169400	2	PlantRegMap	2
ppin	soybean	Glyma.01g169500	Glyma.01g169500	2	PlantRegMap	2
ppin	soybean	Glyma.01g169600	Glyma.01g169600	2	PlantRegMap	2
ppin	soybean	Glyma.01g169700	Glyma.01g169700	2	PlantRegMap	2
ppin	soybean	Glyma.01g169800	Glyma.01g169800	2	PlantRegMap	2
ppin	soybean	Glyma.01g169900	Glyma.01g169900	2	PlantRegMap	2
ppin	soybean	Glyma.01g170000	Glyma.01g170000	2	PlantRegMap	2
ppin	soybean	Glyma.01g170100	Glyma.01g170100	2	PlantRegMap	2
ppin	soybean	Glyma.01g170300	Glyma.01g170300	2	PlantRegMap	2
ppin	soybean	Glyma.01g170400	Glyma.01g170400	2	PlantRegMap	2
ppin	soybean	Glyma.01g170500	Glyma.01g170500	2	PlantRegMap	2
ppin	soybean	Glyma.01g170600	Glyma.01g170600	2	PlantRegMap	2
ppin	soybean	Glyma.01g170700	Glyma.01g170700	2	PlantRegMap	2
ppin	soybean	Glyma.01g170800	Glyma.01g170800	2	PlantRegMap	2
ppin	soybean	Glyma.01g170900	Glyma.01g170900	2	PlantRegMap	2
ppin	soybean	Glyma.01g171000	Glyma.01g171000	2	PlantRegMap	2
ppin	soybean	Glyma.01g171200	Glyma.01g171200	2	PlantRegMap	2
ppin	soybean	Glyma.01g171300	Glyma.01g171300	1	PlantRegMap	2
ppin	soybean	Glyma.01g171400	Glyma.01g171400	2	PlantRegMap	2
ppin	soybean	Glyma.01g171500	Glyma.01g171500	2	PlantRegMap	2
ppin	soybean	Glyma.01g171600	Glyma.01g171600	2	PlantRegMap	2
ppin	soybean	Glyma.01g171700	Glyma.01g171700	2	PlantRegMap	2
ppin	soybean	Glyma.01g171800	Glyma.01g171800	2	PlantRegMap	2
ppin	soybean	Glyma.01g171900	Glyma.01g171900	2	PlantRegMap	2
ppin	soybean	Glyma.01g172000	Glyma.01g172000	2	PlantRegMap	2
ppin	soybean	Glyma.01g172100	Glyma.01g172100	2	PlantRegMap	2
ppin	soybean	Glyma.01g172200	Glyma.01g172200	2	PlantRegMap	2
ppin	soybean	Glyma.01g172300	Glyma.01g172300	2	PlantRegMap	2
ppin	soybean	Glyma.01g172400	Glyma.01g172400	2	PlantRegMap	2
ppin	soybean	Glyma.01g172500	Glyma.01g172500	2	PlantRegMap	2
ppin	soybean	Glyma.01g172600	Glyma.01g172600	2	PlantRegMap	2
ppin	soybean	Glyma.01g172700	Glyma.01g172700	1	PlantRegMap	2
ppin	soybean	Glyma.01g172800	Glyma.01g172800	2	PlantRegMap	2
ppin	soybean	Glyma.01g172900	Glyma.01g172900	2	PlantRegMap	2
ppin	soybean	Glyma.01g173000	Glyma.01g173000	2	PlantRegMap	2
ppin	soybean	Glyma.01g173100	Glyma.01g173100	2	PlantRegMap	2
ppin	soybean	Glyma.01g173200	Glyma.01g173200	2	PlantRegMap	2
ppin	soybean	Glyma.01g173300	Glyma.01g173300	2	PlantRegMap	2
ppin	soybean	Glyma.01g173400	Glyma.01g173400	2	PlantRegMap	2
ppin	soybean	Glyma.01g173500	Glyma.01g173500	2	PlantRegMap	2
ppin	soybean	Glyma.01g173600	Glyma.01g173600	2	PlantRegMap	2
ppin	soybean	Glyma.01g173700	Glyma.01g173700	2	PlantRegMap	2
ppin	soybean	Glyma.01g173800	Glyma.01g173800	2	PlantRegMap	2
ppin	soybean	Glyma.01g173900	Glyma.01g173900	2	PlantRegMap	2
ppin	soybean	Glyma.01g174000	Glyma.01g174000	2	PlantRegMap	2
ppin	soybean	Glyma.01g174200	Glyma.01g174200	2	PlantRegMap	2
ppin	soybean	Glyma.01g174300	Glyma.01g174300	2	PlantRegMap	2
ppin	soybean	Glyma.01g174400	Glyma.01g174400	2	PlantRegMap	2
ppin	soybean	Glyma.01g174600	Glyma.01g174600	2	PlantRegMap	2
ppin	soybean	Glyma.01g174700	Glyma.01g174700	2	PlantRegMap	2
ppin	soybean	Glyma.01g174800	Glyma.01g174800	2	PlantRegMap	2
ppin	soybean	Glyma.01g174900	Glyma.01g174900	2	PlantRegMap	2
ppin	soybean	Glyma.01g175000	Glyma.01g175000	2	PlantRegMap	2
ppin	soybean	Glyma.01g175100	Glyma.01g175100	2	PlantRegMap	2
ppin	soybean	Glyma.01g175200	Glyma.01g175200	1	PlantRegMap	2
ppin	soybean	Glyma.01g175300	Glyma.01g175300	2	PlantRegMap	2
ppin	soybean	Glyma.01g175400	Glyma.01g175400	2	PlantRegMap	2
ppin	soybean	Glyma.01g175500	Glyma.01g175500	2	PlantRegMap	2
ppin	soybean	Glyma.01g175600	Glyma.01g175600	2	PlantRegMap	2
ppin	soybean	Glyma.01g175700	Glyma.01g175700	2	PlantRegMap	2
ppin	soybean	Glyma.01g175800	Glyma.01g175800	2	PlantRegMap	2
ppin	soybean	Glyma.01g175900	Glyma.01g175900	2	PlantRegMap	2
ppin	soybean	Glyma.01g176000	Glyma.01g176000	2	PlantRegMap	2
ppin	soybean	Glyma.01g176100	Glyma.01g176100	1	PlantRegMap	2
ppin	soybean	Glyma.01g176200	Glyma.01g176200	2	PlantRegMap	2
ppin	soybean	Glyma.01g176300	Glyma.01g176300	2	PlantRegMap	2
ppin	soybean	Glyma.01g176400	Glyma.01g176400	2	PlantRegMap	2
ppin	soybean	Glyma.01g176600	Glyma.01g176600	2	PlantRegMap	2
ppin	soybean	Glyma.01g176800	Glyma.01g176800	2	PlantRegMap	2
ppin	soybean	Glyma.01g176900	Glyma.01g176900	2	PlantRegMap	2
ppin	soybean	Glyma.01g177000	Glyma.01g177000	2	PlantRegMap	2
ppin	soybean	Glyma.01g177100	Glyma.01g177100	2	PlantRegMap	2
ppin	soybean	Glyma.01g177200	Glyma.01g177200	2	PlantRegMap	2
ppin	soybean	Glyma.01g177300	Glyma.01g177300	2	PlantRegMap	2
ppin	soybean	Glyma.01g177400	Glyma.01g177400	2	PlantRegMap	2
ppin	soybean	Glyma.01g177500	Glyma.01g177500	3	PlantRegMap	2
ppin	soybean	Glyma.01g177600	Glyma.01g177600	2	PlantRegMap	2
ppin	soybean	Glyma.01g177700	Glyma.01g177700	2	PlantRegMap	2
ppin	soybean	Glyma.01g177900	Glyma.01g177900	2	PlantRegMap	2
ppin	soybean	Glyma.01g178000	Glyma.01g178000	2	PlantRegMap	2
ppin	soybean	Glyma.01g178100	Glyma.01g178100	2	PlantRegMap	2
ppin	soybean	Glyma.01g178200	Glyma.01g178200	1	PlantRegMap	2
ppin	soybean	Glyma.01g178300	Glyma.01g178300	2	PlantRegMap	2
ppin	soybean	Glyma.01g178400	Glyma.01g178400	1	PlantRegMap	2
ppin	soybean	Glyma.01g178500	Glyma.01g178500	2	PlantRegMap	2
ppin	soybean	Glyma.01g178600	Glyma.01g178600	2	PlantRegMap	2
ppin	soybean	Glyma.01g178700	Glyma.01g178700	2	PlantRegMap	2
ppin	soybean	Glyma.01g178800	Glyma.01g178800	2	PlantRegMap	2
ppin	soybean	Glyma.01g178900	Glyma.01g178900	2	PlantRegMap	2
ppin	soybean	Glyma.01g179000	Glyma.01g179000	2	PlantRegMap	2
ppin	soybean	Glyma.01g179100	Glyma.01g179100	2	PlantRegMap	2
ppin	soybean	Glyma.01g179200	Glyma.01g179200	2	PlantRegMap	2
ppin	soybean	Glyma.01g179300	Glyma.01g179300	2	PlantRegMap	2
ppin	soybean	Glyma.01g179400	Glyma.01g179400	2	PlantRegMap	2
ppin	soybean	Glyma.01g179500	Glyma.01g179500	2	PlantRegMap	2
ppin	soybean	Glyma.01g179600	Glyma.01g179600	2	PlantRegMap	2
ppin	soybean	Glyma.01g179700	Glyma.01g179700	2	PlantRegMap	2
ppin	soybean	Glyma.01g179800	Glyma.01g179800	2	PlantRegMap	2
ppin	soybean	Glyma.01g179900	Glyma.01g179900	2	PlantRegMap	2
ppin	soybean	Glyma.01g180000	Glyma.01g180000	2	PlantRegMap	2
ppin	soybean	Glyma.01g180100	Glyma.01g180100	2	PlantRegMap	2
ppin	soybean	Glyma.01g180200	Glyma.01g180200	2	PlantRegMap	2
ppin	soybean	Glyma.01g180300	Glyma.01g180300	2	PlantRegMap	2
ppin	soybean	Glyma.01g180500	Glyma.01g180500	2	PlantRegMap	2
ppin	soybean	Glyma.01g180600	Glyma.01g180600	2	PlantRegMap	2
ppin	soybean	Glyma.01g180700	Glyma.01g180700	2	PlantRegMap	2
ppin	soybean	Glyma.01g180800	Glyma.01g180800	2	PlantRegMap	2
ppin	soybean	Glyma.01g180900	Glyma.01g180900	2	PlantRegMap	2
ppin	soybean	Glyma.01g181100	Glyma.01g181100	2	PlantRegMap	2
ppin	soybean	Glyma.01g181200	Glyma.01g181200	2	PlantRegMap	2
ppin	soybean	Glyma.01g181400	Glyma.01g181400	2	PlantRegMap	2
ppin	soybean	Glyma.01g181500	Glyma.01g181500	2	PlantRegMap	2
ppin	soybean	Glyma.01g181600	Glyma.01g181600	2	PlantRegMap	2
ppin	soybean	Glyma.01g181700	Glyma.01g181700	2	PlantRegMap	2
ppin	soybean	Glyma.01g181800	Glyma.01g181800	2	PlantRegMap	2
ppin	soybean	Glyma.01g181900	Glyma.01g181900	2	PlantRegMap	2
ppin	soybean	Glyma.01g182000	Glyma.01g182000	2	PlantRegMap	2
ppin	soybean	Glyma.01g182100	Glyma.01g182100	2	PlantRegMap	2
ppin	soybean	Glyma.01g182200	Glyma.01g182200	2	PlantRegMap	2
ppin	soybean	Glyma.01g182300	Glyma.01g182300	2	PlantRegMap	2
ppin	soybean	Glyma.01g182400	Glyma.01g182400	2	PlantRegMap	2
ppin	soybean	Glyma.01g182500	Glyma.01g182500	2	PlantRegMap	2
ppin	soybean	Glyma.01g182600	Glyma.01g182600	2	PlantRegMap	2
ppin	soybean	Glyma.01g182700	Glyma.01g182700	2	PlantRegMap	2
ppin	soybean	Glyma.01g183000	Glyma.01g183000	2	PlantRegMap	2
ppin	soybean	Glyma.01g183100	Glyma.01g183100	2	PlantRegMap	2
ppin	soybean	Glyma.01g183200	Glyma.01g183200	2	PlantRegMap	2
ppin	soybean	Glyma.01g183300	Glyma.01g183300	2	PlantRegMap	2
ppin	soybean	Glyma.01g183400	Glyma.01g183400	1	PlantRegMap	2
ppin	soybean	Glyma.01g183500	Glyma.01g183500	2	PlantRegMap	2
ppin	soybean	Glyma.01g183600	Glyma.01g183600	2	PlantRegMap	2
ppin	soybean	Glyma.01g183700	Glyma.01g183700	3	PlantRegMap	2
ppin	soybean	Glyma.01g183800	Glyma.01g183800	2	PlantRegMap	2
ppin	soybean	Glyma.01g183900	Glyma.01g183900	2	PlantRegMap	2
ppin	soybean	Glyma.01g184000	Glyma.01g184000	2	PlantRegMap	2
ppin	soybean	Glyma.01g184200	Glyma.01g184200	2	PlantRegMap	2
ppin	soybean	Glyma.01g184300	Glyma.01g184300	2	PlantRegMap	2
ppin	soybean	Glyma.01g184400	Glyma.01g184400	2	PlantRegMap	2
ppin	soybean	Glyma.01g184500	Glyma.01g184500	2	PlantRegMap	2
ppin	soybean	Glyma.01g184600	Glyma.01g184600	2	PlantRegMap	2
ppin	soybean	Glyma.01g184700	Glyma.01g184700	1	PlantRegMap	2
ppin	soybean	Glyma.01g184700	Glyma.01g184700	1	PlantRegMap	2
ppin	soybean	Glyma.01g184900	Glyma.01g184900	2	PlantRegMap	2
ppin	soybean	Glyma.01g185000	Glyma.01g185000	2	PlantRegMap	2
ppin	soybean	Glyma.01g185100	Glyma.01g185100	2	PlantRegMap	2
ppin	soybean	Glyma.01g185200	Glyma.01g185200	2	PlantRegMap	2
ppin	soybean	Glyma.01g185300	Glyma.01g185300	2	PlantRegMap	2
ppin	soybean	Glyma.01g185400	Glyma.01g185400	2	PlantRegMap	2
ppin	soybean	Glyma.01g185500	Glyma.01g185500	2	PlantRegMap	2
ppin	soybean	Glyma.01g185600	Glyma.01g185600	1	PlantRegMap	2
ppin	soybean	Glyma.01g185700	Glyma.01g185700	2	PlantRegMap	2
ppin	soybean	Glyma.01g185800	Glyma.01g185800	2	PlantRegMap	2
ppin	soybean	Glyma.01g185900	Glyma.01g185900	2	PlantRegMap	2
ppin	soybean	Glyma.01g186000	Glyma.01g186000	2	PlantRegMap	2
ppin	soybean	Glyma.01g186100	Glyma.01g186100	2	PlantRegMap	2
ppin	soybean	Glyma.01g186300	Glyma.01g186300	2	PlantRegMap	2
ppin	soybean	Glyma.01g186400	Glyma.01g186400	2	PlantRegMap	2
ppin	soybean	Glyma.01g186500	Glyma.01g186500	2	PlantRegMap	2
ppin	soybean	Glyma.01g186600	Glyma.01g186600	2	PlantRegMap	2
ppin	soybean	Glyma.01g186700	Glyma.01g186700	2	PlantRegMap	2
ppin	soybean	Glyma.01g186800	Glyma.01g186800	2	PlantRegMap	2
ppin	soybean	Glyma.01g186900	Glyma.01g186900	2	PlantRegMap	2
ppin	soybean	Glyma.01g187000	Glyma.01g187000	2	PlantRegMap	2
ppin	soybean	Glyma.01g187100	Glyma.01g187100	2	PlantRegMap	2
ppin	soybean	Glyma.01g187200	Glyma.01g187200	2	PlantRegMap	2
ppin	soybean	Glyma.01g187300	Glyma.01g187300	2	PlantRegMap	2
ppin	soybean	Glyma.01g187400	Glyma.01g187400	2	PlantRegMap	2
ppin	soybean	Glyma.01g187500	Glyma.01g187500	2	PlantRegMap	2
ppin	soybean	Glyma.01g187600	Glyma.01g187600	2	PlantRegMap	2
ppin	soybean	Glyma.01g187700	Glyma.01g187700	2	PlantRegMap	2
ppin	soybean	Glyma.01g187800	Glyma.01g187800	2	PlantRegMap	2
ppin	soybean	Glyma.01g187900	Glyma.01g187900	2	PlantRegMap	2
ppin	soybean	Glyma.01g188000	Glyma.01g188000	2	PlantRegMap	2
ppin	soybean	Glyma.01g188100	Glyma.01g188100	2	PlantRegMap	2
ppin	soybean	Glyma.01g188200	Glyma.01g188200	2	PlantRegMap	2
ppin	soybean	Glyma.01g188400	Glyma.01g188400	2	PlantRegMap	2
ppin	soybean	Glyma.01g188500	Glyma.01g188500	2	PlantRegMap	2
ppin	soybean	Glyma.01g188600	Glyma.01g188600	2	PlantRegMap	2
ppin	soybean	Glyma.01g188700	Glyma.01g188700	2	PlantRegMap	2
ppin	soybean	Glyma.01g188800	Glyma.01g188800	2	PlantRegMap	2
ppin	soybean	Glyma.01g188900	Glyma.01g188900	2	PlantRegMap	2
ppin	soybean	Glyma.01g189000	Glyma.01g189000	2	PlantRegMap	2
ppin	soybean	Glyma.01g189100	Glyma.01g189100	3	PlantRegMap	2
ppin	soybean	Glyma.01g189200	Glyma.01g189200	2	PlantRegMap	2
ppin	soybean	Glyma.01g189300	Glyma.01g189300	2	PlantRegMap	2
ppin	soybean	Glyma.01g189400	Glyma.01g189400	2	PlantRegMap	2
ppin	soybean	Glyma.01g189500	Glyma.01g189500	2	PlantRegMap	2
ppin	soybean	Glyma.01g189600	Glyma.01g189600	2	PlantRegMap	2
ppin	soybean	Glyma.01g189700	Glyma.01g189700	2	PlantRegMap	2
ppin	soybean	Glyma.01g189800	Glyma.01g189800	2	PlantRegMap	2
ppin	soybean	Glyma.01g189900	Glyma.01g189900	2	PlantRegMap	2
ppin	soybean	Glyma.01g190000	Glyma.01g190000	1	PlantRegMap	2
ppin	soybean	Glyma.01g190100	Glyma.01g190100	3	PlantRegMap	2
ppin	soybean	Glyma.01g190300	Glyma.01g190300	2	PlantRegMap	2
ppin	soybean	Glyma.01g190400	Glyma.01g190400	2	PlantRegMap	2
ppin	soybean	Glyma.01g190500	Glyma.01g190500	2	PlantRegMap	2
ppin	soybean	Glyma.01g190600	Glyma.01g190600	2	PlantRegMap	2
ppin	soybean	Glyma.01g190700	Glyma.01g190700	2	PlantRegMap	2
ppin	soybean	Glyma.01g190800	Glyma.01g190800	2	PlantRegMap	2
ppin	soybean	Glyma.01g190900	Glyma.01g190900	2	PlantRegMap	2
ppin	soybean	Glyma.01g191000	Glyma.01g191000	2	PlantRegMap	2
ppin	soybean	Glyma.01g191100	Glyma.01g191100	2	PlantRegMap	2
ppin	soybean	Glyma.01g191200	Glyma.01g191200	2	PlantRegMap	2
ppin	soybean	Glyma.01g191300	Glyma.01g191300	2	PlantRegMap	2
ppin	soybean	Glyma.01g191400	Glyma.01g191400	1	PlantRegMap	2
ppin	soybean	Glyma.01g191500	Glyma.01g191500	2	PlantRegMap	2
ppin	soybean	Glyma.01g191600	Glyma.01g191600	2	PlantRegMap	2
ppin	soybean	Glyma.01g191700	Glyma.01g191700	2	PlantRegMap	2
ppin	soybean	Glyma.01g191800	Glyma.01g191800	2	PlantRegMap	2
ppin	soybean	Glyma.01g191900	Glyma.01g191900	2	PlantRegMap	2
ppin	soybean	Glyma.01g192000	Glyma.01g192000	2	PlantRegMap	2
ppin	soybean	Glyma.01g192100	Glyma.01g192100	2	PlantRegMap	2
ppin	soybean	Glyma.01g192200	Glyma.01g192200	1	PlantRegMap	2
ppin	soybean	Glyma.01g192300	Glyma.01g192300	2	PlantRegMap	2
ppin	soybean	Glyma.01g192400	Glyma.01g192400	2	PlantRegMap	2
ppin	soybean	Glyma.01g192500	Glyma.01g192500	2	PlantRegMap	2
ppin	soybean	Glyma.01g192600	Glyma.01g192600	2	PlantRegMap	2
ppin	soybean	Glyma.01g192800	Glyma.01g192800	2	PlantRegMap	2
ppin	soybean	Glyma.01g192900	Glyma.01g192900	2	PlantRegMap	2
ppin	soybean	Glyma.01g193000	Glyma.01g193000	2	PlantRegMap	2
ppin	soybean	Glyma.01g193100	Glyma.01g193100	2	PlantRegMap	2
ppin	soybean	Glyma.01g193200	Glyma.01g193200	2	PlantRegMap	2
ppin	soybean	Glyma.01g193300	Glyma.01g193300	2	PlantRegMap	2
ppin	soybean	Glyma.01g193400	Glyma.01g193400	2	PlantRegMap	2
ppin	soybean	Glyma.01g193500	Glyma.01g193500	2	PlantRegMap	2
ppin	soybean	Glyma.01g193500	Glyma.01g193500	2	PlantRegMap	2
ppin	soybean	Glyma.01g193600	Glyma.01g193600	2	PlantRegMap	2
ppin	soybean	Glyma.01g193700	Glyma.01g193700	2	PlantRegMap	2
ppin	soybean	Glyma.01g193800	Glyma.01g193800	2	PlantRegMap	2
ppin	soybean	Glyma.01g193900	Glyma.01g193900	2	PlantRegMap	2
ppin	soybean	Glyma.01g194100	Glyma.01g194100	2	PlantRegMap	2
ppin	soybean	Glyma.01g194200	Glyma.01g194200	2	PlantRegMap	2
ppin	soybean	Glyma.01g194300	Glyma.01g194300	2	PlantRegMap	2
ppin	soybean	Glyma.01g194400	Glyma.01g194400	1	PlantRegMap	2
ppin	soybean	Glyma.01g194500	Glyma.01g194500	2	PlantRegMap	2
ppin	soybean	Glyma.01g194600	Glyma.01g194600	5	PlantRegMap	2
ppin	soybean	Glyma.01g194700	Glyma.01g194700	2	PlantRegMap	2
ppin	soybean	Glyma.01g194800	Glyma.01g194800	2	PlantRegMap	2
ppin	soybean	Glyma.01g194900	Glyma.01g194900	2	PlantRegMap	2
ppin	soybean	Glyma.01g195000	Glyma.01g195000	2	PlantRegMap	2
ppin	soybean	Glyma.01g195100	Glyma.01g195100	1	PlantRegMap	2
ppin	soybean	Glyma.01g195200	Glyma.01g195200	2	PlantRegMap	2
ppin	soybean	Glyma.01g195300	Glyma.01g195300	2	PlantRegMap	2
ppin	soybean	Glyma.01g195400	Glyma.01g195400	2	PlantRegMap	2
ppin	soybean	Glyma.01g195500	Glyma.01g195500	2	PlantRegMap	2
ppin	soybean	Glyma.01g195600	Glyma.01g195600	2	PlantRegMap	2
ppin	soybean	Glyma.01g195700	Glyma.01g195700	2	PlantRegMap	2
ppin	soybean	Glyma.01g195800	Glyma.01g195800	2	PlantRegMap	2
ppin	soybean	Glyma.01g195900	Glyma.01g195900	2	PlantRegMap	2
ppin	soybean	Glyma.01g196000	Glyma.01g196000	2	PlantRegMap	2
ppin	soybean	Glyma.01g196100	Glyma.01g196100	2	PlantRegMap	2
ppin	soybean	Glyma.01g196200	Glyma.01g196200	2	PlantRegMap	2
ppin	soybean	Glyma.01g196300	Glyma.01g196300	2	PlantRegMap	2
ppin	soybean	Glyma.01g196400	Glyma.01g196400	2	PlantRegMap	2
ppin	soybean	Glyma.01g196600	Glyma.01g196600	2	PlantRegMap	2
ppin	soybean	Glyma.01g196700	Glyma.01g196700	2	PlantRegMap	2
ppin	soybean	Glyma.01g196800	Glyma.01g196800	1	PlantRegMap	2
ppin	soybean	Glyma.01g196900	Glyma.01g196900	2	PlantRegMap	2
ppin	soybean	Glyma.01g197100	Glyma.01g197100	2	PlantRegMap	2
ppin	soybean	Glyma.01g197300	Glyma.01g197300	2	PlantRegMap	2
ppin	soybean	Glyma.01g197400	Glyma.01g197400	2	PlantRegMap	2
ppin	soybean	Glyma.01g197500	Glyma.01g197500	2	PlantRegMap	2
ppin	soybean	Glyma.01g197600	Glyma.01g197600	2	PlantRegMap	2
ppin	soybean	Glyma.01g197700	Glyma.01g197700	2	PlantRegMap	2
ppin	soybean	Glyma.01g197800	Glyma.01g197800	2	PlantRegMap	2
ppin	soybean	Glyma.01g197900	Glyma.01g197900	2	PlantRegMap	2
ppin	soybean	Glyma.01g198000	Glyma.01g198000	2	PlantRegMap	2
ppin	soybean	Glyma.01g198100	Glyma.01g198100	2	PlantRegMap	2
ppin	soybean	Glyma.01g198400	Glyma.01g198400	2	PlantRegMap	2
ppin	soybean	Glyma.01g198500	Glyma.01g198500	2	PlantRegMap	2
ppin	soybean	Glyma.01g198600	Glyma.01g198600	2	PlantRegMap	2
ppin	soybean	Glyma.01g198700	Glyma.01g198700	2	PlantRegMap	2
ppin	soybean	Glyma.01g198800	Glyma.01g198800	2	PlantRegMap	2
ppin	soybean	Glyma.01g198900	Glyma.01g198900	2	PlantRegMap	2
ppin	soybean	Glyma.01g199000	Glyma.01g199000	2	PlantRegMap	2
ppin	soybean	Glyma.01g199100	Glyma.01g199100	2	PlantRegMap	2
ppin	soybean	Glyma.01g199200	Glyma.01g199200	2	PlantRegMap	2
ppin	soybean	Glyma.01g199300	Glyma.01g199300	2	PlantRegMap	2
ppin	soybean	Glyma.01g199300	Glyma.01g199300	2	PlantRegMap	2
ppin	soybean	Glyma.01g199400	Glyma.01g199400	2	PlantRegMap	2
ppin	soybean	Glyma.01g199500	Glyma.01g199500	2	PlantRegMap	2
ppin	soybean	Glyma.01g199600	Glyma.01g199600	2	PlantRegMap	2
ppin	soybean	Glyma.01g199700	Glyma.01g199700	2	PlantRegMap	2
ppin	soybean	Glyma.01g199800	Glyma.01g199800	2	PlantRegMap	2
ppin	soybean	Glyma.01g199900	Glyma.01g199900	2	PlantRegMap	2
ppin	soybean	Glyma.01g200000	Glyma.01g200000	2	PlantRegMap	2
ppin	soybean	Glyma.01g200100	Glyma.01g200100	2	PlantRegMap	2
ppin	soybean	Glyma.01g200200	Glyma.01g200200	2	PlantRegMap	2
ppin	soybean	Glyma.01g200300	Glyma.01g200300	2	PlantRegMap	2
ppin	soybean	Glyma.01g200400	Glyma.01g200400	2	PlantRegMap	2
ppin	soybean	Glyma.01g200500	Glyma.01g200500	2	PlantRegMap	2
ppin	soybean	Glyma.01g200700	Glyma.01g200700	2	PlantRegMap	2
ppin	soybean	Glyma.01g200800	Glyma.01g200800	2	PlantRegMap	2
ppin	soybean	Glyma.01g200900	Glyma.01g200900	2	PlantRegMap	2
ppin	soybean	Glyma.01g201000	Glyma.01g201000	2	PlantRegMap	2
ppin	soybean	Glyma.01g201200	Glyma.01g201200	2	PlantRegMap	2
ppin	soybean	Glyma.01g201500	Glyma.01g201500	2	PlantRegMap	2
ppin	soybean	Glyma.01g201600	Glyma.01g201600	2	PlantRegMap	2
ppin	soybean	Glyma.01g201800	Glyma.01g201800	2	PlantRegMap	2
ppin	soybean	Glyma.01g202000	Glyma.01g202000	2	PlantRegMap	2
ppin	soybean	Glyma.01g202100	Glyma.01g202100	2	PlantRegMap	2
ppin	soybean	Glyma.01g202100	Glyma.01g202100	2	PlantRegMap	2
ppin	soybean	Glyma.01g202200	Glyma.01g202200	1	PlantRegMap	2
ppin	soybean	Glyma.01g202300	Glyma.01g202300	2	PlantRegMap	2
ppin	soybean	Glyma.01g202400	Glyma.01g202400	2	PlantRegMap	2
ppin	soybean	Glyma.01g202500	Glyma.01g202500	2	PlantRegMap	2
ppin	soybean	Glyma.01g202600	Glyma.01g202600	2	PlantRegMap	2
ppin	soybean	Glyma.01g202700	Glyma.01g202700	2	PlantRegMap	2
ppin	soybean	Glyma.01g202800	Glyma.01g202800	2	PlantRegMap	2
ppin	soybean	Glyma.01g202900	Glyma.01g202900	2	PlantRegMap	2
ppin	soybean	Glyma.01g203000	Glyma.01g203000	2	PlantRegMap	2
ppin	soybean	Glyma.01g203100	Glyma.01g203100	2	PlantRegMap	2
ppin	soybean	Glyma.01g203200	Glyma.01g203200	2	PlantRegMap	2
ppin	soybean	Glyma.01g203300	Glyma.01g203300	2	PlantRegMap	2
ppin	soybean	Glyma.01g203400	Glyma.01g203400	2	PlantRegMap	2
ppin	soybean	Glyma.01g203500	Glyma.01g203500	2	PlantRegMap	2
ppin	soybean	Glyma.01g203600	Glyma.01g203600	2	PlantRegMap	2
ppin	soybean	Glyma.01g203700	Glyma.01g203700	2	PlantRegMap	2
ppin	soybean	Glyma.01g203800	Glyma.01g203800	2	PlantRegMap	2
ppin	soybean	Glyma.01g204000	Glyma.01g204000	2	PlantRegMap	2
ppin	soybean	Glyma.01g204200	Glyma.01g204200	2	PlantRegMap	2
ppin	soybean	Glyma.01g204300	Glyma.01g204300	2	PlantRegMap	2
ppin	soybean	Glyma.01g204400	Glyma.01g204400	2	PlantRegMap	2
ppin	soybean	Glyma.01g204500	Glyma.01g204500	2	PlantRegMap	2
ppin	soybean	Glyma.01g204600	Glyma.01g204600	2	PlantRegMap	2
ppin	soybean	Glyma.01g204700	Glyma.01g204700	2	PlantRegMap	2
ppin	soybean	Glyma.01g204800	Glyma.01g204800	2	PlantRegMap	2
ppin	soybean	Glyma.01g204900	Glyma.01g204900	2	PlantRegMap	2
ppin	soybean	Glyma.01g204900	Glyma.01g204900	2	PlantRegMap	2
ppin	soybean	Glyma.01g205000	Glyma.01g205000	2	PlantRegMap	2
ppin	soybean	Glyma.01g205100	Glyma.01g205100	2	PlantRegMap	2
ppin	soybean	Glyma.01g205200	Glyma.01g205200	2	PlantRegMap	2
ppin	soybean	Glyma.01g205300	Glyma.01g205300	2	PlantRegMap	2
ppin	soybean	Glyma.01g205400	Glyma.01g205400	2	PlantRegMap	2
ppin	soybean	Glyma.01g205500	Glyma.01g205500	2	PlantRegMap	2
ppin	soybean	Glyma.01g205600	Glyma.01g205600	2	PlantRegMap	2
ppin	soybean	Glyma.01g205700	Glyma.01g205700	2	PlantRegMap	2
ppin	soybean	Glyma.01g205800	Glyma.01g205800	2	PlantRegMap	2
ppin	soybean	Glyma.01g205900	Glyma.01g205900	2	PlantRegMap	2
ppin	soybean	Glyma.01g206000	Glyma.01g206000	2	PlantRegMap	2
ppin	soybean	Glyma.01g206100	Glyma.01g206100	2	PlantRegMap	2
ppin	soybean	Glyma.01g206200	Glyma.01g206200	2	PlantRegMap	2
ppin	soybean	Glyma.01g206300	Glyma.01g206300	2	PlantRegMap	2
ppin	soybean	Glyma.01g206500	Glyma.01g206500	2	PlantRegMap	2
ppin	soybean	Glyma.01g206400	Glyma.01g206400	2	PlantRegMap	2
ppin	soybean	Glyma.01g206600	Glyma.01g206600	2	PlantRegMap	2
ppin	soybean	Glyma.01g206700	Glyma.01g206700	2	PlantRegMap	2
ppin	soybean	Glyma.01g206800	Glyma.01g206800	2	PlantRegMap	2
ppin	soybean	Glyma.01g206900	Glyma.01g206900	2	PlantRegMap	2
ppin	soybean	Glyma.01g207000	Glyma.01g207000	1	PlantRegMap	2
ppin	soybean	Glyma.01g207100	Glyma.01g207100	2	PlantRegMap	2
ppin	soybean	Glyma.01g207200	Glyma.01g207200	2	PlantRegMap	2
ppin	soybean	Glyma.01g207300	Glyma.01g207300	2	PlantRegMap	2
ppin	soybean	Glyma.01g207400	Glyma.01g207400	2	PlantRegMap	2
ppin	soybean	Glyma.01g207500	Glyma.01g207500	2	PlantRegMap	2
ppin	soybean	Glyma.01g207600	Glyma.01g207600	2	PlantRegMap	2
ppin	soybean	Glyma.01g207700	Glyma.01g207700	2	PlantRegMap	2
ppin	soybean	Glyma.01g207800	Glyma.01g207800	2	PlantRegMap	2
ppin	soybean	Glyma.01g207900	Glyma.01g207900	2	PlantRegMap	2
ppin	soybean	Glyma.01g208000	Glyma.01g208000	2	PlantRegMap	2
ppin	soybean	Glyma.01g208100	Glyma.01g208100	2	PlantRegMap	2
ppin	soybean	Glyma.01g208200	Glyma.01g208200	2	PlantRegMap	2
ppin	soybean	Glyma.01g208300	Glyma.01g208300	2	PlantRegMap	2
ppin	soybean	Glyma.01g208400	Glyma.01g208400	2	PlantRegMap	2
ppin	soybean	Glyma.01g208500	Glyma.01g208500	2	PlantRegMap	2
ppin	soybean	Glyma.01g208600	Glyma.01g208600	2	PlantRegMap	2
ppin	soybean	Glyma.01g208600	Glyma.01g208600	2	PlantRegMap	2
ppin	soybean	Glyma.01g208700	Glyma.01g208700	2	PlantRegMap	2
ppin	soybean	Glyma.01g208800	Glyma.01g208800	2	PlantRegMap	2
ppin	soybean	Glyma.01g208900	Glyma.01g208900	2	PlantRegMap	2
ppin	soybean	Glyma.01g209000	Glyma.01g209000	2	PlantRegMap	2
ppin	soybean	Glyma.01g209200	Glyma.01g209200	2	PlantRegMap	2
ppin	soybean	Glyma.01g209300	Glyma.01g209300	2	PlantRegMap	2
ppin	soybean	Glyma.01g209400	Glyma.01g209400	2	PlantRegMap	2
ppin	soybean	Glyma.01g209500	Glyma.01g209500	2	PlantRegMap	2
ppin	soybean	Glyma.01g209600	Glyma.01g209600	2	PlantRegMap	2
ppin	soybean	Glyma.01g209700	Glyma.01g209700	2	PlantRegMap	2
ppin	soybean	Glyma.01g209800	Glyma.01g209800	2	PlantRegMap	2
ppin	soybean	Glyma.01g209900	Glyma.01g209900	2	PlantRegMap	2
ppin	soybean	Glyma.01g210000	Glyma.01g210000	2	PlantRegMap	2
ppin	soybean	Glyma.01g210100	Glyma.01g210100	2	PlantRegMap	2
ppin	soybean	Glyma.01g210200	Glyma.01g210200	1	PlantRegMap	2
ppin	soybean	Glyma.01g210300	Glyma.01g210300	2	PlantRegMap	2
ppin	soybean	Glyma.01g210400	Glyma.01g210400	2	PlantRegMap	2
ppin	soybean	Glyma.01g210500	Glyma.01g210500	2	PlantRegMap	2
ppin	soybean	Glyma.01g210600	Glyma.01g210600	2	PlantRegMap	2
ppin	soybean	Glyma.01g210700	Glyma.01g210700	2	PlantRegMap	2
ppin	soybean	Glyma.01g210800	Glyma.01g210800	2	PlantRegMap	2
ppin	soybean	Glyma.01g211000	Glyma.01g211000	2	PlantRegMap	2
ppin	soybean	Glyma.01g211100	Glyma.01g211100	2	PlantRegMap	2
ppin	soybean	Glyma.01g211200	Glyma.01g211200	2	PlantRegMap	2
ppin	soybean	Glyma.01g211300	Glyma.01g211300	2	PlantRegMap	2
ppin	soybean	Glyma.01g211400	Glyma.01g211400	2	PlantRegMap	2
ppin	soybean	Glyma.01g211500	Glyma.01g211500	2	PlantRegMap	2
ppin	soybean	Glyma.01g211700	Glyma.01g211700	2	PlantRegMap	2
ppin	soybean	Glyma.01g211900	Glyma.01g211900	2	PlantRegMap	2
ppin	soybean	Glyma.01g212000	Glyma.01g212000	2	PlantRegMap	2
ppin	soybean	Glyma.01g212100	Glyma.01g212100	2	PlantRegMap	2
ppin	soybean	Glyma.01g212200	Glyma.01g212200	2	PlantRegMap	2
ppin	soybean	Glyma.01g212300	Glyma.01g212300	2	PlantRegMap	2
ppin	soybean	Glyma.01g212400	Glyma.01g212400	2	PlantRegMap	2
ppin	soybean	Glyma.01g212500	Glyma.01g212500	2	PlantRegMap	2
ppin	soybean	Glyma.01g212600	Glyma.01g212600	2	PlantRegMap	2
ppin	soybean	Glyma.01g212700	Glyma.01g212700	2	PlantRegMap	2
ppin	soybean	Glyma.01g212800	Glyma.01g212800	2	PlantRegMap	2
ppin	soybean	Glyma.01g212900	Glyma.01g212900	2	PlantRegMap	2
ppin	soybean	Glyma.01g213000	Glyma.01g213000	2	PlantRegMap	2
ppin	soybean	Glyma.01g213100	Glyma.01g213100	2	PlantRegMap	2
ppin	soybean	Glyma.01g213200	Glyma.01g213200	2	PlantRegMap	2
ppin	soybean	Glyma.01g213300	Glyma.01g213300	2	PlantRegMap	2
ppin	soybean	Glyma.01g213400	Glyma.01g213400	2	PlantRegMap	2
ppin	soybean	Glyma.01g213500	Glyma.01g213500	2	PlantRegMap	2
ppin	soybean	Glyma.01g213600	Glyma.01g213600	2	PlantRegMap	2
ppin	soybean	Glyma.01g213700	Glyma.01g213700	2	PlantRegMap	2
ppin	soybean	Glyma.01g213800	Glyma.01g213800	2	PlantRegMap	2
ppin	soybean	Glyma.01g213900	Glyma.01g213900	2	PlantRegMap	2
ppin	soybean	Glyma.01g214100	Glyma.01g214100	2	PlantRegMap	2
ppin	soybean	Glyma.01g214200	Glyma.01g214200	2	PlantRegMap	2
ppin	soybean	Glyma.01g214300	Glyma.01g214300	2	PlantRegMap	2
ppin	soybean	Glyma.01g214400	Glyma.01g214400	2	PlantRegMap	2
ppin	soybean	Glyma.01g214500	Glyma.01g214500	2	PlantRegMap	2
ppin	soybean	Glyma.01g214600	Glyma.01g214600	2	PlantRegMap	2
ppin	soybean	Glyma.01g214700	Glyma.01g214700	2	PlantRegMap	2
ppin	soybean	Glyma.01g214800	Glyma.01g214800	2	PlantRegMap	2
ppin	soybean	Glyma.01g215100	Glyma.01g215100	2	PlantRegMap	2
ppin	soybean	Glyma.01g215400	Glyma.01g215400	2	PlantRegMap	2
ppin	soybean	Glyma.01g215500	Glyma.01g215500	2	PlantRegMap	2
ppin	soybean	Glyma.01g215600	Glyma.01g215600	2	PlantRegMap	2
ppin	soybean	Glyma.01g215700	Glyma.01g215700	2	PlantRegMap	2
ppin	soybean	Glyma.01g215800	Glyma.01g215800	2	PlantRegMap	2
ppin	soybean	Glyma.01g215900	Glyma.01g215900	2	PlantRegMap	2
ppin	soybean	Glyma.01g216000	Glyma.01g216000	3	PlantRegMap	2
ppin	soybean	Glyma.01g216200	Glyma.01g216200	2	PlantRegMap	2
ppin	soybean	Glyma.01g216400	Glyma.01g216400	2	PlantRegMap	2
ppin	soybean	Glyma.01g216500	Glyma.01g216500	2	PlantRegMap	2
ppin	soybean	Glyma.01g216500	Glyma.01g216500	2	PlantRegMap	2
ppin	soybean	Glyma.01g216600	Glyma.01g216600	2	PlantRegMap	2
ppin	soybean	Glyma.01g216800	Glyma.01g216800	2	PlantRegMap	2
ppin	soybean	Glyma.01g216900	Glyma.01g216900	2	PlantRegMap	2
ppin	soybean	Glyma.01g217000	Glyma.01g217000	1	PlantRegMap	2
ppin	soybean	Glyma.01g217100	Glyma.01g217100	2	PlantRegMap	2
ppin	soybean	Glyma.01g217200	Glyma.01g217200	2	PlantRegMap	2
ppin	soybean	Glyma.01g217300	Glyma.01g217300	2	PlantRegMap	2
ppin	soybean	Glyma.01g217400	Glyma.01g217400	2	PlantRegMap	2
ppin	soybean	Glyma.01g217500	Glyma.01g217500	2	PlantRegMap	2
ppin	soybean	Glyma.01g217800	Glyma.01g217800	2	PlantRegMap	2
ppin	soybean	Glyma.01g217900	Glyma.01g217900	2	PlantRegMap	2
ppin	soybean	Glyma.01g218000	Glyma.01g218000	2	PlantRegMap	2
ppin	soybean	Glyma.01g218100	Glyma.01g218100	2	PlantRegMap	2
ppin	soybean	Glyma.01g218200	Glyma.01g218200	2	PlantRegMap	2
ppin	soybean	Glyma.01g218300	Glyma.01g218300	2	PlantRegMap	2
ppin	soybean	Glyma.01g218400	Glyma.01g218400	2	PlantRegMap	2
ppin	soybean	Glyma.01g218600	Glyma.01g218600	2	PlantRegMap	2
ppin	soybean	Glyma.01g218800	Glyma.01g218800	2	PlantRegMap	2
ppin	soybean	Glyma.01g219000	Glyma.01g219000	2	PlantRegMap	2
ppin	soybean	Glyma.01g219100	Glyma.01g219100	2	PlantRegMap	2
ppin	soybean	Glyma.01g219200	Glyma.01g219200	2	PlantRegMap	2
ppin	soybean	Glyma.01g219400	Glyma.01g219400	2	PlantRegMap	2
ppin	soybean	Glyma.01g219500	Glyma.01g219500	2	PlantRegMap	2
ppin	soybean	Glyma.01g219600	Glyma.01g219600	2	PlantRegMap	2
ppin	soybean	Glyma.01g219700	Glyma.01g219700	2	PlantRegMap	2
ppin	soybean	Glyma.01g219800	Glyma.01g219800	2	PlantRegMap	2
ppin	soybean	Glyma.01g219900	Glyma.01g219900	2	PlantRegMap	2
ppin	soybean	Glyma.01g220000	Glyma.01g220000	2	PlantRegMap	2
ppin	soybean	Glyma.01g220100	Glyma.01g220100	2	PlantRegMap	2
ppin	soybean	Glyma.01g220200	Glyma.01g220200	2	PlantRegMap	2
ppin	soybean	Glyma.01g220300	Glyma.01g220300	2	PlantRegMap	2
ppin	soybean	Glyma.01g220400	Glyma.01g220400	2	PlantRegMap	2
ppin	soybean	Glyma.01g220600	Glyma.01g220600	2	PlantRegMap	2
ppin	soybean	Glyma.01g220700	Glyma.01g220700	2	PlantRegMap	2
ppin	soybean	Glyma.01g220800	Glyma.01g220800	2	PlantRegMap	2
ppin	soybean	Glyma.01g220900	Glyma.01g220900	2	PlantRegMap	2
ppin	soybean	Glyma.01g221000	Glyma.01g221000	2	PlantRegMap	2
ppin	soybean	Glyma.01g221100	Glyma.01g221100	2	PlantRegMap	2
ppin	soybean	Glyma.01g221200	Glyma.01g221200	2	PlantRegMap	2
ppin	soybean	Glyma.01g221300	Glyma.01g221300	2	PlantRegMap	2
ppin	soybean	Glyma.01g221400	Glyma.01g221400	2	PlantRegMap	2
ppin	soybean	Glyma.01g221500	Glyma.01g221500	2	PlantRegMap	2
ppin	soybean	Glyma.01g221600	Glyma.01g221600	2	PlantRegMap	2
ppin	soybean	Glyma.01g221800	Glyma.01g221800	2	PlantRegMap	2
ppin	soybean	Glyma.01g221900	Glyma.01g221900	2	PlantRegMap	2
ppin	soybean	Glyma.01g222000	Glyma.01g222000	2	PlantRegMap	2
ppin	soybean	Glyma.01g222100	Glyma.01g222100	2	PlantRegMap	2
ppin	soybean	Glyma.01g222200	Glyma.01g222200	2	PlantRegMap	2
ppin	soybean	Glyma.01g222300	Glyma.01g222300	2	PlantRegMap	2
ppin	soybean	Glyma.01g222400	Glyma.01g222400	2	PlantRegMap	2
ppin	soybean	Glyma.01g222500	Glyma.01g222500	2	PlantRegMap	2
ppin	soybean	Glyma.01g222500	Glyma.01g222500	2	PlantRegMap	2
ppin	soybean	Glyma.01g222600	Glyma.01g222600	2	PlantRegMap	2
ppin	soybean	Glyma.01g222700	Glyma.01g222700	2	PlantRegMap	2
ppin	soybean	Glyma.01g222800	Glyma.01g222800	1	PlantRegMap	2
ppin	soybean	Glyma.01g222900	Glyma.01g222900	2	PlantRegMap	2
ppin	soybean	Glyma.01g223000	Glyma.01g223000	1	PlantRegMap	2
ppin	soybean	Glyma.01g223100	Glyma.01g223100	2	PlantRegMap	2
ppin	soybean	Glyma.01g223200	Glyma.01g223200	2	PlantRegMap	2
ppin	soybean	Glyma.01g223300	Glyma.01g223300	2	PlantRegMap	2
ppin	soybean	Glyma.01g223400	Glyma.01g223400	2	PlantRegMap	2
ppin	soybean	Glyma.01g223500	Glyma.01g223500	2	PlantRegMap	2
ppin	soybean	Glyma.01g223600	Glyma.01g223600	2	PlantRegMap	2
ppin	soybean	Glyma.01g223700	Glyma.01g223700	2	PlantRegMap	2
ppin	soybean	Glyma.01g223800	Glyma.01g223800	2	PlantRegMap	2
ppin	soybean	Glyma.01g223900	Glyma.01g223900	2	PlantRegMap	2
ppin	soybean	Glyma.01g223900	Glyma.01g223900	2	PlantRegMap	2
ppin	soybean	Glyma.01g224000	Glyma.01g224000	2	PlantRegMap	2
ppin	soybean	Glyma.01g224100	Glyma.01g224100	6	PlantRegMap	2
ppin	soybean	Glyma.01g224200	Glyma.01g224200	2	PlantRegMap	2
ppin	soybean	Glyma.01g224300	Glyma.01g224300	1	PlantRegMap	2
ppin	soybean	Glyma.01g224400	Glyma.01g224400	2	PlantRegMap	2
ppin	soybean	Glyma.01g224500	Glyma.01g224500	2	PlantRegMap	2
ppin	soybean	Glyma.01g224600	Glyma.01g224600	2	PlantRegMap	2
ppin	soybean	Glyma.01g224700	Glyma.01g224700	1	PlantRegMap	2
ppin	soybean	Glyma.01g224800	Glyma.01g224800	2	PlantRegMap	2
ppin	soybean	Glyma.01g224900	Glyma.01g224900	2	PlantRegMap	2
ppin	soybean	Glyma.01g224900	Glyma.01g224900	2	PlantRegMap	2
ppin	soybean	Glyma.01g225000	Glyma.01g225000	2	PlantRegMap	2
ppin	soybean	Glyma.01g225100	Glyma.01g225100	2	PlantRegMap	2
ppin	soybean	Glyma.01g225200	Glyma.01g225200	2	PlantRegMap	2
ppin	soybean	Glyma.01g225300	Glyma.01g225300	1	PlantRegMap	2
ppin	soybean	Glyma.01g225400	Glyma.01g225400	2	PlantRegMap	2
ppin	soybean	Glyma.01g225500	Glyma.01g225500	2	PlantRegMap	2
ppin	soybean	Glyma.01g225600	Glyma.01g225600	2	PlantRegMap	2
ppin	soybean	Glyma.01g225700	Glyma.01g225700	2	PlantRegMap	2
ppin	soybean	Glyma.01g225800	Glyma.01g225800	2	PlantRegMap	2
ppin	soybean	Glyma.01g225900	Glyma.01g225900	2	PlantRegMap	2
ppin	soybean	Glyma.01g226000	Glyma.01g226000	2	PlantRegMap	2
ppin	soybean	Glyma.01g226100	Glyma.01g226100	2	PlantRegMap	2
ppin	soybean	Glyma.01g226200	Glyma.01g226200	2	PlantRegMap	2
ppin	soybean	Glyma.01g226300	Glyma.01g226300	2	PlantRegMap	2
ppin	soybean	Glyma.01g226400	Glyma.01g226400	2	PlantRegMap	2
ppin	soybean	Glyma.01g226500	Glyma.01g226500	2	PlantRegMap	2
ppin	soybean	Glyma.01g226600	Glyma.01g226600	2	PlantRegMap	2
ppin	soybean	Glyma.01g226700	Glyma.01g226700	2	PlantRegMap	2
ppin	soybean	Glyma.01g226800	Glyma.01g226800	2	PlantRegMap	2
ppin	soybean	Glyma.01g226900	Glyma.01g226900	2	PlantRegMap	2
ppin	soybean	Glyma.01g227000	Glyma.01g227000	2	PlantRegMap	2
ppin	soybean	Glyma.01g227100	Glyma.01g227100	2	PlantRegMap	2
ppin	soybean	Glyma.01g227200	Glyma.01g227200	2	PlantRegMap	2
ppin	soybean	Glyma.01g227300	Glyma.01g227300	2	PlantRegMap	2
ppin	soybean	Glyma.01g227400	Glyma.01g227400	2	PlantRegMap	2
ppin	soybean	Glyma.01g227500	Glyma.01g227500	2	PlantRegMap	2
ppin	soybean	Glyma.01g227500	Glyma.01g227500	2	PlantRegMap	2
[truncated: 45,932 more rows]

## Sheet: Function layer
platform	population	pathway	mapped gene	score	Temperature	span	reference	gene version	Journal
pathway	soybean	abscisic acid metabolic process	Glyma.01g153300	3	4	2	Yamasaki et al. (2016), Yu et al. (2014)	2	Plant Physiol.Biochem
pathway	soybean	abscisic acid metabolic process	Glyma.02g223600	3	4	2	Yamasaki et al. (2016), Yu et al. (2014)	2	Plant Physiol.Biochem
pathway	soybean	abscisic acid metabolic process	Glyma.05g051900	3	4	2	Yamasaki et al. (2016), Yu et al. (2014)	2	Plant Physiol.Biochem
pathway	soybean	abscisic acid metabolic process	Glyma.09g035500	3	4	2	Yamasaki et al. (2016), Yu et al. (2014)	2	Plant Physiol.Biochem
pathway	soybean	abscisic acid metabolic process	Glyma.09g218600	3	4	2	Yamasaki et al. (2016), Yu et al. (2014)	2	Plant Physiol.Biochem
pathway	soybean	abscisic acid metabolic process	Glyma.09g282900	3	4	2	Yamasaki et al. (2016), Yu et al. (2014)	2	Plant Physiol.Biochem
pathway	soybean	abscisic acid metabolic process	Glyma.13g009100	3	4	2	Yamasaki et al. (2016), Yu et al. (2014)	2	Plant Physiol.Biochem
pathway	soybean	abscisic acid metabolic process	Glyma.14g190300	3	4	2	Yamasaki et al. (2016), Yu et al. (2014)	2	Plant Physiol.Biochem
pathway	soybean	abscisic acid metabolic process	Glyma.16g109300	3	4	2	Yamasaki et al. (2016), Yu et al. (2014)	2	Plant Physiol.Biochem
pathway	soybean	abscisic acid metabolic process	Glyma.16g076600	3	4	2	Yamasaki et al. (2016), Yu et al. (2014)	2	Plant Physiol.Biochem
pathway	soybean	abscisic acid metabolic process	Glyma.15g140000	3	4	2	Yamasaki et al. (2016), Yu et al. (2014)	2	Plant Physiol.Biochem
pathway	soybean	abscisic acid metabolic process	Glyma.17g133900	3	4	2	Yamasaki et al. (2016), Yu et al. (2014)	2	Plant Physiol.Biochem
pathway	soybean	abscisic acid biosynthetic process	Glyma.01g186200	6	4	2	Yamasaki et al. (2016), Yu et al. (2014)	2	Plant Physiol.Biochem
pathway	soybean	abscisic acid biosynthetic process	Glyma.04g131600	6	4	2	Yamasaki et al. (2016), Yu et al. (2014)	2	Plant Physiol.Biochem
pathway	soybean	abscisic acid biosynthetic process	Glyma.02g064600	6	4	2	Yamasaki et al. (2016), Yu et al. (2014)	2	Plant Physiol.Biochem
pathway	soybean	abscisic acid biosynthetic process	Glyma.02g149100	6	4	2	Yamasaki et al. (2016), Yu et al. (2014)	2	Plant Physiol.Biochem
pathway	soybean	abscisic acid biosynthetic process	Glyma.02g272200	6	4	2	Yamasaki et al. (2016), Yu et al. (2014)	2	Plant Physiol.Biochem
pathway	soybean	abscisic acid biosynthetic process	Glyma.02g272300	6	4	2	Yamasaki et al. (2016), Yu et al. (2014)	2	Plant Physiol.Biochem
pathway	soybean	abscisic acid biosynthetic process	Glyma.02g272400	6	4	2	Yamasaki et al. (2016), Yu et al. (2014)	2	Plant Physiol.Biochem
pathway	soybean	abscisic acid biosynthetic process	Glyma.03g151500	6	4	2	Yamasaki et al. (2016), Yu et al. (2014)	2	Plant Physiol.Biochem
pathway	soybean	abscisic acid biosynthetic process	Glyma.04g083600	6	4	2	Yamasaki et al. (2016), Yu et al. (2014)	2	Plant Physiol.Biochem
pathway	soybean	abscisic acid biosynthetic process	Glyma.05g173900	6	4	2	Yamasaki et al. (2016), Yu et al. (2014)	2	Plant Physiol.Biochem
pathway	soybean	abscisic acid biosynthetic process	Glyma.05g112100	6	4	2	Yamasaki et al. (2016), Yu et al. (2014)	2	Plant Physiol.Biochem
pathway	soybean	abscisic acid biosynthetic process	Glyma.05g140900	6	4	2	Yamasaki et al. (2016), Yu et al. (2014)	2	Plant Physiol.Biochem
pathway	soybean	abscisic acid biosynthetic process	Glyma.07g152900	6	4	2	Yamasaki et al. (2016), Yu et al. (2014)	2	Plant Physiol.Biochem
pathway	soybean	abscisic acid biosynthetic process	Glyma.07g100700	6	4	2	Yamasaki et al. (2016), Yu et al. (2014)	2	Plant Physiol.Biochem
pathway	soybean	abscisic acid biosynthetic process	Glyma.07g110100	6	4	2	Yamasaki et al. (2016), Yu et al. (2014)	2	Plant Physiol.Biochem
pathway	soybean	abscisic acid biosynthetic process	Glyma.08g176300	6	4	2	Yamasaki et al. (2016), Yu et al. (2014)	2	Plant Physiol.Biochem
pathway	soybean	abscisic acid biosynthetic process	Glyma.08g131100	6	4	2	Yamasaki et al. (2016), Yu et al. (2014)	2	Plant Physiol.Biochem
pathway	soybean	abscisic acid biosynthetic process	Glyma.08g096200	6	4	2	Yamasaki et al. (2016), Yu et al. (2014)	2	Plant Physiol.Biochem
pathway	soybean	abscisic acid biosynthetic process	Glyma.08g255400	6	4	2	Yamasaki et al. (2016), Yu et al. (2014)	2	Plant Physiol.Biochem
pathway	soybean	abscisic acid biosynthetic process	Glyma.09g032500	6	4	2	Yamasaki et al. (2016), Yu et al. (2014)	2	Plant Physiol.Biochem
pathway	soybean	abscisic acid biosynthetic process	Glyma.08g365700	6	4	2	Yamasaki et al. (2016), Yu et al. (2014)	2	Plant Physiol.Biochem
pathway	soybean	abscisic acid biosynthetic process	Glyma.09g000600	6	4	2	Yamasaki et al. (2016), Yu et al. (2014)	2	Plant Physiol.Biochem
pathway	soybean	abscisic acid biosynthetic process	Glyma.09g002300	6	4	2	Yamasaki et al. (2016), Yu et al. (2014)	2	Plant Physiol.Biochem
pathway	soybean	abscisic acid biosynthetic process	Glyma.09g178000	6	4	2	Yamasaki et al. (2016), Yu et al. (2014)	2	Plant Physiol.Biochem
pathway	soybean	abscisic acid biosynthetic process	Glyma.09g141900	6	4	2	Yamasaki et al. (2016), Yu et al. (2014)	2	Plant Physiol.Biochem
pathway	soybean	abscisic acid biosynthetic process	Glyma.09g149200	6	4	2	Yamasaki et al. (2016), Yu et al. (2014)	2	Plant Physiol.Biochem
pathway	soybean	abscisic acid biosynthetic process	Glyma.10g024600	6	4	2	Yamasaki et al. (2016), Yu et al. (2014)	2	Plant Physiol.Biochem
pathway	soybean	abscisic acid biosynthetic process	Glyma.11g055700	6	4	2	Yamasaki et al. (2016), Yu et al. (2014)	2	Plant Physiol.Biochem
pathway	soybean	abscisic acid biosynthetic process	Glyma.10g145800	6	4	2	Yamasaki et al. (2016), Yu et al. (2014)	2	Plant Physiol.Biochem
pathway	soybean	abscisic acid biosynthetic process	Glyma.11g183300	6	4	2	Yamasaki et al. (2016), Yu et al. (2014)	2	Plant Physiol.Biochem
pathway	soybean	abscisic acid biosynthetic process	Glyma.11g151400	6	4	2	Yamasaki et al. (2016), Yu et al. (2014)	2	Plant Physiol.Biochem
pathway	soybean	abscisic acid biosynthetic process	Glyma.11g151700	6	4	2	Yamasaki et al. (2016), Yu et al. (2014)	2	Plant Physiol.Biochem
pathway	soybean	abscisic acid biosynthetic process	Glyma.11g180800	6	4	2	Yamasaki et al. (2016), Yu et al. (2014)	2	Plant Physiol.Biochem
pathway	soybean	abscisic acid biosynthetic process	Glyma.10g278900	6	4	2	Yamasaki et al. (2016), Yu et al. (2014)	2	Plant Physiol.Biochem
pathway	soybean	abscisic acid biosynthetic process	Glyma.12g089200	6	4	2	Yamasaki et al. (2016), Yu et al. (2014)	2	Plant Physiol.Biochem
pathway	soybean	abscisic acid biosynthetic process	Glyma.13g277700	6	4	2	Yamasaki et al. (2016), Yu et al. (2014)	2	Plant Physiol.Biochem
pathway	soybean	abscisic acid biosynthetic process	Glyma.14g128500	6	4	2	Yamasaki et al. (2016), Yu et al. (2014)	2	Plant Physiol.Biochem
pathway	soybean	abscisic acid biosynthetic process	Glyma.15g005300	6	4	2	Yamasaki et al. (2016), Yu et al. (2014)	2	Plant Physiol.Biochem
pathway	soybean	abscisic acid biosynthetic process	Glyma.15g244500	6	4	2	Yamasaki et al. (2016), Yu et al. (2014)	2	Plant Physiol.Biochem
pathway	soybean	abscisic acid biosynthetic process	Glyma.15g250100	6	4	2	Yamasaki et al. (2016), Yu et al. (2014)	2	Plant Physiol.Biochem
pathway	soybean	abscisic acid biosynthetic process	Glyma.16g097000	6	4	2	Yamasaki et al. (2016), Yu et al. (2014)	2	Plant Physiol.Biochem
pathway	soybean	abscisic acid biosynthetic process	Glyma.16g098700	6	4	2	Yamasaki et al. (2016), Yu et al. (2014)	2	Plant Physiol.Biochem
pathway	soybean	abscisic acid biosynthetic process	Glyma.16g200800	6	4	2	Yamasaki et al. (2016), Yu et al. (2014)	2	Plant Physiol.Biochem
pathway	soybean	abscisic acid biosynthetic process	Glyma.17g154900	6	4	2	Yamasaki et al. (2016), Yu et al. (2014)	2	Plant Physiol.Biochem
pathway	soybean	abscisic acid biosynthetic process	Glyma.17g174500	6	4	2	Yamasaki et al. (2016), Yu et al. (2014)	2	Plant Physiol.Biochem
pathway	soybean	abscisic acid biosynthetic process	Glyma.18g185200	6	4	2	Yamasaki et al. (2016), Yu et al. (2014)	2	Plant Physiol.Biochem
pathway	soybean	abscisic acid biosynthetic process	Glyma.18g204000	6	4	2	Yamasaki et al. (2016), Yu et al. (2014)	2	Plant Physiol.Biochem
pathway	soybean	abscisic acid biosynthetic process	Glyma.17g205000	6	4	2	Yamasaki et al. (2016), Yu et al. (2014)	2	Plant Physiol.Biochem
pathway	soybean	abscisic acid biosynthetic process	Glyma.18g296600	6	4	2	Yamasaki et al. (2016), Yu et al. (2014)	2	Plant Physiol.Biochem
pathway	soybean	abscisic acid biosynthetic process	Glyma.19g154100	6	4	2	Yamasaki et al. (2016), Yu et al. (2014)	2	Plant Physiol.Biochem
pathway	soybean	abscisic acid biosynthetic process	Glyma.19g047800	6	4	2	Yamasaki et al. (2016), Yu et al. (2014)	2	Plant Physiol.Biochem
pathway	soybean	abscisic acid biosynthetic process	Glyma.20g095500	6	4	2	Yamasaki et al. (2016), Yu et al. (2014)	2	Plant Physiol.Biochem
pathway	soybean	abscisic acid biosynthetic process	Glyma.20g110800	6	4	2	Yamasaki et al. (2016), Yu et al. (2014)	2	Plant Physiol.Biochem
pathway	soybean	jasmonic acid metabolic process	Glyma.01g018400	3	5	1	Tian et al. (2015)	2	Molecular Biology Reports
pathway	soybean	jasmonic acid metabolic process	Glyma.01g026600	3	5	1	Tian et al. (2015)	2	Molecular Biology Reports
pathway	soybean	jasmonic acid metabolic process	Glyma.01g096600	3	5	1	Tian et al. (2015)	2	Molecular Biology Reports
pathway	soybean	jasmonic acid metabolic process	Glyma.01g112400	3	5	1	Tian et al. (2015)	2	Molecular Biology Reports
pathway	soybean	jasmonic acid metabolic process	Glyma.04g176900	3	5	1	Tian et al. (2015)	2	Molecular Biology Reports
pathway	soybean	jasmonic acid metabolic process	Glyma.01g039200	3	5	1	Tian et al. (2015)	2	Molecular Biology Reports
pathway	soybean	jasmonic acid metabolic process	Glyma.02g054200	3	5	1	Tian et al. (2015)	2	Molecular Biology Reports
pathway	soybean	jasmonic acid metabolic process	Glyma.02g056200	3	5	1	Tian et al. (2015)	2	Molecular Biology Reports
pathway	soybean	jasmonic acid metabolic process	Glyma.02g056300	3	5	1	Tian et al. (2015)	2	Molecular Biology Reports
pathway	soybean	jasmonic acid metabolic process	Glyma.02g025400	3	5	1	Tian et al. (2015)	2	Molecular Biology Reports
pathway	soybean	jasmonic acid metabolic process	Glyma.02g025500	3	5	1	Tian et al. (2015)	2	Molecular Biology Reports
pathway	soybean	jasmonic acid metabolic process	Glyma.03g041900	3	5	1	Tian et al. (2015)	2	Molecular Biology Reports
pathway	soybean	jasmonic acid metabolic process	Glyma.03g042300	3	5	1	Tian et al. (2015)	2	Molecular Biology Reports
pathway	soybean	jasmonic acid metabolic process	Glyma.03g077600	3	5	1	Tian et al. (2015)	2	Molecular Biology Reports
pathway	soybean	jasmonic acid metabolic process	Glyma.03g077800	3	5	1	Tian et al. (2015)	2	Molecular Biology Reports
pathway	soybean	jasmonic acid metabolic process	Glyma.03g160100	3	5	1	Tian et al. (2015)	2	Molecular Biology Reports
pathway	soybean	jasmonic acid metabolic process	Glyma.03g160300	3	5	1	Tian et al. (2015)	2	Molecular Biology Reports
pathway	soybean	jasmonic acid metabolic process	Glyma.03g219900	3	5	1	Tian et al. (2015)	2	Molecular Biology Reports
pathway	soybean	jasmonic acid metabolic process	Glyma.04g028700	3	5	1	Tian et al. (2015)	2	Molecular Biology Reports
pathway	soybean	jasmonic acid metabolic process	Glyma.04g028900	3	5	1	Tian et al. (2015)	2	Molecular Biology Reports
pathway	soybean	jasmonic acid metabolic process	Glyma.04g035000	3	5	1	Tian et al. (2015)	2	Molecular Biology Reports
pathway	soybean	jasmonic acid metabolic process	Glyma.03g256200	3	5	1	Tian et al. (2015)	2	Molecular Biology Reports
pathway	soybean	jasmonic acid metabolic process	Glyma.03g258100	3	5	1	Tian et al. (2015)	2	Molecular Biology Reports
pathway	soybean	jasmonic acid metabolic process	Glyma.04g094200	3	5	1	Tian et al. (2015)	2	Molecular Biology Reports
pathway	soybean	jasmonic acid metabolic process	Glyma.04g094300	3	5	1	Tian et al. (2015)	2	Molecular Biology Reports
pathway	soybean	jasmonic acid metabolic process	Glyma.05g031800	3	5	1	Tian et al. (2015)	2	Molecular Biology Reports
pathway	soybean	jasmonic acid metabolic process	Glyma.04g247600	3	5	1	Tian et al. (2015)	2	Molecular Biology Reports
pathway	soybean	jasmonic acid metabolic process	Glyma.05g004800	3	5	1	Tian et al. (2015)	2	Molecular Biology Reports
pathway	soybean	jasmonic acid metabolic process	Glyma.05g130600	3	5	1	Tian et al. (2015)	2	Molecular Biology Reports
pathway	soybean	jasmonic acid metabolic process	Glyma.06g028900	3	5	1	Tian et al. (2015)	2	Molecular Biology Reports
pathway	soybean	jasmonic acid metabolic process	Glyma.06g010800	3	5	1	Tian et al. (2015)	2	Molecular Biology Reports
pathway	soybean	jasmonic acid metabolic process	Glyma.07g041400	3	5	1	Tian et al. (2015)	2	Molecular Biology Reports
pathway	soybean	jasmonic acid metabolic process	Glyma.07g162900	3	5	1	Tian et al. (2015)	2	Molecular Biology Reports
pathway	soybean	jasmonic acid metabolic process	Glyma.06g096000	3	5	1	Tian et al. (2015)	2	Molecular Biology Reports
pathway	soybean	jasmonic acid metabolic process	Glyma.06g115100	3	5	1	Tian et al. (2015)	2	Molecular Biology Reports
pathway	soybean	jasmonic acid metabolic process	Glyma.06g243500	3	5	1	Tian et al. (2015)	2	Molecular Biology Reports
pathway	soybean	jasmonic acid metabolic process	Glyma.07g054900	3	5	1	Tian et al. (2015)	2	Molecular Biology Reports
pathway	soybean	jasmonic acid metabolic process	Glyma.07g055200	3	5	1	Tian et al. (2015)	2	Molecular Biology Reports
pathway	soybean	jasmonic acid metabolic process	Glyma.07g057900	3	5	1	Tian et al. (2015)	2	Molecular Biology Reports
pathway	soybean	jasmonic acid metabolic process	Glyma.08g294000	3	5	1	Tian et al. (2015)	2	Molecular Biology Reports
pathway	soybean	jasmonic acid metabolic process	Glyma.08g085400	3	5	1	Tian et al. (2015)	2	Molecular Biology Reports
pathway	soybean	jasmonic acid metabolic process	Glyma.08g271900	3	5	1	Tian et al. (2015)	2	Molecular Biology Reports
pathway	soybean	jasmonic acid metabolic process	Glyma.08g282900	3	5	1	Tian et al. (2015)	2	Molecular Biology Reports
pathway	soybean	jasmonic acid metabolic process	Glyma.08g285800	3	5	1	Tian et al. (2015)	2	Molecular Biology Reports
pathway	soybean	jasmonic acid metabolic process	Glyma.08g247300	3	5	1	Tian et al. (2015)	2	Molecular Biology Reports
pathway	soybean	jasmonic acid metabolic process	Glyma.09g060200	3	5	1	Tian et al. (2015)	2	Molecular Biology Reports
pathway	soybean	jasmonic acid metabolic process	Glyma.09g204500	3	5	1	Tian et al. (2015)	2	Molecular Biology Reports
pathway	soybean	jasmonic acid metabolic process	Glyma.09g114800	3	5	1	Tian et al. (2015)	2	Molecular Biology Reports
pathway	soybean	jasmonic acid metabolic process	Glyma.09g254200	3	5	1	Tian et al. (2015)	2	Molecular Biology Reports
pathway	soybean	jasmonic acid metabolic process	Glyma.10g123000	3	5	1	Tian et al. (2015)	2	Molecular Biology Reports
pathway	soybean	jasmonic acid metabolic process	Glyma.11g158900	3	5	1	Tian et al. (2015)	2	Molecular Biology Reports
pathway	soybean	jasmonic acid metabolic process	Glyma.10g258700	3	5	1	Tian et al. (2015)	2	Molecular Biology Reports
pathway	soybean	jasmonic acid metabolic process	Glyma.11g122700	3	5	1	Tian et al. (2015)	2	Molecular Biology Reports
pathway	soybean	jasmonic acid metabolic process	Glyma.13g120500	3	5	1	Tian et al. (2015)	2	Molecular Biology Reports
pathway	soybean	jasmonic acid metabolic process	Glyma.13g101100	3	5	1	Tian et al. (2015)	2	Molecular Biology Reports
pathway	soybean	jasmonic acid metabolic process	Glyma.13g109700	3	5	1	Tian et al. (2015)	2	Molecular Biology Reports
pathway	soybean	jasmonic acid metabolic process	Glyma.13g109800	3	5	1	Tian et al. (2015)	2	Molecular Biology Reports
pathway	soybean	jasmonic acid metabolic process	Glyma.13g218200	3	5	1	Tian et al. (2015)	2	Molecular Biology Reports
pathway	soybean	jasmonic acid metabolic process	Glyma.13g191400	3	5	1	Tian et al. (2015)	2	Molecular Biology Reports
pathway	soybean	jasmonic acid metabolic process	Glyma.13g191600	3	5	1	Tian et al. (2015)	2	Molecular Biology Reports
pathway	soybean	jasmonic acid metabolic process	Glyma.13g198300	3	5	1	Tian et al. (2015)	2	Molecular Biology Reports
pathway	soybean	jasmonic acid metabolic process	Glyma.13g198400	3	5	1	Tian et al. (2015)	2	Molecular Biology Reports
pathway	soybean	jasmonic acid metabolic process	Glyma.15g093900	3	5	1	Tian et al. (2015)	2	Molecular Biology Reports
pathway	soybean	jasmonic acid metabolic process	Glyma.15g229100	3	5	1	Tian et al. (2015)	2	Molecular Biology Reports
pathway	soybean	jasmonic acid metabolic process	Glyma.14g072300	3	5	1	Tian et al. (2015)	2	Molecular Biology Reports
pathway	soybean	jasmonic acid metabolic process	Glyma.14g074100	3	5	1	Tian et al. (2015)	2	Molecular Biology Reports
pathway	soybean	jasmonic acid metabolic process	Glyma.14g078600	3	5	1	Tian et al. (2015)	2	Molecular Biology Reports
pathway	soybean	jasmonic acid metabolic process	Glyma.15g237100	3	5	1	Tian et al. (2015)	2	Molecular Biology Reports
pathway	soybean	jasmonic acid metabolic process	Glyma.15g241600	3	5	1	Tian et al. (2015)	2	Molecular Biology Reports
pathway	soybean	jasmonic acid metabolic process	Glyma.15g248400	3	5	1	Tian et al. (2015)	2	Molecular Biology Reports
pathway	soybean	jasmonic acid metabolic process	Glyma.15g252100	3	5	1	Tian et al. (2015)	2	Molecular Biology Reports
pathway	soybean	jasmonic acid metabolic process	Glyma.15g166800	3	5	1	Tian et al. (2015)	2	Molecular Biology Reports
pathway	soybean	jasmonic acid metabolic process	Glyma.16g023700	3	5	1	Tian et al. (2015)	2	Molecular Biology Reports
pathway	soybean	jasmonic acid metabolic process	Glyma.16g023900	3	5	1	Tian et al. (2015)	2	Molecular Biology Reports
pathway	soybean	jasmonic acid metabolic process	Glyma.16g026900	3	5	1	Tian et al. (2015)	2	Molecular Biology Reports
pathway	soybean	jasmonic acid metabolic process	Glyma.16g010000	3	5	1	Tian et al. (2015)	2	Molecular Biology Reports
pathway	soybean	jasmonic acid metabolic process	Glyma.16g138800	3	5	1	Tian et al. (2015)	2	Molecular Biology Reports
pathway	soybean	jasmonic acid metabolic process	Glyma.16g138900	3	5	1	Tian et al. (2015)	2	Molecular Biology Reports
pathway	soybean	jasmonic acid metabolic process	Glyma.16g139000	3	5	1	Tian et al. (2015)	2	Molecular Biology Reports
pathway	soybean	jasmonic acid metabolic process	Glyma.17g095000	3	5	1	Tian et al. (2015)	2	Molecular Biology Reports
pathway	soybean	jasmonic acid metabolic process	Glyma.17g049900	3	5	1	Tian et al. (2015)	2	Molecular Biology Reports
pathway	soybean	jasmonic acid metabolic process	Glyma.17g050000	3	5	1	Tian et al. (2015)	2	Molecular Biology Reports
pathway	soybean	jasmonic acid metabolic process	Glyma.17g058600	3	5	1	Tian et al. (2015)	2	Molecular Biology Reports
pathway	soybean	jasmonic acid metabolic process	Glyma.17g246500	3	5	1	Tian et al. (2015)	2	Molecular Biology Reports
pathway	soybean	jasmonic acid metabolic process	Glyma.17g251100	3	5	1	Tian et al. (2015)	2	Molecular Biology Reports
pathway	soybean	jasmonic acid metabolic process	Glyma.17g252700	3	5	1	Tian et al. (2015)	2	Molecular Biology Reports
pathway	soybean	jasmonic acid metabolic process	Glyma.18g139000	3	5	1	Tian et al. (2015)	2	Molecular Biology Reports
pathway	soybean	jasmonic acid metabolic process	Glyma.18g143300	3	5	1	Tian et al. (2015)	2	Molecular Biology Reports
pathway	soybean	jasmonic acid metabolic process	Glyma.17g209000	3	5	1	Tian et al. (2015)	2	Molecular Biology Reports
pathway	soybean	jasmonic acid metabolic process	Glyma.17g212900	3	5	1	Tian et al. (2015)	2	Molecular Biology Reports
pathway	soybean	jasmonic acid metabolic process	Glyma.18g124900	3	5	1	Tian et al. (2015)	2	Molecular Biology Reports
pathway	soybean	jasmonic acid metabolic process	Glyma.19g030900	3	5	1	Tian et al. (2015)	2	Molecular Biology Reports
pathway	soybean	jasmonic acid metabolic process	Glyma.19g005400	3	5	1	Tian et al. (2015)	2	Molecular Biology Reports
pathway	soybean	jasmonic acid metabolic process	Glyma.19g162100	3	5	1	Tian et al. (2015)	2	Molecular Biology Reports
pathway	soybean	jasmonic acid metabolic process	Glyma.18g268700	3	5	1	Tian et al. (2015)	2	Molecular Biology Reports
pathway	soybean	jasmonic acid metabolic process	Glyma.18g238800	3	5	1	Tian et al. (2015)	2	Molecular Biology Reports
pathway	soybean	jasmonic acid metabolic process	Glyma.20g003000	3	5	1	Tian et al. (2015)	2	Molecular Biology Reports
pathway	soybean	jasmonic acid metabolic process	Glyma.19g254000	3	5	1	Tian et al. (2015)	2	Molecular Biology Reports
pathway	soybean	jasmonic acid metabolic process	Glyma.19g256700	3	5	1	Tian et al. (2015)	2	Molecular Biology Reports
pathway	soybean	jasmonic acid metabolic process	Glyma.20g132500	3	5	1	Tian et al. (2015)	2	Molecular Biology Reports
pathway	soybean	jasmonic acid biosynthetic process	Glyma.01g014900	6	5	1	Tian et al. (2015)	2	Molecular Biology Reports
pathway	soybean	jasmonic acid biosynthetic process	Glyma.01g018400	6	5	1	Tian et al. (2015)	2	Molecular Biology Reports
pathway	soybean	jasmonic acid biosynthetic process	Glyma.01g178700	6	5	1	Tian et al. (2015)	2	Molecular Biology Reports
pathway	soybean	jasmonic acid biosynthetic process	Glyma.01g134600	6	5	1	Tian et al. (2015)	2	Molecular Biology Reports
pathway	soybean	jasmonic acid biosynthetic process	Glyma.01g143400	6	5	1	Tian et al. (2015)	2	Molecular Biology Reports
pathway	soybean	jasmonic acid biosynthetic process	Glyma.01g204400	6	5	1	Tian et al. (2015)	2	Molecular Biology Reports
pathway	soybean	jasmonic acid biosynthetic process	Glyma.01g207500	6	5	1	Tian et al. (2015)	2	Molecular Biology Reports
pathway	soybean	jasmonic acid biosynthetic process	Glyma.01g078300	6	5	1	Tian et al. (2015)	2	Molecular Biology Reports
pathway	soybean	jasmonic acid biosynthetic process	Glyma.01g081900	6	5	1	Tian et al. (2015)	2	Molecular Biology Reports
pathway	soybean	jasmonic acid biosynthetic process	Glyma.01g086900	6	5	1	Tian et al. (2015)	2	Molecular Biology Reports
pathway	soybean	jasmonic acid biosynthetic process	Glyma.01g096600	6	5	1	Tian et al. (2015)	2	Molecular Biology Reports
pathway	soybean	jasmonic acid biosynthetic process	Glyma.01g112000	6	5	1	Tian et al. (2015)	2	Molecular Biology Reports
pathway	soybean	jasmonic acid biosynthetic process	Glyma.01g112400	6	5	1	Tian et al. (2015)	2	Molecular Biology Reports
pathway	soybean	jasmonic acid biosynthetic process	Glyma.04g164400	6	5	1	Tian et al. (2015)	2	Molecular Biology Reports
pathway	soybean	jasmonic acid biosynthetic process	Glyma.04g156600	6	5	1	Tian et al. (2015)	2	Molecular Biology Reports
pathway	soybean	jasmonic acid biosynthetic process	Glyma.04g194200	6	5	1	Tian et al. (2015)	2	Molecular Biology Reports
pathway	soybean	jasmonic acid biosynthetic process	Glyma.04g194800	6	5	1	Tian et al. (2015)	2	Molecular Biology Reports
pathway	soybean	jasmonic acid biosynthetic process	Glyma.05g047100	6	5	1	Tian et al. (2015)	2	Molecular Biology Reports
pathway	soybean	jasmonic acid biosynthetic process	Glyma.02g054200	6	5	1	Tian et al. (2015)	2	Molecular Biology Reports
pathway	soybean	jasmonic acid biosynthetic process	Glyma.02g059400	6	5	1	Tian et al. (2015)	2	Molecular Biology Reports
pathway	soybean	jasmonic acid biosynthetic process	Glyma.02g073000	6	5	1	Tian et al. (2015)	2	Molecular Biology Reports
pathway	soybean	jasmonic acid biosynthetic process	Glyma.02g039800	6	5	1	Tian et al. (2015)	2	Molecular Biology Reports
pathway	soybean	jasmonic acid biosynthetic process	Glyma.02g040000	6	5	1	Tian et al. (2015)	2	Molecular Biology Reports
pathway	soybean	jasmonic acid biosynthetic process	Glyma.02g089900	6	5	1	Tian et al. (2015)	2	Molecular Biology Reports
pathway	soybean	jasmonic acid biosynthetic process	Glyma.02g090000	6	5	1	Tian et al. (2015)	2	Molecular Biology Reports
pathway	soybean	jasmonic acid biosynthetic process	Glyma.02g099200	6	5	1	Tian et al. (2015)	2	Molecular Biology Reports
pathway	soybean	jasmonic acid biosynthetic process	Glyma.02g005600	6	5	1	Tian et al. (2015)	2	Molecular Biology Reports
pathway	soybean	jasmonic acid biosynthetic process	Glyma.02g203300	6	5	1	Tian et al. (2015)	2	Molecular Biology Reports
pathway	soybean	jasmonic acid biosynthetic process	Glyma.02g211600	6	5	1	Tian et al. (2015)	2	Molecular Biology Reports
pathway	soybean	jasmonic acid biosynthetic process	Glyma.02g157800	6	5	1	Tian et al. (2015)	2	Molecular Biology Reports
pathway	soybean	jasmonic acid biosynthetic process	Glyma.02g235100	6	5	1	Tian et al. (2015)	2	Molecular Biology Reports
pathway	soybean	jasmonic acid biosynthetic process	Glyma.02g138100	6	5	1	Tian et al. (2015)	2	Molecular Biology Reports
pathway	soybean	jasmonic acid biosynthetic process	Glyma.02g138400	6	5	1	Tian et al. (2015)	2	Molecular Biology Reports
pathway	soybean	jasmonic acid biosynthetic process	Glyma.03g029900	6	5	1	Tian et al. (2015)	2	Molecular Biology Reports
pathway	soybean	jasmonic acid biosynthetic process	Glyma.03g030400	6	5	1	Tian et al. (2015)	2	Molecular Biology Reports
pathway	soybean	jasmonic acid biosynthetic process	Glyma.03g030600	6	5	1	Tian et al. (2015)	2	Molecular Biology Reports
pathway	soybean	jasmonic acid biosynthetic process	Glyma.03g030800	6	5	1	Tian et al. (2015)	2	Molecular Biology Reports
pathway	soybean	jasmonic acid biosynthetic process	Glyma.03g030900	6	5	1	Tian et al. (2015)	2	Molecular Biology Reports
pathway	soybean	jasmonic acid biosynthetic process	Glyma.03g031000	6	5	1	Tian et al. (2015)	2	Molecular Biology Reports
pathway	soybean	jasmonic acid biosynthetic process	Glyma.03g031300	6	5	1	Tian et al. (2015)	2	Molecular Biology Reports
pathway	soybean	jasmonic acid biosynthetic process	Glyma.03g031400	6	5	1	Tian et al. (2015)	2	Molecular Biology Reports
pathway	soybean	jasmonic acid biosynthetic process	Glyma.03g033100	6	5	1	Tian et al. (2015)	2	Molecular Biology Reports
pathway	soybean	jasmonic acid biosynthetic process	Glyma.03g041900	6	5	1	Tian et al. (2015)	2	Molecular Biology Reports
pathway	soybean	jasmonic acid biosynthetic process	Glyma.03g042300	6	5	1	Tian et al. (2015)	2	Molecular Biology Reports
pathway	soybean	jasmonic acid biosynthetic process	Glyma.02g310100	6	5	1	Tian et al. (2015)	2	Molecular Biology Reports
pathway	soybean	jasmonic acid biosynthetic process	Glyma.03g004300	6	5	1	Tian et al. (2015)	2	Molecular Biology Reports
pathway	soybean	jasmonic acid biosynthetic process	Glyma.03g057100	6	5	1	Tian et al. (2015)	2	Molecular Biology Reports
pathway	soybean	jasmonic acid biosynthetic process	Glyma.03g077600	6	5	1	Tian et al. (2015)	2	Molecular Biology Reports
pathway	soybean	jasmonic acid biosynthetic process	Glyma.03g077800	6	5	1	Tian et al. (2015)	2	Molecular Biology Reports
pathway	soybean	jasmonic acid biosynthetic process	Glyma.03g124700	6	5	1	Tian et al. (2015)	2	Molecular Biology Reports
pathway	soybean	jasmonic acid biosynthetic process	Glyma.03g193500	6	5	1	Tian et al. (2015)	2	Molecular Biology Reports
pathway	soybean	jasmonic acid biosynthetic process	Glyma.03g091000	6	5	1	Tian et al. (2015)	2	Molecular Biology Reports
pathway	soybean	jasmonic acid biosynthetic process	Glyma.03g110600	6	5	1	Tian et al. (2015)	2	Molecular Biology Reports
pathway	soybean	jasmonic acid biosynthetic process	Glyma.04g088000	6	5	1	Tian et al. (2015)	2	Molecular Biology Reports
pathway	soybean	jasmonic acid biosynthetic process	Glyma.04g034600	6	5	1	Tian et al. (2015)	2	Molecular Biology Reports
pathway	soybean	jasmonic acid biosynthetic process	Glyma.04g035000	6	5	1	Tian et al. (2015)	2	Molecular Biology Reports
pathway	soybean	jasmonic acid biosynthetic process	Glyma.04g044900	6	5	1	Tian et al. (2015)	2	Molecular Biology Reports
pathway	soybean	jasmonic acid biosynthetic process	Glyma.03g253500	6	5	1	Tian et al. (2015)	2	Molecular Biology Reports
pathway	soybean	jasmonic acid biosynthetic process	Glyma.03g264300	6	5	1	Tian et al. (2015)	2	Molecular Biology Reports
pathway	soybean	jasmonic acid biosynthetic process	Glyma.04g007700	6	5	1	Tian et al. (2015)	2	Molecular Biology Reports
pathway	soybean	jasmonic acid biosynthetic process	Glyma.04g008300	6	5	1	Tian et al. (2015)	2	Molecular Biology Reports
pathway	soybean	jasmonic acid biosynthetic process	Glyma.04g013800	6	5	1	Tian et al. (2015)	2	Molecular Biology Reports
pathway	soybean	jasmonic acid biosynthetic process	Glyma.04g050800	6	5	1	Tian et al. (2015)	2	Molecular Biology Reports
pathway	soybean	jasmonic acid biosynthetic process	Glyma.04g051200	6	5	1	Tian et al. (2015)	2	Molecular Biology Reports
pathway	soybean	jasmonic acid biosynthetic process	Glyma.04g105500	6	5	1	Tian et al. (2015)	2	Molecular Biology Reports
pathway	soybean	jasmonic acid biosynthetic process	Glyma.04g105900	6	5	1	Tian et al. (2015)	2	Molecular Biology Reports
pathway	soybean	jasmonic acid biosynthetic process	Glyma.03g222100	6	5	1	Tian et al. (2015)	2	Molecular Biology Reports
pathway	soybean	jasmonic acid biosynthetic process	Glyma.03g225600	6	5	1	Tian et al. (2015)	2	Molecular Biology Reports
pathway	soybean	jasmonic acid biosynthetic process	Glyma.03g237300	6	5	1	Tian et al. (2015)	2	Molecular Biology Reports
pathway	soybean	jasmonic acid biosynthetic process	Glyma.03g246300	6	5	1	Tian et al. (2015)	2	Molecular Biology Reports
pathway	soybean	jasmonic acid biosynthetic process	Glyma.03g250600	6	5	1	Tian et al. (2015)	2	Molecular Biology Reports
pathway	soybean	jasmonic acid biosynthetic process	Glyma.05g062200	6	5	1	Tian et al. (2015)	2	Molecular Biology Reports
pathway	soybean	jasmonic acid biosynthetic process	Glyma.05g007900	6	5	1	Tian et al. (2015)	2	Molecular Biology Reports
pathway	soybean	jasmonic acid biosynthetic process	Glyma.05g023100	6	5	1	Tian et al. (2015)	2	Molecular Biology Reports
pathway	soybean	jasmonic acid biosynthetic process	Glyma.05g037500	6	5	1	Tian et al. (2015)	2	Molecular Biology Reports
pathway	soybean	jasmonic acid biosynthetic process	Glyma.05g179300	6	5	1	Tian et al. (2015)	2	Molecular Biology Reports
pathway	soybean	jasmonic acid biosynthetic process	Glyma.04g061300	6	5	1	Tian et al. (2015)	2	Molecular Biology Reports
pathway	soybean	jasmonic acid biosynthetic process	Glyma.04g061400	6	5	1	Tian et al. (2015)	2	Molecular Biology Reports
pathway	soybean	jasmonic acid biosynthetic process	Glyma.05g195000	6	5	1	Tian et al. (2015)	2	Molecular Biology Reports
pathway	soybean	jasmonic acid biosynthetic process	Glyma.04g247600	6	5	1	Tian et al. (2015)	2	Molecular Biology Reports
pathway	soybean	jasmonic acid biosynthetic process	Glyma.04g249000	6	5	1	Tian et al. (2015)	2	Molecular Biology Reports
pathway	soybean	jasmonic acid biosynthetic process	Glyma.04g253500	6	5	1	Tian et al. (2015)	2	Molecular Biology Reports
pathway	soybean	jasmonic acid biosynthetic process	Glyma.05g150100	6	5	1	Tian et al. (2015)	2	Molecular Biology Reports
pathway	soybean	jasmonic acid biosynthetic process	Glyma.05g152600	6	5	1	Tian et al. (2015)	2	Molecular Biology Reports
pathway	soybean	jasmonic acid biosynthetic process	Glyma.05g155400	6	5	1	Tian et al. (2015)	2	Molecular Biology Reports
pathway	soybean	jasmonic acid biosynthetic process	Glyma.04g208300	6	5	1	Tian et al. (2015)	2	Molecular Biology Reports
pathway	soybean	jasmonic acid biosynthetic process	Glyma.05g123200	6	5	1	Tian et al. (2015)	2	Molecular Biology Reports
pathway	soybean	jasmonic acid biosynthetic process	Glyma.05g141200	6	5	1	Tian et al. (2015)	2	Molecular Biology Reports
pathway	soybean	jasmonic acid biosynthetic process	Glyma.06g089800	6	5	1	Tian et al. (2015)	2	Molecular Biology Reports
pathway	soybean	jasmonic acid biosynthetic process	Glyma.06g045400	6	5	1	Tian et al. (2015)	2	Molecular Biology Reports
pathway	soybean	jasmonic acid biosynthetic process	Glyma.06g051600	6	5	1	Tian et al. (2015)	2	Molecular Biology Reports
pathway	soybean	jasmonic acid biosynthetic process	Glyma.06g061900	6	5	1	Tian et al. (2015)	2	Molecular Biology Reports
pathway	soybean	jasmonic acid biosynthetic process	Glyma.06g200100	6	5	1	Tian et al. (2015)	2	Molecular Biology Reports
pathway	soybean	jasmonic acid biosynthetic process	Glyma.05g075100	6	5	1	Tian et al. (2015)	2	Molecular Biology Reports
pathway	soybean	jasmonic acid biosynthetic process	Glyma.05g075200	6	5	1	Tian et al. (2015)	2	Molecular Biology Reports
pathway	soybean	jasmonic acid biosynthetic process	Glyma.05g098600	6	5	1	Tian et al. (2015)	2	Molecular Biology Reports
pathway	soybean	jasmonic acid biosynthetic process	Glyma.06g212900	6	5	1	Tian et al. (2015)	2	Molecular Biology Reports
pathway	soybean	jasmonic acid biosynthetic process	Glyma.06g007500	6	5	1	Tian et al. (2015)	2	Molecular Biology Reports
pathway	soybean	jasmonic acid biosynthetic process	Glyma.06g010800	6	5	1	Tian et al. (2015)	2	Molecular Biology Reports
pathway	soybean	jasmonic acid biosynthetic process	Glyma.06g013700	6	5	1	Tian et al. (2015)	2	Molecular Biology Reports
pathway	soybean	jasmonic acid biosynthetic process	Glyma.06g220700	6	5	1	Tian et al. (2015)	2	Molecular Biology Reports
pathway	soybean	jasmonic acid biosynthetic process	Glyma.06g220800	6	5	1	Tian et al. (2015)	2	Molecular Biology Reports
pathway	soybean	jasmonic acid biosynthetic process	Glyma.06g171900	6	5	1	Tian et al. (2015)	2	Molecular Biology Reports
pathway	soybean	jasmonic acid biosynthetic process	Glyma.07g023300	6	5	1	Tian et al. (2015)	2	Molecular Biology Reports
pathway	soybean	jasmonic acid biosynthetic process	Glyma.05g235500	6	5	1	Tian et al. (2015)	2	Molecular Biology Reports
pathway	soybean	jasmonic acid biosynthetic process	Glyma.07g034800	6	5	1	Tian et al. (2015)	2	Molecular Biology Reports
pathway	soybean	jasmonic acid biosynthetic process	Glyma.07g034900	6	5	1	Tian et al. (2015)	2	Molecular Biology Reports
pathway	soybean	jasmonic acid biosynthetic process	Glyma.06g136000	6	5	1	Tian et al. (2015)	2	Molecular Biology Reports
pathway	soybean	jasmonic acid biosynthetic process	Glyma.06g157400	6	5	1	Tian et al. (2015)	2	Molecular Biology Reports
pathway	soybean	jasmonic acid biosynthetic process	Glyma.07g039900	6	5	1	Tian et al. (2015)	2	Molecular Biology Reports
pathway	soybean	jasmonic acid biosynthetic process	Glyma.07g041400	6	5	1	Tian et al. (2015)	2	Molecular Biology Reports
pathway	soybean	jasmonic acid biosynthetic process	Glyma.07g041700	6	5	1	Tian et al. (2015)	2	Molecular Biology Reports
pathway	soybean	jasmonic acid biosynthetic process	Glyma.07g006700	6	5	1	Tian et al. (2015)	2	Molecular Biology Reports
pathway	soybean	jasmonic acid biosynthetic process	Glyma.07g006800	6	5	1	Tian et al. (2015)	2	Molecular Biology Reports
pathway	soybean	jasmonic acid biosynthetic process	Glyma.07g006900	6	5	1	Tian et al. (2015)	2	Molecular Biology Reports
pathway	soybean	jasmonic acid biosynthetic process	Glyma.07g007000	6	5	1	Tian et al. (2015)	2	Molecular Biology Reports
pathway	soybean	jasmonic acid biosynthetic process	Glyma.07g007100	6	5	1	Tian et al. (2015)	2	Molecular Biology Reports
pathway	soybean	jasmonic acid biosynthetic process	Glyma.07g162900	6	5	1	Tian et al. (2015)	2	Molecular Biology Reports
pathway	soybean	jasmonic acid biosynthetic process	Glyma.06g108900	6	5	1	Tian et al. (2015)	2	Molecular Biology Reports
pathway	soybean	jasmonic acid biosynthetic process	Glyma.06g114000	6	5	1	Tian et al. (2015)	2	Molecular Biology Reports
pathway	soybean	jasmonic acid biosynthetic process	Glyma.06g115100	6	5	1	Tian et al. (2015)	2	Molecular Biology Reports
pathway	soybean	jasmonic acid biosynthetic process	Glyma.07g167600	6	5	1	Tian et al. (2015)	2	Molecular Biology Reports
pathway	soybean	jasmonic acid biosynthetic process	Glyma.06g287000	6	5	1	Tian et al. (2015)	2	Molecular Biology Reports
pathway	soybean	jasmonic acid biosynthetic process	Glyma.07g177800	6	5	1	Tian et al. (2015)	2	Molecular Biology Reports
pathway	soybean	jasmonic acid biosynthetic process	Glyma.07g180100	6	5	1	Tian et al. (2015)	2	Molecular Biology Reports
pathway	soybean	jasmonic acid biosynthetic process	Glyma.07g185400	6	5	1	Tian et al. (2015)	2	Molecular Biology Reports
pathway	soybean	jasmonic acid biosynthetic process	Glyma.07g150900	6	5	1	Tian et al. (2015)	2	Molecular Biology Reports
pathway	soybean	jasmonic acid biosynthetic process	Glyma.07g152600	6	5	1	Tian et al. (2015)	2	Molecular Biology Reports
pathway	soybean	jasmonic acid biosynthetic process	Glyma.07g115300	6	5	1	Tian et al. (2015)	2	Molecular Biology Reports
pathway	soybean	jasmonic acid biosynthetic process	Glyma.08g043000	6	5	1	Tian et al. (2015)	2	Molecular Biology Reports
pathway	soybean	jasmonic acid biosynthetic process	Glyma.07g054900	6	5	1	Tian et al. (2015)	2	Molecular Biology Reports
pathway	soybean	jasmonic acid biosynthetic process	Glyma.07g057200	6	5	1	Tian et al. (2015)	2	Molecular Biology Reports
pathway	soybean	jasmonic acid biosynthetic process	Glyma.07g058800	6	5	1	Tian et al. (2015)	2	Molecular Biology Reports
pathway	soybean	jasmonic acid biosynthetic process	Glyma.07g085200	6	5	1	Tian et al. (2015)	2	Molecular Biology Reports
pathway	soybean	jasmonic acid biosynthetic process	Glyma.07g235900	6	5	1	Tian et al. (2015)	2	Molecular Biology Reports
pathway	soybean	jasmonic acid biosynthetic process	Glyma.07g252600	6	5	1	Tian et al. (2015)	2	Molecular Biology Reports
pathway	soybean	jasmonic acid biosynthetic process	Glyma.07g259000	6	5	1	Tian et al. (2015)	2	Molecular Biology Reports
pathway	soybean	jasmonic acid biosynthetic process	Glyma.08g137000	6	5	1	Tian et al. (2015)	2	Molecular Biology Reports
pathway	soybean	jasmonic acid biosynthetic process	Glyma.08g298500	6	5	1	Tian et al. (2015)	2	Molecular Biology Reports
pathway	soybean	jasmonic acid biosynthetic process	Glyma.07g192800	6	5	1	Tian et al. (2015)	2	Molecular Biology Reports
pathway	soybean	jasmonic acid biosynthetic process	Glyma.07g196800	6	5	1	Tian et al. (2015)	2	Molecular Biology Reports
pathway	soybean	jasmonic acid biosynthetic process	Glyma.07g206800	6	5	1	Tian et al. (2015)	2	Molecular Biology Reports
pathway	soybean	jasmonic acid biosynthetic process	Glyma.07g207200	6	5	1	Tian et al. (2015)	2	Molecular Biology Reports
pathway	soybean	jasmonic acid biosynthetic process	Glyma.08g096500	6	5	1	Tian et al. (2015)	2	Molecular Biology Reports
pathway	soybean	jasmonic acid biosynthetic process	Glyma.08g102900	6	5	1	Tian et al. (2015)	2	Molecular Biology Reports
pathway	soybean	jasmonic acid biosynthetic process	Glyma.08g106900	6	5	1	Tian et al. (2015)	2	Molecular Biology Reports
pathway	soybean	jasmonic acid biosynthetic process	Glyma.08g113300	6	5	1	Tian et al. (2015)	2	Molecular Biology Reports
pathway	soybean	jasmonic acid biosynthetic process	Glyma.08g255900	6	5	1	Tian et al. (2015)	2	Molecular Biology Reports
pathway	soybean	jasmonic acid biosynthetic process	Glyma.08g256600	6	5	1	Tian et al. (2015)	2	Molecular Biology Reports
pathway	soybean	jasmonic acid biosynthetic process	Glyma.08g261100	6	5	1	Tian et al. (2015)	2	Molecular Biology Reports
pathway	soybean	jasmonic acid biosynthetic process	Glyma.08g271900	6	5	1	Tian et al. (2015)	2	Molecular Biology Reports
pathway	soybean	jasmonic acid biosynthetic process	Glyma.08g274800	6	5	1	Tian et al. (2015)	2	Molecular Biology Reports
pathway	soybean	jasmonic acid biosynthetic process	Glyma.08g277000	6	5	1	Tian et al. (2015)	2	Molecular Biology Reports
pathway	soybean	jasmonic acid biosynthetic process	Glyma.08g277100	6	5	1	Tian et al. (2015)	2	Molecular Biology Reports
pathway	soybean	jasmonic acid biosynthetic process	Glyma.08g286800	6	5	1	Tian et al. (2015)	2	Molecular Biology Reports
pathway	soybean	jasmonic acid biosynthetic process	Glyma.08g063800	6	5	1	Tian et al. (2015)	2	Molecular Biology Reports
pathway	soybean	jasmonic acid biosynthetic process	Glyma.08g078200	6	5	1	Tian et al. (2015)	2	Molecular Biology Reports
pathway	soybean	jasmonic acid biosynthetic process	Glyma.09g071600	6	5	1	Tian et al. (2015)	2	Molecular Biology Reports
pathway	soybean	jasmonic acid biosynthetic process	Glyma.08g218600	6	5	1	Tian et al. (2015)	2	Molecular Biology Reports
pathway	soybean	jasmonic acid biosynthetic process	Glyma.08g189100	6	5	1	Tian et al. (2015)	2	Molecular Biology Reports
pathway	soybean	jasmonic acid biosynthetic process	Glyma.08g189200	6	5	1	Tian et al. (2015)	2	Molecular Biology Reports
pathway	soybean	jasmonic acid biosynthetic process	Glyma.08g189300	6	5	1	Tian et al. (2015)	2	Molecular Biology Reports
pathway	soybean	jasmonic acid biosynthetic process	Glyma.08g189400	6	5	1	Tian et al. (2015)	2	Molecular Biology Reports
pathway	soybean	jasmonic acid biosynthetic process	Glyma.08g189500	6	5	1	Tian et al. (2015)	2	Molecular Biology Reports
pathway	soybean	jasmonic acid biosynthetic process	Glyma.08g189600	6	5	1	Tian et al. (2015)	2	Molecular Biology Reports
pathway	soybean	jasmonic acid biosynthetic process	Glyma.08g189700	6	5	1	Tian et al. (2015)	2	Molecular Biology Reports
pathway	soybean	jasmonic acid biosynthetic process	Glyma.08g189800	6	5	1	Tian et al. (2015)	2	Molecular Biology Reports
pathway	soybean	jasmonic acid biosynthetic process	Glyma.08g212500	6	5	1	Tian et al. (2015)	2	Molecular Biology Reports
pathway	soybean	jasmonic acid biosynthetic process	Glyma.08g214700	6	5	1	Tian et al. (2015)	2	Molecular Biology Reports
pathway	soybean	jasmonic acid biosynthetic process	Glyma.08g362700	6	5	1	Tian et al. (2015)	2	Molecular Biology Reports
pathway	soybean	jasmonic acid biosynthetic process	Glyma.08g367600	6	5	1	Tian et al. (2015)	2	Molecular Biology Reports
pathway	soybean	jasmonic acid biosynthetic process	Glyma.09g174200	6	5	1	Tian et al. (2015)	2	Molecular Biology Reports
pathway	soybean	jasmonic acid biosynthetic process	Glyma.09g191700	6	5	1	Tian et al. (2015)	2	Molecular Biology Reports
pathway	soybean	jasmonic acid biosynthetic process	Glyma.09g200500	6	5	1	Tian et al. (2015)	2	Molecular Biology Reports
pathway	soybean	jasmonic acid biosynthetic process	Glyma.09g204500	6	5	1	Tian et al. (2015)	2	Molecular Biology Reports
pathway	soybean	jasmonic acid biosynthetic process	Glyma.09g243000	6	5	1	Tian et al. (2015)	2	Molecular Biology Reports
pathway	soybean	jasmonic acid biosynthetic process	Glyma.09g243100	6	5	1	Tian et al. (2015)	2	Molecular Biology Reports
pathway	soybean	jasmonic acid biosynthetic process	Glyma.10g068500	6	5	1	Tian et al. (2015)	2	Molecular Biology Reports
pathway	soybean	jasmonic acid biosynthetic process	Glyma.10g070100	6	5	1	Tian et al. (2015)	2	Molecular Biology Reports
pathway	soybean	jasmonic acid biosynthetic process	Glyma.10g070200	6	5	1	Tian et al. (2015)	2	Molecular Biology Reports
pathway	soybean	jasmonic acid biosynthetic process	Glyma.10g070300	6	5	1	Tian et al. (2015)	2	Molecular Biology Reports
pathway	soybean	jasmonic acid biosynthetic process	Glyma.09g151900	6	5	1	Tian et al. (2015)	2	Molecular Biology Reports
pathway	soybean	jasmonic acid biosynthetic process	Glyma.09g107100	6	5	1	Tian et al. (2015)	2	Molecular Biology Reports
pathway	soybean	jasmonic acid biosynthetic process	Glyma.09g114800	6	5	1	Tian et al. (2015)	2	Molecular Biology Reports
pathway	soybean	jasmonic acid biosynthetic process	Glyma.09g123600	6	5	1	Tian et al. (2015)	2	Molecular Biology Reports
pathway	soybean	jasmonic acid biosynthetic process	Glyma.10g006600	6	5	1	Tian et al. (2015)	2	Molecular Biology Reports
pathway	soybean	jasmonic acid biosynthetic process	Glyma.10g180800	6	5	1	Tian et al. (2015)	2	Molecular Biology Reports
pathway	soybean	jasmonic acid biosynthetic process	Glyma.10g197800	6	5	1	Tian et al. (2015)	2	Molecular Biology Reports
pathway	soybean	jasmonic acid biosynthetic process	Glyma.10g197900	6	5	1	Tian et al. (2015)	2	Molecular Biology Reports
pathway	soybean	jasmonic acid biosynthetic process	Glyma.10g209100	6	5	1	Tian et al. (2015)	2	Molecular Biology Reports
pathway	soybean	jasmonic acid biosynthetic process	Glyma.10g241700	6	5	1	Tian et al. (2015)	2	Molecular Biology Reports
pathway	soybean	jasmonic acid biosynthetic process	Glyma.10g242000	6	5	1	Tian et al. (2015)	2	Molecular Biology Reports
pathway	soybean	jasmonic acid biosynthetic process	Glyma.09g254100	6	5	1	Tian et al. (2015)	2	Molecular Biology Reports
pathway	soybean	jasmonic acid biosynthetic process	Glyma.09g254200	6	5	1	Tian et al. (2015)	2	Molecular Biology Reports
pathway	soybean	jasmonic acid biosynthetic process	Glyma.09g276600	6	5	1	Tian et al. (2015)	2	Molecular Biology Reports
pathway	soybean	jasmonic acid biosynthetic process	Glyma.10g139500	6	5	1	Tian et al. (2015)	2	Molecular Biology Reports
pathway	soybean	jasmonic acid biosynthetic process	Glyma.10g153900	6	5	1	Tian et al. (2015)	2	Molecular Biology Reports
pathway	soybean	jasmonic acid biosynthetic process	Glyma.10g165800	6	5	1	Tian et al. (2015)	2	Molecular Biology Reports
pathway	soybean	jasmonic acid biosynthetic process	Glyma.11g035200	6	5	1	Tian et al. (2015)	2	Molecular Biology Reports
pathway	soybean	jasmonic acid biosynthetic process	Glyma.11g038600	6	5	1	Tian et al. (2015)	2	Molecular Biology Reports
pathway	soybean	jasmonic acid biosynthetic process	Glyma.11g185700	6	5	1	Tian et al. (2015)	2	Molecular Biology Reports
pathway	soybean	jasmonic acid biosynthetic process	Glyma.10g124700	6	5	1	Tian et al. (2015)	2	Molecular Biology Reports
pathway	soybean	jasmonic acid biosynthetic process	Glyma.11g194500	6	5	1	Tian et al. (2015)	2	Molecular Biology Reports
pathway	soybean	jasmonic acid biosynthetic process	Glyma.11g197500	6	5	1	Tian et al. (2015)	2	Molecular Biology Reports
pathway	soybean	jasmonic acid biosynthetic process	Glyma.11g197800	6	5	1	Tian et al. (2015)	2	Molecular Biology Reports
pathway	soybean	jasmonic acid biosynthetic process	Glyma.10g286500	6	5	1	Tian et al. (2015)	2	Molecular Biology Reports
pathway	soybean	jasmonic acid biosynthetic process	Glyma.10g295300	6	5	1	Tian et al. (2015)	2	Molecular Biology Reports
pathway	soybean	jasmonic acid biosynthetic process	Glyma.11g210300	6	5	1	Tian et al. (2015)	2	Molecular Biology Reports
pathway	soybean	jasmonic acid biosynthetic process	Glyma.11g210400	6	5	1	Tian et al. (2015)	2	Molecular Biology Reports
pathway	soybean	jasmonic acid biosynthetic process	Glyma.11g210500	6	5	1	Tian et al. (2015)	2	Molecular Biology Reports
pathway	soybean	jasmonic acid biosynthetic process	Glyma.11g158900	6	5	1	Tian et al. (2015)	2	Molecular Biology Reports
pathway	soybean	jasmonic acid biosynthetic process	Glyma.11g212000	6	5	1	Tian et al. (2015)	2	Molecular Biology Reports
pathway	soybean	jasmonic acid biosynthetic process	Glyma.10g249100	6	5	1	Tian et al. (2015)	2	Molecular Biology Reports
pathway	soybean	jasmonic acid biosynthetic process	Glyma.10g255000	6	5	1	Tian et al. (2015)	2	Molecular Biology Reports
pathway	soybean	jasmonic acid biosynthetic process	Glyma.10g256700	6	5	1	Tian et al. (2015)	2	Molecular Biology Reports
pathway	soybean	jasmonic acid biosynthetic process	Glyma.10g274400	6	5	1	Tian et al. (2015)	2	Molecular Biology Reports
pathway	soybean	jasmonic acid biosynthetic process	Glyma.11g122700	6	5	1	Tian et al. (2015)	2	Molecular Biology Reports
pathway	soybean	jasmonic acid biosynthetic process	Glyma.11g130200	6	5	1	Tian et al. (2015)	2	Molecular Biology Reports
pathway	soybean	jasmonic acid biosynthetic process	Glyma.11g130300	6	5	1	Tian et al. (2015)	2	Molecular Biology Reports
pathway	soybean	jasmonic acid biosynthetic process	Glyma.12g079600	6	5	1	Tian et al. (2015)	2	Molecular Biology Reports
pathway	soybean	jasmonic acid biosynthetic process	Glyma.12g087200	6	5	1	Tian et al. (2015)	2	Molecular Biology Reports
pathway	soybean	jasmonic acid biosynthetic process	Glyma.12g037400	6	5	1	Tian et al. (2015)	2	Molecular Biology Reports
pathway	soybean	jasmonic acid biosynthetic process	Glyma.12g054700	6	5	1	Tian et al. (2015)	2	Molecular Biology Reports
pathway	soybean	jasmonic acid biosynthetic process	Glyma.12g207400	6	5	1	Tian et al. (2015)	2	Molecular Biology Reports
pathway	soybean	jasmonic acid biosynthetic process	Glyma.11g111100	6	5	1	Tian et al. (2015)	2	Molecular Biology Reports
pathway	soybean	jasmonic acid biosynthetic process	Glyma.11g111400	6	5	1	Tian et al. (2015)	2	Molecular Biology Reports
pathway	soybean	jasmonic acid biosynthetic process	Glyma.12g221500	6	5	1	Tian et al. (2015)	2	Molecular Biology Reports
pathway	soybean	jasmonic acid biosynthetic process	Glyma.12g222500	6	5	1	Tian et al. (2015)	2	Molecular Biology Reports
pathway	soybean	jasmonic acid biosynthetic process	Glyma.12g173200	6	5	1	Tian et al. (2015)	2	Molecular Biology Reports
pathway	soybean	jasmonic acid biosynthetic process	Glyma.12g183100	6	5	1	Tian et al. (2015)	2	Molecular Biology Reports
pathway	soybean	jasmonic acid biosynthetic process	Glyma.12g199200	6	5	1	Tian et al. (2015)	2	Molecular Biology Reports
pathway	soybean	jasmonic acid biosynthetic process	Glyma.12g202200	6	5	1	Tian et al. (2015)	2	Molecular Biology Reports
pathway	soybean	jasmonic acid biosynthetic process	Glyma.13g112700	6	5	1	Tian et al. (2015)	2	Molecular Biology Reports
pathway	soybean	jasmonic acid biosynthetic process	Glyma.11g230800	6	5	1	Tian et al. (2015)	2	Molecular Biology Reports
pathway	soybean	jasmonic acid biosynthetic process	Glyma.11g239400	6	5	1	Tian et al. (2015)	2	Molecular Biology Reports
pathway	soybean	jasmonic acid biosynthetic process	Glyma.13g084100	6	5	1	Tian et al. (2015)	2	Molecular Biology Reports
pathway	soybean	jasmonic acid biosynthetic process	Glyma.13g093900	6	5	1	Tian et al. (2015)	2	Molecular Biology Reports
pathway	soybean	jasmonic acid biosynthetic process	Glyma.13g097800	6	5	1	Tian et al. (2015)	2	Molecular Biology Reports
pathway	soybean	jasmonic acid biosynthetic process	Glyma.13g109700	6	5	1	Tian et al. (2015)	2	Molecular Biology Reports
pathway	soybean	jasmonic acid biosynthetic process	Glyma.13g109800	6	5	1	Tian et al. (2015)	2	Molecular Biology Reports
pathway	soybean	jasmonic acid biosynthetic process	Glyma.13g112000	6	5	1	Tian et al. (2015)	2	Molecular Biology Reports
pathway	soybean	jasmonic acid biosynthetic process	Glyma.12g119200	6	5	1	Tian et al. (2015)	2	Molecular Biology Reports
pathway	soybean	jasmonic acid biosynthetic process	Glyma.13g047300	6	5	1	Tian et al. (2015)	2	Molecular Biology Reports
pathway	soybean	jasmonic acid biosynthetic process	Glyma.13g049700	6	5	1	Tian et al. (2015)	2	Molecular Biology Reports
pathway	soybean	jasmonic acid biosynthetic process	Glyma.13g069500	6	5	1	Tian et al. (2015)	2	Molecular Biology Reports
pathway	soybean	jasmonic acid biosynthetic process	Glyma.13g075900	6	5	1	Tian et al. (2015)	2	Molecular Biology Reports
pathway	soybean	jasmonic acid biosynthetic process	Glyma.13g279900	6	5	1	Tian et al. (2015)	2	Molecular Biology Reports
pathway	soybean	jasmonic acid biosynthetic process	Glyma.13g219100	6	5	1	Tian et al. (2015)	2	Molecular Biology Reports
pathway	soybean	jasmonic acid biosynthetic process	Glyma.13g223400	6	5	1	Tian et al. (2015)	2	Molecular Biology Reports
pathway	soybean	jasmonic acid biosynthetic process	Glyma.13g234500	6	5	1	Tian et al. (2015)	2	Molecular Biology Reports
pathway	soybean	jasmonic acid biosynthetic process	Glyma.13g239000	6	5	1	Tian et al. (2015)	2	Molecular Biology Reports
pathway	soybean	jasmonic acid biosynthetic process	Glyma.13g240900	6	5	1	Tian et al. (2015)	2	Molecular Biology Reports
pathway	soybean	jasmonic acid biosynthetic process	Glyma.13g030300	6	5	1	Tian et al. (2015)	2	Molecular Biology Reports
pathway	soybean	jasmonic acid biosynthetic process	Glyma.13g030900	6	5	1	Tian et al. (2015)	2	Molecular Biology Reports
pathway	soybean	jasmonic acid biosynthetic process	Glyma.13g183600	6	5	1	Tian et al. (2015)	2	Molecular Biology Reports
pathway	soybean	jasmonic acid biosynthetic process	Glyma.13g191400	6	5	1	Tian et al. (2015)	2	Molecular Biology Reports
pathway	soybean	jasmonic acid biosynthetic process	Glyma.13g191600	6	5	1	Tian et al. (2015)	2	Molecular Biology Reports
pathway	soybean	jasmonic acid biosynthetic process	Glyma.13g198300	6	5	1	Tian et al. (2015)	2	Molecular Biology Reports
pathway	soybean	jasmonic acid biosynthetic process	Glyma.13g198400	6	5	1	Tian et al. (2015)	2	Molecular Biology Reports
pathway	soybean	jasmonic acid biosynthetic process	Glyma.13g204800	6	5	1	Tian et al. (2015)	2	Molecular Biology Reports
pathway	soybean	jasmonic acid biosynthetic process	Glyma.13g213500	6	5	1	Tian et al. (2015)	2	Molecular Biology Reports
pathway	soybean	jasmonic acid biosynthetic process	Glyma.13g363800	6	5	1	Tian et al. (2015)	2	Molecular Biology Reports
pathway	soybean	jasmonic acid biosynthetic process	Glyma.13g370100	6	5	1	Tian et al. (2015)	2	Molecular Biology Reports
pathway	soybean	jasmonic acid biosynthetic process	Glyma.14g002600	6	5	1	Tian et al. (2015)	2	Molecular Biology Reports
pathway	soybean	jasmonic acid biosynthetic process	Glyma.14g165700	6	5	1	Tian et al. (2015)	2	Molecular Biology Reports
pathway	soybean	jasmonic acid biosynthetic process	Glyma.14g166000	6	5	1	Tian et al. (2015)	2	Molecular Biology Reports
pathway	soybean	jasmonic acid biosynthetic process	Glyma.13g174100	6	5	1	Tian et al. (2015)	2	Molecular Biology Reports
pathway	soybean	jasmonic acid biosynthetic process	Glyma.14g173500	6	5	1	Tian et al. (2015)	2	Molecular Biology Reports
pathway	soybean	jasmonic acid biosynthetic process	Glyma.14g179200	6	5	1	Tian et al. (2015)	2	Molecular Biology Reports
pathway	soybean	jasmonic acid biosynthetic process	Glyma.13g326400	6	5	1	Tian et al. (2015)	2	Molecular Biology Reports
pathway	soybean	jasmonic acid biosynthetic process	Glyma.13g347500	6	5	1	Tian et al. (2015)	2	Molecular Biology Reports
pathway	soybean	jasmonic acid biosynthetic process	Glyma.13g347600	6	5	1	Tian et al. (2015)	2	Molecular Biology Reports
pathway	soybean	jasmonic acid biosynthetic process	Glyma.13g347700	6	5	1	Tian et al. (2015)	2	Molecular Biology Reports
pathway	soybean	jasmonic acid biosynthetic process	Glyma.13g347800	6	5	1	Tian et al. (2015)	2	Molecular Biology Reports
pathway	soybean	jasmonic acid biosynthetic process	Glyma.14g125300	6	5	1	Tian et al. (2015)	2	Molecular Biology Reports
pathway	soybean	jasmonic acid biosynthetic process	Glyma.14g152700	6	5	1	Tian et al. (2015)	2	Molecular Biology Reports
pathway	soybean	jasmonic acid biosynthetic process	Glyma.15g072600	6	5	1	Tian et al. (2015)	2	Molecular Biology Reports
pathway	soybean	jasmonic acid biosynthetic process	Glyma.15g074300	6	5	1	Tian et al. (2015)	2	Molecular Biology Reports
pathway	soybean	jasmonic acid biosynthetic process	Glyma.15g078600	6	5	1	Tian et al. (2015)	2	Molecular Biology Reports
pathway	soybean	jasmonic acid biosynthetic process	Glyma.13g293700	6	5	1	Tian et al. (2015)	2	Molecular Biology Reports
pathway	soybean	jasmonic acid biosynthetic process	Glyma.13g299900	6	5	1	Tian et al. (2015)	2	Molecular Biology Reports
pathway	soybean	jasmonic acid biosynthetic process	Glyma.13g318000	6	5	1	Tian et al. (2015)	2	Molecular Biology Reports
pathway	soybean	jasmonic acid biosynthetic process	Glyma.13g323000	6	5	1	Tian et al. (2015)	2	Molecular Biology Reports
pathway	soybean	jasmonic acid biosynthetic process	Glyma.15g088500	6	5	1	Tian et al. (2015)	2	Molecular Biology Reports
pathway	soybean	jasmonic acid biosynthetic process	Glyma.14g088300	6	5	1	Tian et al. (2015)	2	Molecular Biology Reports
pathway	soybean	jasmonic acid biosynthetic process	Glyma.14g102900	6	5	1	Tian et al. (2015)	2	Molecular Biology Reports
pathway	soybean	jasmonic acid biosynthetic process	Glyma.14g103100	6	5	1	Tian et al. (2015)	2	Molecular Biology Reports
pathway	soybean	jasmonic acid biosynthetic process	Glyma.14g104100	6	5	1	Tian et al. (2015)	2	Molecular Biology Reports
pathway	soybean	jasmonic acid biosynthetic process	Glyma.15g093100	6	5	1	Tian et al. (2015)	2	Molecular Biology Reports
pathway	soybean	jasmonic acid biosynthetic process	Glyma.15g099300	6	5	1	Tian et al. (2015)	2	Molecular Biology Reports
pathway	soybean	jasmonic acid biosynthetic process	Glyma.15g048500	6	5	1	Tian et al. (2015)	2	Molecular Biology Reports
pathway	soybean	jasmonic acid biosynthetic process	Glyma.15g048600	6	5	1	Tian et al. (2015)	2	Molecular Biology Reports
pathway	soybean	jasmonic acid biosynthetic process	Glyma.15g229100	6	5	1	Tian et al. (2015)	2	Molecular Biology Reports
pathway	soybean	jasmonic acid biosynthetic process	Glyma.14g058700	6	5	1	Tian et al. (2015)	2	Molecular Biology Reports
pathway	soybean	jasmonic acid biosynthetic process	Glyma.14g072300	6	5	1	Tian et al. (2015)	2	Molecular Biology Reports
pathway	soybean	jasmonic acid biosynthetic process	Glyma.14g077600	6	5	1	Tian et al. (2015)	2	Molecular Biology Reports
pathway	soybean	jasmonic acid biosynthetic process	Glyma.14g078600	6	5	1	Tian et al. (2015)	2	Molecular Biology Reports
pathway	soybean	jasmonic acid biosynthetic process	Glyma.15g233300	6	5	1	Tian et al. (2015)	2	Molecular Biology Reports
pathway	soybean	jasmonic acid biosynthetic process	Glyma.15g237100	6	5	1	Tian et al. (2015)	2	Molecular Biology Reports
pathway	soybean	jasmonic acid biosynthetic process	Glyma.15g008800	6	5	1	Tian et al. (2015)	2	Molecular Biology Reports
pathway	soybean	jasmonic acid biosynthetic process	Glyma.15g026300	6	5	1	Tian et al. (2015)	2	Molecular Biology Reports
pathway	soybean	jasmonic acid biosynthetic process	Glyma.15g026400	6	5	1	Tian et al. (2015)	2	Molecular Biology Reports
pathway	soybean	jasmonic acid biosynthetic process	Glyma.15g026500	6	5	1	Tian et al. (2015)	2	Molecular Biology Reports
pathway	soybean	jasmonic acid biosynthetic process	Glyma.15g179600	6	5	1	Tian et al. (2015)	2	Molecular Biology Reports
pathway	soybean	jasmonic acid biosynthetic process	Glyma.15g181500	6	5	1	Tian et al. (2015)	2	Molecular Biology Reports
pathway	soybean	jasmonic acid biosynthetic process	Glyma.15g253400	6	5	1	Tian et al. (2015)	2	Molecular Biology Reports
pathway	soybean	jasmonic acid biosynthetic process	Glyma.16g089000	6	5	1	Tian et al. (2015)	2	Molecular Biology Reports
pathway	soybean	jasmonic acid biosynthetic process	Glyma.14g203000	6	5	1	Tian et al. (2015)	2	Molecular Biology Reports
pathway	soybean	jasmonic acid biosynthetic process	Glyma.14g223200	6	5	1	Tian et al. (2015)	2	Molecular Biology Reports
pathway	soybean	jasmonic acid biosynthetic process	Glyma.15g003300	6	5	1	Tian et al. (2015)	2	Molecular Biology Reports
pathway	soybean	jasmonic acid biosynthetic process	Glyma.16g096200	6	5	1	Tian et al. (2015)	2	Molecular Biology Reports
pathway	soybean	jasmonic acid biosynthetic process	Glyma.16g111100	6	5	1	Tian et al. (2015)	2	Molecular Biology Reports
pathway	soybean	jasmonic acid biosynthetic process	Glyma.16g059300	6	5	1	Tian et al. (2015)	2	Molecular Biology Reports
pathway	soybean	jasmonic acid biosynthetic process	Glyma.16g073600	6	5	1	Tian et al. (2015)	2	Molecular Biology Reports
pathway	soybean	jasmonic acid biosynthetic process	Glyma.16g082600	6	5	1	Tian et al. (2015)	2	Molecular Biology Reports
pathway	soybean	jasmonic acid biosynthetic process	Glyma.17g015200	6	5	1	Tian et al. (2015)	2	Molecular Biology Reports
pathway	soybean	jasmonic acid biosynthetic process	Glyma.17g021800	6	5	1	Tian et al. (2015)	2	Molecular Biology Reports
pathway	soybean	jasmonic acid biosynthetic process	Glyma.15g107900	6	5	1	Tian et al. (2015)	2	Molecular Biology Reports
pathway	soybean	jasmonic acid biosynthetic process	Glyma.16g023700	6	5	1	Tian et al. (2015)	2	Molecular Biology Reports
pathway	soybean	jasmonic acid biosynthetic process	Glyma.16g026200	6	5	1	Tian et al. (2015)	2	Molecular Biology Reports
pathway	soybean	jasmonic acid biosynthetic process	Glyma.16g027700	6	5	1	Tian et al. (2015)	2	Molecular Biology Reports
pathway	soybean	jasmonic acid biosynthetic process	Glyma.16g202000	6	5	1	Tian et al. (2015)	2	Molecular Biology Reports
pathway	soybean	jasmonic acid biosynthetic process	Glyma.16g202500	6	5	1	Tian et al. (2015)	2	Molecular Biology Reports
pathway	soybean	jasmonic acid biosynthetic process	Glyma.17g002400	6	5	1	Tian et al. (2015)	2	Molecular Biology Reports
pathway	soybean	jasmonic acid biosynthetic process	Glyma.16g008700	6	5	1	Tian et al. (2015)	2	Molecular Biology Reports
pathway	soybean	jasmonic acid biosynthetic process	Glyma.16g010000	6	5	1	Tian et al. (2015)	2	Molecular Biology Reports
pathway	soybean	jasmonic acid biosynthetic process	Glyma.16g010200	6	5	1	Tian et al. (2015)	2	Molecular Biology Reports
pathway	soybean	jasmonic acid biosynthetic process	Glyma.16g168800	6	5	1	Tian et al. (2015)	2	Molecular Biology Reports
pathway	soybean	jasmonic acid biosynthetic process	Glyma.17g128900	6	5	1	Tian et al. (2015)	2	Molecular Biology Reports
pathway	soybean	jasmonic acid biosynthetic process	Glyma.17g144000	6	5	1	Tian et al. (2015)	2	Molecular Biology Reports
pathway	soybean	jasmonic acid biosynthetic process	Glyma.16g134000	6	5	1	Tian et al. (2015)	2	Molecular Biology Reports
pathway	soybean	jasmonic acid biosynthetic process	Glyma.16g134400	6	5	1	Tian et al. (2015)	2	Molecular Biology Reports
pathway	soybean	jasmonic acid biosynthetic process	Glyma.16g134500	6	5	1	Tian et al. (2015)	2	Molecular Biology Reports
pathway	soybean	jasmonic acid biosynthetic process	Glyma.16g134600	6	5	1	Tian et al. (2015)	2	Molecular Biology Reports
pathway	soybean	jasmonic acid biosynthetic process	Glyma.16g149100	6	5	1	Tian et al. (2015)	2	Molecular Biology Reports
pathway	soybean	jasmonic acid biosynthetic process	Glyma.16g154300	6	5	1	Tian et al. (2015)	2	Molecular Biology Reports
pathway	soybean	jasmonic acid biosynthetic process	Glyma.17g089600	6	5	1	Tian et al. (2015)	2	Molecular Biology Reports
pathway	soybean	jasmonic acid biosynthetic process	Glyma.17g255900	6	5	1	Tian et al. (2015)	2	Molecular Biology Reports
pathway	soybean	jasmonic acid biosynthetic process	Glyma.18g026500	6	5	1	Tian et al. (2015)	2	Molecular Biology Reports
pathway	soybean	jasmonic acid biosynthetic process	Glyma.18g054600	6	5	1	Tian et al. (2015)	2	Molecular Biology Reports
pathway	soybean	jasmonic acid biosynthetic process	Glyma.17g047000	6	5	1	Tian et al. (2015)	2	Molecular Biology Reports
pathway	soybean	jasmonic acid biosynthetic process	Glyma.17g047700	6	5	1	Tian et al. (2015)	2	Molecular Biology Reports
pathway	soybean	jasmonic acid biosynthetic process	Glyma.17g049900	6	5	1	Tian et al. (2015)	2	Molecular Biology Reports
pathway	soybean	jasmonic acid biosynthetic process	Glyma.17g050000	6	5	1	Tian et al. (2015)	2	Molecular Biology Reports
pathway	soybean	jasmonic acid biosynthetic process	Glyma.17g061900	6	5	1	Tian et al. (2015)	2	Molecular Biology Reports
pathway	soybean	jasmonic acid biosynthetic process	Glyma.17g066500	6	5	1	Tian et al. (2015)	2	Molecular Biology Reports
pathway	soybean	jasmonic acid biosynthetic process	Glyma.17g074400	6	5	1	Tian et al. (2015)	2	Molecular Biology Reports
pathway	soybean	jasmonic acid biosynthetic process	Glyma.17g076600	6	5	1	Tian et al. (2015)	2	Molecular Biology Reports
pathway	soybean	jasmonic acid biosynthetic process	Glyma.17g222500	6	5	1	Tian et al. (2015)	2	Molecular Biology Reports
pathway	soybean	jasmonic acid biosynthetic process	Glyma.17g230000	6	5	1	Tian et al. (2015)	2	Molecular Biology Reports
pathway	soybean	jasmonic acid biosynthetic process	Glyma.17g236200	6	5	1	Tian et al. (2015)	2	Molecular Biology Reports
pathway	soybean	jasmonic acid biosynthetic process	Glyma.17g246500	6	5	1	Tian et al. (2015)	2	Molecular Biology Reports
pathway	soybean	jasmonic acid biosynthetic process	Glyma.17g252700	6	5	1	Tian et al. (2015)	2	Molecular Biology Reports
pathway	soybean	jasmonic acid biosynthetic process	Glyma.18g201900	6	5	1	Tian et al. (2015)	2	Molecular Biology Reports
pathway	soybean	jasmonic acid biosynthetic process	Glyma.18g136100	6	5	1	Tian et al. (2015)	2	Molecular Biology Reports
pathway	soybean	jasmonic acid biosynthetic process	Glyma.18g138300	6	5	1	Tian et al. (2015)	2	Molecular Biology Reports
pathway	soybean	jasmonic acid biosynthetic process	Glyma.18g148700	6	5	1	Tian et al. (2015)	2	Molecular Biology Reports
pathway	soybean	jasmonic acid biosynthetic process	Glyma.18g155400	6	5	1	Tian et al. (2015)	2	Molecular Biology Reports
pathway	soybean	jasmonic acid biosynthetic process	Glyma.17g209000	6	5	1	Tian et al. (2015)	2	Molecular Biology Reports
pathway	soybean	jasmonic acid biosynthetic process	Glyma.17g221900	6	5	1	Tian et al. (2015)	2	Molecular Biology Reports
pathway	soybean	jasmonic acid biosynthetic process	Glyma.17g222300	6	5	1	Tian et al. (2015)	2	Molecular Biology Reports
pathway	soybean	jasmonic acid biosynthetic process	Glyma.18g110800	6	5	1	Tian et al. (2015)	2	Molecular Biology Reports
pathway	soybean	jasmonic acid biosynthetic process	Glyma.18g123400	6	5	1	Tian et al. (2015)	2	Molecular Biology Reports
pathway	soybean	jasmonic acid biosynthetic process	Glyma.18g280900	6	5	1	Tian et al. (2015)	2	Molecular Biology Reports
pathway	soybean	jasmonic acid biosynthetic process	Glyma.18g293200	6	5	1	Tian et al. (2015)	2	Molecular Biology Reports
pathway	soybean	jasmonic acid biosynthetic process	Glyma.18g293300	6	5	1	Tian et al. (2015)	2	Molecular Biology Reports
pathway	soybean	jasmonic acid biosynthetic process	Glyma.18g299300	6	5	1	Tian et al. (2015)	2	Molecular Biology Reports
pathway	soybean	jasmonic acid biosynthetic process	Glyma.19g001600	6	5	1	Tian et al. (2015)	2	Molecular Biology Reports
pathway	soybean	jasmonic acid biosynthetic process	Glyma.19g008300	6	5	1	Tian et al. (2015)	2	Molecular Biology Reports
pathway	soybean	jasmonic acid biosynthetic process	Glyma.19g008400	6	5	1	Tian et al. (2015)	2	Molecular Biology Reports
pathway	soybean	jasmonic acid biosynthetic process	Glyma.19g008500	6	5	1	Tian et al. (2015)	2	Molecular Biology Reports
pathway	soybean	jasmonic acid biosynthetic process	Glyma.19g008600	6	5	1	Tian et al. (2015)	2	Molecular Biology Reports
pathway	soybean	jasmonic acid biosynthetic process	Glyma.19g008700	6	5	1	Tian et al. (2015)	2	Molecular Biology Reports
pathway	soybean	jasmonic acid biosynthetic process	Glyma.19g042900	6	5	1	Tian et al. (2015)	2	Molecular Biology Reports
pathway	soybean	jasmonic acid biosynthetic process	Glyma.19g043000	6	5	1	Tian et al. (2015)	2	Molecular Biology Reports
pathway	soybean	jasmonic acid biosynthetic process	Glyma.18g100500	6	5	1	Tian et al. (2015)	2	Molecular Biology Reports
pathway	soybean	jasmonic acid biosynthetic process	Glyma.18g251500	6	5	1	Tian et al. (2015)	2	Molecular Biology Reports
pathway	soybean	jasmonic acid biosynthetic process	Glyma.18g251600	6	5	1	Tian et al. (2015)	2	Molecular Biology Reports
pathway	soybean	jasmonic acid biosynthetic process	Glyma.18g251700	6	5	1	Tian et al. (2015)	2	Molecular Biology Reports
pathway	soybean	jasmonic acid biosynthetic process	Glyma.18g278900	6	5	1	Tian et al. (2015)	2	Molecular Biology Reports
pathway	soybean	jasmonic acid biosynthetic process	Glyma.19g127800	6	5	1	Tian et al. (2015)	2	Molecular Biology Reports
pathway	soybean	jasmonic acid biosynthetic process	Glyma.18g212700	6	5	1	Tian et al. (2015)	2	Molecular Biology Reports
pathway	soybean	jasmonic acid biosynthetic process	Glyma.18g225400	6	5	1	Tian et al. (2015)	2	Molecular Biology Reports
pathway	soybean	jasmonic acid biosynthetic process	Glyma.18g238800	6	5	1	Tian et al. (2015)	2	Molecular Biology Reports
pathway	soybean	jasmonic acid biosynthetic process	Glyma.20g053700	6	5	1	Tian et al. (2015)	2	Molecular Biology Reports
pathway	soybean	jasmonic acid biosynthetic process	Glyma.20g054000	6	5	1	Tian et al. (2015)	2	Molecular Biology Reports
pathway	soybean	jasmonic acid biosynthetic process	Glyma.19g088200	6	5	1	Tian et al. (2015)	2	Molecular Biology Reports
pathway	soybean	jasmonic acid biosynthetic process	Glyma.19g121600	6	5	1	Tian et al. (2015)	2	Molecular Biology Reports
pathway	soybean	jasmonic acid biosynthetic process	Glyma.20g054100	6	5	1	Tian et al. (2015)	2	Molecular Biology Reports
pathway	soybean	jasmonic acid biosynthetic process	Glyma.19g263300	6	5	1	Tian et al. (2015)	2	Molecular Biology Reports
pathway	soybean	jasmonic acid biosynthetic process	Glyma.20g009100	6	5	1	Tian et al. (2015)	2	Molecular Biology Reports
pathway	soybean	jasmonic acid biosynthetic process	Glyma.20g192000	6	5	1	Tian et al. (2015)	2	Molecular Biology Reports
pathway	soybean	jasmonic acid biosynthetic process	Glyma.20g192100	6	5	1	Tian et al. (2015)	2	Molecular Biology Reports
pathway	soybean	jasmonic acid biosynthetic process	Glyma.19g044900	6	5	1	Tian et al. (2015)	2	Molecular Biology Reports
pathway	soybean	jasmonic acid biosynthetic process	Glyma.19g075800	6	5	1	Tian et al. (2015)	2	Molecular Biology Reports
pathway	soybean	jasmonic acid biosynthetic process	Glyma.19g076100	6	5	1	Tian et al. (2015)	2	Molecular Biology Reports
pathway	soybean	jasmonic acid biosynthetic process	Glyma.19g243800	6	5	1	Tian et al. (2015)	2	Molecular Biology Reports
pathway	soybean	jasmonic acid biosynthetic process	Glyma.19g251000	6	5	1	Tian et al. (2015)	2	Molecular Biology Reports
pathway	soybean	jasmonic acid biosynthetic process	Glyma.20g209700	6	5	1	Tian et al. (2015)	2	Molecular Biology Reports
pathway	soybean	jasmonic acid biosynthetic process	Glyma.20g152100	6	5	1	Tian et al. (2015)	2	Molecular Biology Reports
pathway	soybean	jasmonic acid biosynthetic process	Glyma.20g181500	6	5	1	Tian et al. (2015)	2	Molecular Biology Reports
pathway	soybean	jasmonic acid biosynthetic process	Glyma.19g219300	6	5	1	Tian et al. (2015)	2	Molecular Biology Reports
pathway	soybean	jasmonic acid biosynthetic process	Glyma.19g222600	6	5	1	Tian et al. (2015)	2	Molecular Biology Reports
pathway	soybean	jasmonic acid biosynthetic process	Glyma.20g114500	6	5	1	Tian et al. (2015)	2	Molecular Biology Reports
pathway	soybean	jasmonic acid biosynthetic process	Glyma.20g115500	6	5	1	Tian et al. (2015)	2	Molecular Biology Reports
pathway	soybean	jasmonic acid biosynthetic process	Glyma.20g133200	6	5	1	Tian et al. (2015)	2	Molecular Biology Reports
pathway	soybean	jasmonic acid biosynthetic process	Glyma.20g134600	6	5	1	Tian et al. (2015)	2	Molecular Biology Reports
pathway	soybean	jasmonic acid biosynthetic process	Glyma.20g136300	6	5	1	Tian et al. (2015)	2	Molecular Biology Reports
pathway	soybean	jasmonic acid biosynthetic process	Glyma.20g144600	6	5	1	Tian et al. (2015)	2	Molecular Biology Reports
pathway	soybean	jasmonic acid biosynthetic process	Glyma.20g077000	6	5	1	Tian et al. (2015)	2	Molecular Biology Reports
pathway	soybean	jasmonic acid biosynthetic process	Glyma.20g077900	6	5	1	Tian et al. (2015)	2	Molecular Biology Reports
pathway	soybean	jasmonic acid biosynthetic process	Glyma.20g102600	6	5	1	Tian et al. (2015)	2	Molecular Biology Reports
pathway	soybean	jasmonic acid biosynthetic process	Glyma.20g234400	6	5	1	Tian et al. (2015)	2	Molecular Biology Reports
pathway	soybean	jasmonic acid biosynthetic process	Glyma.20g245100	6	5	1	Tian et al. (2015)	2	Molecular Biology Reports
pathway	soybean	jasmonic acid biosynthetic process	Glyma.20g245200	6	5	1	Tian et al. (2015)	2	Molecular Biology Reports
pathway	soybean	photosynthetic electron transport in photosystem II	Glyma.01g153500	2	5	1	Tian et al. (2015)	2	Molecular Biology Reports
pathway	soybean	photosynthetic electron transport in photosystem II	Glyma.02g191600	2	5	1	Tian et al. (2015)	2	Molecular Biology Reports
pathway	soybean	photosynthetic electron transport in photosystem II	Glyma.03g015600	2	5	1	Tian et al. (2015)	2	Molecular Biology Reports
pathway	soybean	photosynthetic electron transport in photosystem II	Glyma.03g008400	2	5	1	Tian et al. (2015)	2	Molecular Biology Reports
pathway	soybean	photosynthetic electron transport in photosystem II	Glyma.05g048000	2	5	1	Tian et al. (2015)	2	Molecular Biology Reports
pathway	soybean	photosynthetic electron transport in photosystem II	Glyma.04g095000	2	5	1	Tian et al. (2015)	2	Molecular Biology Reports
pathway	soybean	photosynthetic electron transport in photosystem II	Glyma.05g073600	2	5	1	Tian et al. (2015)	2	Molecular Biology Reports
pathway	soybean	photosynthetic electron transport in photosystem II	Glyma.05g074900	2	5	1	Tian et al. (2015)	2	Molecular Biology Reports
pathway	soybean	photosynthetic electron transport in photosystem II	Glyma.06g217900	2	5	1	Tian et al. (2015)	2	Molecular Biology Reports
pathway	soybean	photosynthetic electron transport in photosystem II	Glyma.07g057200	2	5	1	Tian et al. (2015)	2	Molecular Biology Reports
pathway	soybean	photosynthetic electron transport in photosystem II	Glyma.07g075900	2	5	1	Tian et al. (2015)	2	Molecular Biology Reports
pathway	soybean	photosynthetic electron transport in photosystem II	Glyma.08g070600	2	5	1	Tian et al. (2015)	2	Molecular Biology Reports
pathway	soybean	photosynthetic electron transport in photosystem II	Glyma.10g105300	2	5	1	Tian et al. (2015)	2	Molecular Biology Reports
pathway	soybean	photosynthetic electron transport in photosystem II	Glyma.10g123800	2	5	1	Tian et al. (2015)	2	Molecular Biology Reports
pathway	soybean	photosynthetic electron transport in photosystem II	Glyma.11g162200	2	5	1	Tian et al. (2015)	2	Molecular Biology Reports
pathway	soybean	photosynthetic electron transport in photosystem II	Glyma.11g114700	2	5	1	Tian et al. (2015)	2	Molecular Biology Reports
pathway	soybean	photosynthetic electron transport in photosystem II	Glyma.12g127500	2	5	1	Tian et al. (2015)	2	Molecular Biology Reports
pathway	soybean	photosynthetic electron transport in photosystem II	Glyma.13g028200	2	5	1	Tian et al. (2015)	2	Molecular Biology Reports
pathway	soybean	photosynthetic electron transport in photosystem II	Glyma.13g042800	2	5	1	Tian et al. (2015)	2	Molecular Biology Reports
pathway	soybean	photosynthetic electron transport in photosystem II	Glyma.13g204800	2	5	1	Tian et al. (2015)	2	Molecular Biology Reports
pathway	soybean	photosynthetic electron transport in photosystem II	Glyma.16g064700	2	5	1	Tian et al. (2015)	2	Molecular Biology Reports
pathway	soybean	photosynthetic electron transport in photosystem II	Glyma.15g107900	2	5	1	Tian et al. (2015)	2	Molecular Biology Reports
pathway	soybean	photosynthetic electron transport in photosystem II	Glyma.16g026200	2	5	1	Tian et al. (2015)	2	Molecular Biology Reports
pathway	soybean	photosynthetic electron transport in photosystem II	Glyma.17g130100	2	5	1	Tian et al. (2015)	2	Molecular Biology Reports
pathway	soybean	photosynthetic electron transport in photosystem II	Glyma.18g155700	2	5	1	Tian et al. (2015)	2	Molecular Biology Reports
pathway	soybean	photosynthetic electron transport in photosystem II	Glyma.18g262700	2	5	1	Tian et al. (2015)	2	Molecular Biology Reports
pathway	soybean	photosynthetic electron transport in photosystem II	Glyma.20g084200	2	5	1	Tian et al. (2015)	2	Molecular Biology Reports
pathway	soybean	photosynthetic electron transport in photosystem II	Glyma.20g242300	2	5	1	Tian et al. (2015)	2	Molecular Biology Reports
pathway	soybean	photosynthesis	Glyma.01g010200	3	5	1	Tian et al. (2015)	2	Molecular Biology Reports
pathway	soybean	photosynthesis	Glyma.01g017400	3	5	1	Tian et al. (2015)	2	Molecular Biology Reports
pathway	soybean	photosynthesis	Glyma.01g153400	3	5	1	Tian et al. (2015)	2	Molecular Biology Reports
pathway	soybean	photosynthesis	Glyma.01g153500	3	5	1	Tian et al. (2015)	2	Molecular Biology Reports
pathway	soybean	photosynthesis	Glyma.01g162800	3	5	1	Tian et al. (2015)	2	Molecular Biology Reports
pathway	soybean	photosynthesis	Glyma.01g165700	3	5	1	Tian et al. (2015)	2	Molecular Biology Reports
pathway	soybean	photosynthesis	Glyma.01g180800	3	5	1	Tian et al. (2015)	2	Molecular Biology Reports
pathway	soybean	photosynthesis	Glyma.01g114500	3	5	1	Tian et al. (2015)	2	Molecular Biology Reports
pathway	soybean	photosynthesis	Glyma.01g115900	3	5	1	Tian et al. (2015)	2	Molecular Biology Reports
pathway	soybean	photosynthesis	Glyma.01g124500	3	5	1	Tian et al. (2015)	2	Molecular Biology Reports
pathway	soybean	photosynthesis	Glyma.01g147700	3	5	1	Tian et al. (2015)	2	Molecular Biology Reports
pathway	soybean	photosynthesis	Glyma.01g148800	3	5	1	Tian et al. (2015)	2	Molecular Biology Reports
pathway	soybean	photosynthesis	Glyma.01g199700	3	5	1	Tian et al. (2015)	2	Molecular Biology Reports
pathway	soybean	photosynthesis	Glyma.01g201600	3	5	1	Tian et al. (2015)	2	Molecular Biology Reports
pathway	soybean	photosynthesis	Glyma.01g201700	3	5	1	Tian et al. (2015)	2	Molecular Biology Reports
pathway	soybean	photosynthesis	Glyma.01g204700	3	5	1	Tian et al. (2015)	2	Molecular Biology Reports
pathway	soybean	photosynthesis	Glyma.01g214300	3	5	1	Tian et al. (2015)	2	Molecular Biology Reports
pathway	soybean	photosynthesis	Glyma.01g076000	3	5	1	Tian et al. (2015)	2	Molecular Biology Reports
pathway	soybean	photosynthesis	Glyma.01g091900	3	5	1	Tian et al. (2015)	2	Molecular Biology Reports
pathway	soybean	photosynthesis	Glyma.01g095900	3	5	1	Tian et al. (2015)	2	Molecular Biology Reports
pathway	soybean	photosynthesis	Glyma.01g110400	3	5	1	Tian et al. (2015)	2	Molecular Biology Reports
pathway	soybean	photosynthesis	Glyma.04g167400	3	5	1	Tian et al. (2015)	2	Molecular Biology Reports
pathway	soybean	photosynthesis	Glyma.04g167900	3	5	1	Tian et al. (2015)	2	Molecular Biology Reports
pathway	soybean	photosynthesis	Glyma.04g168600	3	5	1	Tian et al. (2015)	2	Molecular Biology Reports
pathway	soybean	photosynthesis	Glyma.04g168700	3	5	1	Tian et al. (2015)	2	Molecular Biology Reports
pathway	soybean	photosynthesis	Glyma.04g168800	3	5	1	Tian et al. (2015)	2	Molecular Biology Reports
pathway	soybean	photosynthesis	Glyma.04g135900	3	5	1	Tian et al. (2015)	2	Molecular Biology Reports
pathway	soybean	photosynthesis	Glyma.04g142800	3	5	1	Tian et al. (2015)	2	Molecular Biology Reports
pathway	soybean	photosynthesis	Glyma.01g050900	3	5	1	Tian et al. (2015)	2	Molecular Biology Reports
pathway	soybean	photosynthesis	Glyma.01g058600	3	5	1	Tian et al. (2015)	2	Molecular Biology Reports
pathway	soybean	photosynthesis	Glyma.04g150600	3	5	1	Tian et al. (2015)	2	Molecular Biology Reports
pathway	soybean	photosynthesis	Glyma.04g155100	3	5	1	Tian et al. (2015)	2	Molecular Biology Reports
pathway	soybean	photosynthesis	Glyma.04g155200	3	5	1	Tian et al. (2015)	2	Molecular Biology Reports
pathway	soybean	photosynthesis	Glyma.04g194600	3	5	1	Tian et al. (2015)	2	Molecular Biology Reports
pathway	soybean	photosynthesis	Glyma.02g047600	3	5	1	Tian et al. (2015)	2	Molecular Biology Reports
pathway	soybean	photosynthesis	Glyma.02g056500	3	5	1	Tian et al. (2015)	2	Molecular Biology Reports
pathway	soybean	photosynthesis	Glyma.02g061100	3	5	1	Tian et al. (2015)	2	Molecular Biology Reports
pathway	soybean	photosynthesis	Glyma.02g064700	3	5	1	Tian et al. (2015)	2	Molecular Biology Reports
pathway	soybean	photosynthesis	Glyma.02g080800	3	5	1	Tian et al. (2015)	2	Molecular Biology Reports
pathway	soybean	photosynthesis	Glyma.02g094900	3	5	1	Tian et al. (2015)	2	Molecular Biology Reports
pathway	soybean	photosynthesis	Glyma.01g226700	3	5	1	Tian et al. (2015)	2	Molecular Biology Reports
pathway	soybean	photosynthesis	Glyma.02g209000	3	5	1	Tian et al. (2015)	2	Molecular Biology Reports
pathway	soybean	photosynthesis	Glyma.02g221400	3	5	1	Tian et al. (2015)	2	Molecular Biology Reports
pathway	soybean	photosynthesis	Glyma.02g221500	3	5	1	Tian et al. (2015)	2	Molecular Biology Reports
pathway	soybean	photosynthesis	Glyma.02g169400	3	5	1	Tian et al. (2015)	2	Molecular Biology Reports
pathway	soybean	photosynthesis	Glyma.02g170100	3	5	1	Tian et al. (2015)	2	Molecular Biology Reports
pathway	soybean	photosynthesis	Glyma.02g184000	3	5	1	Tian et al. (2015)	2	Molecular Biology Reports
pathway	soybean	photosynthesis	Glyma.02g230400	3	5	1	Tian et al. (2015)	2	Molecular Biology Reports
pathway	soybean	photosynthesis	Glyma.02g141700	3	5	1	Tian et al. (2015)	2	Molecular Biology Reports
pathway	soybean	photosynthesis	Glyma.02g147300	3	5	1	Tian et al. (2015)	2	Molecular Biology Reports
pathway	soybean	photosynthesis	Glyma.02g147400	3	5	1	Tian et al. (2015)	2	Molecular Biology Reports
pathway	soybean	photosynthesis	Glyma.03g031100	3	5	1	Tian et al. (2015)	2	Molecular Biology Reports
pathway	soybean	photosynthesis	Glyma.02g305400	3	5	1	Tian et al. (2015)	2	Molecular Biology Reports
pathway	soybean	photosynthesis	Glyma.02g309500	3	5	1	Tian et al. (2015)	2	Molecular Biology Reports
pathway	soybean	photosynthesis	Glyma.03g006700	3	5	1	Tian et al. (2015)	2	Molecular Biology Reports
pathway	soybean	photosynthesis	Glyma.03g050100	3	5	1	Tian et al. (2015)	2	Molecular Biology Reports
pathway	soybean	photosynthesis	Glyma.03g060300	3	5	1	Tian et al. (2015)	2	Molecular Biology Reports
pathway	soybean	photosynthesis	Glyma.03g065000	3	5	1	Tian et al. (2015)	2	Molecular Biology Reports
pathway	soybean	photosynthesis	Glyma.03g076100	3	5	1	Tian et al. (2015)	2	Molecular Biology Reports
pathway	soybean	photosynthesis	Glyma.02g262500	3	5	1	Tian et al. (2015)	2	Molecular Biology Reports
pathway	soybean	photosynthesis	Glyma.02g273800	3	5	1	Tian et al. (2015)	2	Molecular Biology Reports
pathway	soybean	photosynthesis	Glyma.02g282500	3	5	1	Tian et al. (2015)	2	Molecular Biology Reports
pathway	soybean	photosynthesis	Glyma.02g289000	3	5	1	Tian et al. (2015)	2	Molecular Biology Reports
pathway	soybean	photosynthesis	Glyma.03g159100	3	5	1	Tian et al. (2015)	2	Molecular Biology Reports
pathway	soybean	photosynthesis	Glyma.03g123100	3	5	1	Tian et al. (2015)	2	Molecular Biology Reports
pathway	soybean	photosynthesis	Glyma.03g114600	3	5	1	Tian et al. (2015)	2	Molecular Biology Reports
pathway	soybean	photosynthesis	Glyma.05g048000	3	5	1	Tian et al. (2015)	2	Molecular Biology Reports
pathway	soybean	photosynthesis	Glyma.05g051300	3	5	1	Tian et al. (2015)	2	Molecular Biology Reports
pathway	soybean	photosynthesis	Glyma.04g038700	3	5	1	Tian et al. (2015)	2	Molecular Biology Reports
pathway	soybean	photosynthesis	Glyma.04g044900	3	5	1	Tian et al. (2015)	2	Molecular Biology Reports
pathway	soybean	photosynthesis	Glyma.03g261500	3	5	1	Tian et al. (2015)	2	Molecular Biology Reports
pathway	soybean	photosynthesis	Glyma.03g262300	3	5	1	Tian et al. (2015)	2	Molecular Biology Reports
pathway	soybean	photosynthesis	Glyma.04g008300	3	5	1	Tian et al. (2015)	2	Molecular Biology Reports
pathway	soybean	photosynthesis	Glyma.04g014500	3	5	1	Tian et al. (2015)	2	Molecular Biology Reports
pathway	soybean	photosynthesis	Glyma.04g095000	3	5	1	Tian et al. (2015)	2	Molecular Biology Reports
pathway	soybean	photosynthesis	Glyma.04g112800	3	5	1	Tian et al. (2015)	2	Molecular Biology Reports
pathway	soybean	photosynthesis	Glyma.05g066100	3	5	1	Tian et al. (2015)	2	Molecular Biology Reports
pathway	soybean	photosynthesis	Glyma.05g016000	3	5	1	Tian et al. (2015)	2	Molecular Biology Reports
pathway	soybean	photosynthesis	Glyma.05g022900	3	5	1	Tian et al. (2015)	2	Molecular Biology Reports
pathway	soybean	photosynthesis	Glyma.05g026200	3	5	1	Tian et al. (2015)	2	Molecular Biology Reports
pathway	soybean	photosynthesis	Glyma.05g180600	3	5	1	Tian et al. (2015)	2	Molecular Biology Reports
pathway	soybean	photosynthesis	Glyma.04g055300	3	5	1	Tian et al. (2015)	2	Molecular Biology Reports
pathway	soybean	photosynthesis	Glyma.04g072300	3	5	1	Tian et al. (2015)	2	Molecular Biology Reports
pathway	soybean	photosynthesis	Glyma.04g233500	3	5	1	Tian et al. (2015)	2	Molecular Biology Reports
pathway	soybean	photosynthesis	Glyma.04g241000	3	5	1	Tian et al. (2015)	2	Molecular Biology Reports
pathway	soybean	photosynthesis	Glyma.04g248300	3	5	1	Tian et al. (2015)	2	Molecular Biology Reports
pathway	soybean	photosynthesis	Glyma.04g252900	3	5	1	Tian et al. (2015)	2	Molecular Biology Reports
pathway	soybean	photosynthesis	Glyma.05g000300	3	5	1	Tian et al. (2015)	2	Molecular Biology Reports
pathway	soybean	photosynthesis	Glyma.05g001100	3	5	1	Tian et al. (2015)	2	Molecular Biology Reports
pathway	soybean	photosynthesis	Glyma.05g200500	3	5	1	Tian et al. (2015)	2	Molecular Biology Reports
pathway	soybean	photosynthesis	Glyma.05g149400	3	5	1	Tian et al. (2015)	2	Molecular Biology Reports
pathway	soybean	photosynthesis	Glyma.05g166800	3	5	1	Tian et al. (2015)	2	Molecular Biology Reports
pathway	soybean	photosynthesis	Glyma.05g172300	3	5	1	Tian et al. (2015)	2	Molecular Biology Reports
pathway	soybean	photosynthesis	Glyma.04g204000	3	5	1	Tian et al. (2015)	2	Molecular Biology Reports
pathway	soybean	photosynthesis	Glyma.04g206300	3	5	1	Tian et al. (2015)	2	Molecular Biology Reports
pathway	soybean	photosynthesis	Glyma.04g209900	3	5	1	Tian et al. (2015)	2	Molecular Biology Reports
pathway	soybean	photosynthesis	Glyma.04g215800	3	5	1	Tian et al. (2015)	2	Molecular Biology Reports
pathway	soybean	photosynthesis	Glyma.06g073600	3	5	1	Tian et al. (2015)	2	Molecular Biology Reports
pathway	soybean	photosynthesis	Glyma.05g119000	3	5	1	Tian et al. (2015)	2	Molecular Biology Reports
pathway	soybean	photosynthesis	Glyma.05g124400	3	5	1	Tian et al. (2015)	2	Molecular Biology Reports
pathway	soybean	photosynthesis	Glyma.05g128000	3	5	1	Tian et al. (2015)	2	Molecular Biology Reports
pathway	soybean	photosynthesis	Glyma.05g140500	3	5	1	Tian et al. (2015)	2	Molecular Biology Reports
pathway	soybean	photosynthesis	Glyma.06g039700	3	5	1	Tian et al. (2015)	2	Molecular Biology Reports
pathway	soybean	photosynthesis	Glyma.06g045400	3	5	1	Tian et al. (2015)	2	Molecular Biology Reports
pathway	soybean	photosynthesis	Glyma.06g055500	3	5	1	Tian et al. (2015)	2	Molecular Biology Reports
pathway	soybean	photosynthesis	Glyma.05g073600	3	5	1	Tian et al. (2015)	2	Molecular Biology Reports
pathway	soybean	photosynthesis	Glyma.05g074900	3	5	1	Tian et al. (2015)	2	Molecular Biology Reports
pathway	soybean	photosynthesis	Glyma.05g078200	3	5	1	Tian et al. (2015)	2	Molecular Biology Reports
pathway	soybean	photosynthesis	Glyma.05g092100	3	5	1	Tian et al. (2015)	2	Molecular Biology Reports
pathway	soybean	photosynthesis	Glyma.05g095400	3	5	1	Tian et al. (2015)	2	Molecular Biology Reports
pathway	soybean	photosynthesis	Glyma.05g099200	3	5	1	Tian et al. (2015)	2	Molecular Biology Reports
pathway	soybean	photosynthesis	Glyma.06g014500	3	5	1	Tian et al. (2015)	2	Molecular Biology Reports
pathway	soybean	photosynthesis	Glyma.06g217900	3	5	1	Tian et al. (2015)	2	Molecular Biology Reports
pathway	soybean	photosynthesis	Glyma.06g224200	3	5	1	Tian et al. (2015)	2	Molecular Biology Reports
pathway	soybean	photosynthesis	Glyma.06g224500	3	5	1	Tian et al. (2015)	2	Molecular Biology Reports
pathway	soybean	photosynthesis	Glyma.06g225900	3	5	1	Tian et al. (2015)	2	Molecular Biology Reports
pathway	soybean	photosynthesis	Glyma.06g171400	3	5	1	Tian et al. (2015)	2	Molecular Biology Reports
pathway	soybean	photosynthesis	Glyma.06g194900	3	5	1	Tian et al. (2015)	2	Molecular Biology Reports
pathway	soybean	photosynthesis	Glyma.06g195200	3	5	1	Tian et al. (2015)	2	Molecular Biology Reports
pathway	soybean	photosynthesis	Glyma.06g228400	3	5	1	Tian et al. (2015)	2	Molecular Biology Reports
pathway	soybean	photosynthesis	Glyma.06g229000	3	5	1	Tian et al. (2015)	2	Molecular Biology Reports
pathway	soybean	photosynthesis	Glyma.07g019700	3	5	1	Tian et al. (2015)	2	Molecular Biology Reports
pathway	soybean	photosynthesis	Glyma.07g023000	3	5	1	Tian et al. (2015)	2	Molecular Biology Reports
pathway	soybean	photosynthesis	Glyma.07g028100	3	5	1	Tian et al. (2015)	2	Molecular Biology Reports
pathway	soybean	photosynthesis	Glyma.07g028200	3	5	1	Tian et al. (2015)	2	Molecular Biology Reports
pathway	soybean	photosynthesis	Glyma.06g131300	3	5	1	Tian et al. (2015)	2	Molecular Biology Reports
pathway	soybean	photosynthesis	Glyma.06g150300	3	5	1	Tian et al. (2015)	2	Molecular Biology Reports
pathway	soybean	photosynthesis	Glyma.06g151800	3	5	1	Tian et al. (2015)	2	Molecular Biology Reports
pathway	soybean	photosynthesis	Glyma.06g156100	3	5	1	Tian et al. (2015)	2	Molecular Biology Reports
pathway	soybean	photosynthesis	Glyma.06g159400	3	5	1	Tian et al. (2015)	2	Molecular Biology Reports
pathway	soybean	photosynthesis	Glyma.06g321900	3	5	1	Tian et al. (2015)	2	Molecular Biology Reports
pathway	soybean	photosynthesis	Glyma.07g013800	3	5	1	Tian et al. (2015)	2	Molecular Biology Reports
pathway	soybean	photosynthesis	Glyma.07g047600	3	5	1	Tian et al. (2015)	2	Molecular Biology Reports
pathway	soybean	photosynthesis	Glyma.07g049000	3	5	1	Tian et al. (2015)	2	Molecular Biology Reports
pathway	soybean	photosynthesis	Glyma.07g155200	3	5	1	Tian et al. (2015)	2	Molecular Biology Reports
pathway	soybean	photosynthesis	Glyma.07g160500	3	5	1	Tian et al. (2015)	2	Molecular Biology Reports
pathway	soybean	photosynthesis	Glyma.06g109600	3	5	1	Tian et al. (2015)	2	Molecular Biology Reports
pathway	soybean	photosynthesis	Glyma.06g114400	3	5	1	Tian et al. (2015)	2	Molecular Biology Reports
pathway	soybean	photosynthesis	Glyma.06g122400	3	5	1	Tian et al. (2015)	2	Molecular Biology Reports
pathway	soybean	photosynthesis	Glyma.06g299100	3	5	1	Tian et al. (2015)	2	Molecular Biology Reports
pathway	soybean	photosynthesis	Glyma.06g305700	3	5	1	Tian et al. (2015)	2	Molecular Biology Reports
pathway	soybean	photosynthesis	Glyma.07g142700	3	5	1	Tian et al. (2015)	2	Molecular Biology Reports
pathway	soybean	photosynthesis	Glyma.07g143800	3	5	1	Tian et al. (2015)	2	Molecular Biology Reports
pathway	soybean	photosynthesis	Glyma.07g144200	3	5	1	Tian et al. (2015)	2	Molecular Biology Reports
pathway	soybean	photosynthesis	Glyma.07g148400	3	5	1	Tian et al. (2015)	2	Molecular Biology Reports
pathway	soybean	photosynthesis	Glyma.07g089200	3	5	1	Tian et al. (2015)	2	Molecular Biology Reports
pathway	soybean	photosynthesis	Glyma.07g102300	3	5	1	Tian et al. (2015)	2	Molecular Biology Reports
pathway	soybean	photosynthesis	Glyma.07g112000	3	5	1	Tian et al. (2015)	2	Molecular Biology Reports
pathway	soybean	photosynthesis	Glyma.07g263800	3	5	1	Tian et al. (2015)	2	Molecular Biology Reports
pathway	soybean	photosynthesis	Glyma.08g007900	3	5	1	Tian et al. (2015)	2	Molecular Biology Reports
pathway	soybean	photosynthesis	Glyma.08g050600	3	5	1	Tian et al. (2015)	2	Molecular Biology Reports
pathway	soybean	photosynthesis	Glyma.08g154300	3	5	1	Tian et al. (2015)	2	Molecular Biology Reports
pathway	soybean	photosynthesis	Glyma.08g155200	3	5	1	Tian et al. (2015)	2	Molecular Biology Reports
pathway	soybean	photosynthesis	Glyma.07g057200	3	5	1	Tian et al. (2015)	2	Molecular Biology Reports
pathway	soybean	photosynthesis	Glyma.07g059600	3	5	1	Tian et al. (2015)	2	Molecular Biology Reports
pathway	soybean	photosynthesis	Glyma.07g071200	3	5	1	Tian et al. (2015)	2	Molecular Biology Reports
pathway	soybean	photosynthesis	Glyma.07g258500	3	5	1	Tian et al. (2015)	2	Molecular Biology Reports
pathway	soybean	photosynthesis	Glyma.08g173700	3	5	1	Tian et al. (2015)	2	Molecular Biology Reports
pathway	soybean	photosynthesis	Glyma.08g180000	3	5	1	Tian et al. (2015)	2	Molecular Biology Reports
pathway	soybean	photosynthesis	Glyma.08g124900	3	5	1	Tian et al. (2015)	2	Molecular Biology Reports
pathway	soybean	photosynthesis	Glyma.08g138200	3	5	1	Tian et al. (2015)	2	Molecular Biology Reports
pathway	soybean	photosynthesis	Glyma.08g182300	3	5	1	Tian et al. (2015)	2	Molecular Biology Reports
pathway	soybean	photosynthesis	Glyma.07g204300	3	5	1	Tian et al. (2015)	2	Molecular Biology Reports
pathway	soybean	photosynthesis	Glyma.07g227300	3	5	1	Tian et al. (2015)	2	Molecular Biology Reports
pathway	soybean	photosynthesis	Glyma.08g304200	3	5	1	Tian et al. (2015)	2	Molecular Biology Reports
pathway	soybean	photosynthesis	Glyma.08g281300	3	5	1	Tian et al. (2015)	2	Molecular Biology Reports
pathway	soybean	photosynthesis	Glyma.09g067700	3	5	1	Tian et al. (2015)	2	Molecular Biology Reports
pathway	soybean	photosynthesis	Glyma.08g074000	3	5	1	Tian et al. (2015)	2	Molecular Biology Reports
pathway	soybean	photosynthesis	Glyma.08g082900	3	5	1	Tian et al. (2015)	2	Molecular Biology Reports
pathway	soybean	photosynthesis	Glyma.09g071400	3	5	1	Tian et al. (2015)	2	Molecular Biology Reports
pathway	soybean	photosynthesis	Glyma.09g073900	3	5	1	Tian et al. (2015)	2	Molecular Biology Reports
pathway	soybean	photosynthesis	Glyma.08g218800	3	5	1	Tian et al. (2015)	2	Molecular Biology Reports
pathway	soybean	photosynthesis	Glyma.09g087700	3	5	1	Tian et al. (2015)	2	Molecular Biology Reports
pathway	soybean	photosynthesis	Glyma.09g090100	3	5	1	Tian et al. (2015)	2	Molecular Biology Reports
pathway	soybean	photosynthesis	Glyma.09g035500	3	5	1	Tian et al. (2015)	2	Molecular Biology Reports
pathway	soybean	photosynthesis	Glyma.09g096800	3	5	1	Tian et al. (2015)	2	Molecular Biology Reports
pathway	soybean	photosynthesis	Glyma.09g210900	3	5	1	Tian et al. (2015)	2	Molecular Biology Reports
pathway	soybean	photosynthesis	Glyma.09g212000	3	5	1	Tian et al. (2015)	2	Molecular Biology Reports
pathway	soybean	photosynthesis	Glyma.09g212600	3	5	1	Tian et al. (2015)	2	Molecular Biology Reports
pathway	soybean	photosynthesis	Glyma.08g198300	3	5	1	Tian et al. (2015)	2	Molecular Biology Reports
pathway	soybean	photosynthesis	Glyma.08g199000	3	5	1	Tian et al. (2015)	2	Molecular Biology Reports
pathway	soybean	photosynthesis	Glyma.08g204800	3	5	1	Tian et al. (2015)	2	Molecular Biology Reports
pathway	soybean	photosynthesis	Glyma.09g227200	3	5	1	Tian et al. (2015)	2	Molecular Biology Reports
pathway	soybean	photosynthesis	Glyma.08g363500	3	5	1	Tian et al. (2015)	2	Molecular Biology Reports
pathway	soybean	photosynthesis	Glyma.08g365300	3	5	1	Tian et al. (2015)	2	Molecular Biology Reports
pathway	soybean	photosynthesis	Glyma.08g367600	3	5	1	Tian et al. (2015)	2	Molecular Biology Reports
pathway	soybean	photosynthesis	Glyma.09g007900	3	5	1	Tian et al. (2015)	2	Molecular Biology Reports
pathway	soybean	photosynthesis	Glyma.09g021500	3	5	1	Tian et al. (2015)	2	Molecular Biology Reports
pathway	soybean	photosynthesis	Glyma.09g178600	3	5	1	Tian et al. (2015)	2	Molecular Biology Reports
pathway	soybean	photosynthesis	Glyma.09g187800	3	5	1	Tian et al. (2015)	2	Molecular Biology Reports
pathway	soybean	photosynthesis	Glyma.09g205500	3	5	1	Tian et al. (2015)	2	Molecular Biology Reports
pathway	soybean	photosynthesis	Glyma.10g061200	3	5	1	Tian et al. (2015)	2	Molecular Biology Reports
pathway	soybean	photosynthesis	Glyma.08g327500	3	5	1	Tian et al. (2015)	2	Molecular Biology Reports
pathway	soybean	photosynthesis	Glyma.10g078900	3	5	1	Tian et al. (2015)	2	Molecular Biology Reports
pathway	soybean	photosynthesis	Glyma.09g144500	3	5	1	Tian et al. (2015)	2	Molecular Biology Reports
pathway	soybean	photosynthesis	Glyma.09g154700	3	5	1	Tian et al. (2015)	2	Molecular Biology Reports
pathway	soybean	photosynthesis	Glyma.09g154900	3	5	1	Tian et al. (2015)	2	Molecular Biology Reports
pathway	soybean	photosynthesis	Glyma.09g171300	3	5	1	Tian et al. (2015)	2	Molecular Biology Reports
pathway	soybean	photosynthesis	Glyma.09g171400	3	5	1	Tian et al. (2015)	2	Molecular Biology Reports
pathway	soybean	photosynthesis	Glyma.09g171500	3	5	1	Tian et al. (2015)	2	Molecular Biology Reports
pathway	soybean	photosynthesis	Glyma.10g089500	3	5	1	Tian et al. (2015)	2	Molecular Biology Reports
pathway	soybean	photosynthesis	Glyma.10g026600	3	5	1	Tian et al. (2015)	2	Molecular Biology Reports
pathway	soybean	photosynthesis	Glyma.10g032200	3	5	1	Tian et al. (2015)	2	Molecular Biology Reports
pathway	soybean	photosynthesis	Glyma.10g040600	3	5	1	Tian et al. (2015)	2	Molecular Biology Reports
pathway	soybean	photosynthesis	Glyma.10g042000	3	5	1	Tian et al. (2015)	2	Molecular Biology Reports
pathway	soybean	photosynthesis	Glyma.10g042100	3	5	1	Tian et al. (2015)	2	Molecular Biology Reports
pathway	soybean	photosynthesis	Glyma.09g111600	3	5	1	Tian et al. (2015)	2	Molecular Biology Reports
pathway	soybean	photosynthesis	Glyma.09g124300	3	5	1	Tian et al. (2015)	2	Molecular Biology Reports
pathway	soybean	photosynthesis	Glyma.10g225400	3	5	1	Tian et al. (2015)	2	Molecular Biology Reports
pathway	soybean	photosynthesis	Glyma.10g226400	3	5	1	Tian et al. (2015)	2	Molecular Biology Reports
pathway	soybean	photosynthesis	Glyma.10g026400	3	5	1	Tian et al. (2015)	2	Molecular Biology Reports
pathway	soybean	photosynthesis	Glyma.10g174800	3	5	1	Tian et al. (2015)	2	Molecular Biology Reports
pathway	soybean	photosynthesis	Glyma.10g177200	3	5	1	Tian et al. (2015)	2	Molecular Biology Reports
pathway	soybean	photosynthesis	Glyma.10g179000	3	5	1	Tian et al. (2015)	2	Molecular Biology Reports
pathway	soybean	photosynthesis	Glyma.10g208900	3	5	1	Tian et al. (2015)	2	Molecular Biology Reports
pathway	soybean	photosynthesis	Glyma.09g249400	3	5	1	Tian et al. (2015)	2	Molecular Biology Reports
pathway	soybean	photosynthesis	Glyma.09g250800	3	5	1	Tian et al. (2015)	2	Molecular Biology Reports
pathway	soybean	photosynthesis	Glyma.11g061300	3	5	1	Tian et al. (2015)	2	Molecular Biology Reports
pathway	soybean	photosynthesis	Glyma.10g153100	3	5	1	Tian et al. (2015)	2	Molecular Biology Reports
pathway	soybean	photosynthesis	Glyma.10g157000	3	5	1	Tian et al. (2015)	2	Molecular Biology Reports
pathway	soybean	photosynthesis	Glyma.10g157100	3	5	1	Tian et al. (2015)	2	Molecular Biology Reports
pathway	soybean	photosynthesis	Glyma.11g077600	3	5	1	Tian et al. (2015)	2	Molecular Biology Reports
pathway	soybean	photosynthesis	Glyma.11g042200	3	5	1	Tian et al. (2015)	2	Molecular Biology Reports
pathway	soybean	photosynthesis	Glyma.11g080600	3	5	1	Tian et al. (2015)	2	Molecular Biology Reports
pathway	soybean	photosynthesis	Glyma.11g081100	3	5	1	Tian et al. (2015)	2	Molecular Biology Reports
pathway	soybean	photosynthesis	Glyma.10g098500	3	5	1	Tian et al. (2015)	2	Molecular Biology Reports
pathway	soybean	photosynthesis	Glyma.10g128200	3	5	1	Tian et al. (2015)	2	Molecular Biology Reports
pathway	soybean	photosynthesis	Glyma.10g281400	3	5	1	Tian et al. (2015)	2	Molecular Biology Reports
pathway	soybean	photosynthesis	Glyma.10g290700	3	5	1	Tian et al. (2015)	2	Molecular Biology Reports
pathway	soybean	photosynthesis	Glyma.11g016000	3	5	1	Tian et al. (2015)	2	Molecular Biology Reports
pathway	soybean	photosynthesis	Glyma.11g204300	3	5	1	Tian et al. (2015)	2	Molecular Biology Reports
pathway	soybean	photosynthesis	Glyma.11g155800	3	5	1	Tian et al. (2015)	2	Molecular Biology Reports
pathway	soybean	photosynthesis	Glyma.11g162200	3	5	1	Tian et al. (2015)	2	Molecular Biology Reports
pathway	soybean	photosynthesis	Glyma.11g165500	3	5	1	Tian et al. (2015)	2	Molecular Biology Reports
pathway	soybean	photosynthesis	Glyma.11g176000	3	5	1	Tian et al. (2015)	2	Molecular Biology Reports
pathway	soybean	photosynthesis	Glyma.12g059600	3	5	1	Tian et al. (2015)	2	Molecular Biology Reports
pathway	soybean	photosynthesis	Glyma.12g061600	3	5	1	Tian et al. (2015)	2	Molecular Biology Reports
pathway	soybean	photosynthesis	Glyma.10g249000	3	5	1	Tian et al. (2015)	2	Molecular Biology Reports
pathway	soybean	photosynthesis	Glyma.10g256000	3	5	1	Tian et al. (2015)	2	Molecular Biology Reports
pathway	soybean	photosynthesis	Glyma.11g119300	3	5	1	Tian et al. (2015)	2	Molecular Biology Reports
pathway	soybean	photosynthesis	Glyma.11g124900	3	5	1	Tian et al. (2015)	2	Molecular Biology Reports
pathway	soybean	photosynthesis	Glyma.11g135900	3	5	1	Tian et al. (2015)	2	Molecular Biology Reports
pathway	soybean	photosynthesis	Glyma.12g081600	3	5	1	Tian et al. (2015)	2	Molecular Biology Reports
pathway	soybean	photosynthesis	Glyma.12g044500	3	5	1	Tian et al. (2015)	2	Molecular Biology Reports
pathway	soybean	photosynthesis	Glyma.12g049500	3	5	1	Tian et al. (2015)	2	Molecular Biology Reports
pathway	soybean	photosynthesis	Glyma.12g056400	3	5	1	Tian et al. (2015)	2	Molecular Biology Reports
pathway	soybean	photosynthesis	Glyma.11g099200	3	5	1	Tian et al. (2015)	2	Molecular Biology Reports
pathway	soybean	photosynthesis	Glyma.11g108900	3	5	1	Tian et al. (2015)	2	Molecular Biology Reports
pathway	soybean	photosynthesis	Glyma.11g114700	3	5	1	Tian et al. (2015)	2	Molecular Biology Reports
pathway	soybean	photosynthesis	Glyma.12g215100	3	5	1	Tian et al. (2015)	2	Molecular Biology Reports
pathway	soybean	photosynthesis	Glyma.12g219300	3	5	1	Tian et al. (2015)	2	Molecular Biology Reports
pathway	soybean	photosynthesis	Glyma.12g009600	3	5	1	Tian et al. (2015)	2	Molecular Biology Reports
pathway	soybean	photosynthesis	Glyma.12g016500	3	5	1	Tian et al. (2015)	2	Molecular Biology Reports
pathway	soybean	photosynthesis	Glyma.12g231900	3	5	1	Tian et al. (2015)	2	Molecular Biology Reports
pathway	soybean	photosynthesis	Glyma.12g232000	3	5	1	Tian et al. (2015)	2	Molecular Biology Reports
pathway	soybean	photosynthesis	Glyma.12g232100	3	5	1	Tian et al. (2015)	2	Molecular Biology Reports
pathway	soybean	photosynthesis	Glyma.12g232200	3	5	1	Tian et al. (2015)	2	Molecular Biology Reports
pathway	soybean	photosynthesis	Glyma.12g232300	3	5	1	Tian et al. (2015)	2	Molecular Biology Reports
pathway	soybean	photosynthesis	Glyma.12g232400	3	5	1	Tian et al. (2015)	2	Molecular Biology Reports
pathway	soybean	photosynthesis	Glyma.12g232500	3	5	1	Tian et al. (2015)	2	Molecular Biology Reports
pathway	soybean	photosynthesis	Glyma.12g232600	3	5	1	Tian et al. (2015)	2	Molecular Biology Reports
pathway	soybean	photosynthesis	Glyma.12g232700	3	5	1	Tian et al. (2015)	2	Molecular Biology Reports
pathway	soybean	photosynthesis	Glyma.12g232800	3	5	1	Tian et al. (2015)	2	Molecular Biology Reports
pathway	soybean	photosynthesis	Glyma.12g232900	3	5	1	Tian et al. (2015)	2	Molecular Biology Reports
pathway	soybean	photosynthesis	Glyma.12g170600	3	5	1	Tian et al. (2015)	2	Molecular Biology Reports
pathway	soybean	photosynthesis	Glyma.12g193800	3	5	1	Tian et al. (2015)	2	Molecular Biology Reports
pathway	soybean	photosynthesis	Glyma.12g200200	3	5	1	Tian et al. (2015)	2	Molecular Biology Reports
pathway	soybean	photosynthesis	Glyma.11g222100	3	5	1	Tian et al. (2015)	2	Molecular Biology Reports
pathway	soybean	photosynthesis	Glyma.11g228800	3	5	1	Tian et al. (2015)	2	Molecular Biology Reports
pathway	soybean	photosynthesis	Glyma.11g232600	3	5	1	Tian et al. (2015)	2	Molecular Biology Reports
pathway	soybean	photosynthesis	Glyma.11g245400	3	5	1	Tian et al. (2015)	2	Molecular Biology Reports
pathway	soybean	photosynthesis	Glyma.11g246700	3	5	1	Tian et al. (2015)	2	Molecular Biology Reports
pathway	soybean	photosynthesis	Glyma.13g127200	3	5	1	Tian et al. (2015)	2	Molecular Biology Reports
pathway	soybean	photosynthesis	Glyma.13g129400	3	5	1	Tian et al. (2015)	2	Molecular Biology Reports
pathway	soybean	photosynthesis	Glyma.13g129500	3	5	1	Tian et al. (2015)	2	Molecular Biology Reports
pathway	soybean	photosynthesis	Glyma.13g132900	3	5	1	Tian et al. (2015)	2	Molecular Biology Reports
pathway	soybean	photosynthesis	Glyma.13g088500	3	5	1	Tian et al. (2015)	2	Molecular Biology Reports
pathway	soybean	photosynthesis	Glyma.12g095600	3	5	1	Tian et al. (2015)	2	Molecular Biology Reports
pathway	soybean	photosynthesis	Glyma.12g096200	3	5	1	Tian et al. (2015)	2	Molecular Biology Reports
pathway	soybean	photosynthesis	Glyma.12g098900	3	5	1	Tian et al. (2015)	2	Molecular Biology Reports
pathway	soybean	photosynthesis	Glyma.12g106600	3	5	1	Tian et al. (2015)	2	Molecular Biology Reports
pathway	soybean	photosynthesis	Glyma.12g132900	3	5	1	Tian et al. (2015)	2	Molecular Biology Reports
pathway	soybean	photosynthesis	Glyma.13g046200	3	5	1	Tian et al. (2015)	2	Molecular Biology Reports
pathway	soybean	photosynthesis	Glyma.13g068600	3	5	1	Tian et al. (2015)	2	Molecular Biology Reports
pathway	soybean	photosynthesis	Glyma.13g282000	3	5	1	Tian et al. (2015)	2	Molecular Biology Reports
pathway	soybean	photosynthesis	Glyma.13g232500	3	5	1	Tian et al. (2015)	2	Molecular Biology Reports
pathway	soybean	photosynthesis	Glyma.13g286500	3	5	1	Tian et al. (2015)	2	Molecular Biology Reports
pathway	soybean	photosynthesis	Glyma.13g028200	3	5	1	Tian et al. (2015)	2	Molecular Biology Reports
pathway	soybean	photosynthesis	Glyma.14g031800	3	5	1	Tian et al. (2015)	2	Molecular Biology Reports
pathway	soybean	photosynthesis	Glyma.13g206700	3	5	1	Tian et al. (2015)	2	Molecular Biology Reports
pathway	soybean	photosynthesis	Glyma.14g003400	3	5	1	Tian et al. (2015)	2	Molecular Biology Reports
pathway	soybean	photosynthesis	Glyma.14g008000	3	5	1	Tian et al. (2015)	2	Molecular Biology Reports
pathway	soybean	photosynthesis	Glyma.13g155500	3	5	1	Tian et al. (2015)	2	Molecular Biology Reports
pathway	soybean	photosynthesis	Glyma.13g157900	3	5	1	Tian et al. (2015)	2	Molecular Biology Reports
pathway	soybean	photosynthesis	Glyma.13g171800	3	5	1	Tian et al. (2015)	2	Molecular Biology Reports
pathway	soybean	photosynthesis	Glyma.14g177200	3	5	1	Tian et al. (2015)	2	Molecular Biology Reports
pathway	soybean	photosynthesis	Glyma.13g357300	3	5	1	Tian et al. (2015)	2	Molecular Biology Reports
pathway	soybean	photosynthesis	Glyma.14g132100	3	5	1	Tian et al. (2015)	2	Molecular Biology Reports
pathway	soybean	photosynthesis	Glyma.14g149900	3	5	1	Tian et al. (2015)	2	Molecular Biology Reports
pathway	soybean	photosynthesis	Glyma.15g080200	3	5	1	Tian et al. (2015)	2	Molecular Biology Reports
pathway	soybean	photosynthesis	Glyma.13g302100	3	5	1	Tian et al. (2015)	2	Molecular Biology Reports
pathway	soybean	photosynthesis	Glyma.13g308700	3	5	1	Tian et al. (2015)	2	Molecular Biology Reports
pathway	soybean	photosynthesis	Glyma.14g088300	3	5	1	Tian et al. (2015)	2	Molecular Biology Reports
pathway	soybean	photosynthesis	Glyma.14g089500	3	5	1	Tian et al. (2015)	2	Molecular Biology Reports
pathway	soybean	photosynthesis	Glyma.14g096300	3	5	1	Tian et al. (2015)	2	Molecular Biology Reports
pathway	soybean	photosynthesis	Glyma.14g104700	3	5	1	Tian et al. (2015)	2	Molecular Biology Reports
pathway	soybean	photosynthesis	Glyma.14g105300	3	5	1	Tian et al. (2015)	2	Molecular Biology Reports
pathway	soybean	photosynthesis	Glyma.15g050100	3	5	1	Tian et al. (2015)	2	Molecular Biology Reports
pathway	soybean	photosynthesis	Glyma.15g052400	3	5	1	Tian et al. (2015)	2	Molecular Biology Reports
pathway	soybean	photosynthesis	Glyma.15g105900	3	5	1	Tian et al. (2015)	2	Molecular Biology Reports
pathway	soybean	photosynthesis	Glyma.14g056800	3	5	1	Tian et al. (2015)	2	Molecular Biology Reports
pathway	soybean	photosynthesis	Glyma.14g072400	3	5	1	Tian et al. (2015)	2	Molecular Biology Reports
pathway	soybean	photosynthesis	Glyma.15g235200	3	5	1	Tian et al. (2015)	2	Molecular Biology Reports
pathway	soybean	photosynthesis	Glyma.15g238700	3	5	1	Tian et al. (2015)	2	Molecular Biology Reports
pathway	soybean	photosynthesis	Glyma.15g238800	3	5	1	Tian et al. (2015)	2	Molecular Biology Reports
pathway	soybean	photosynthesis	Glyma.15g238900	3	5	1	Tian et al. (2015)	2	Molecular Biology Reports
pathway	soybean	photosynthesis	Glyma.15g239000	3	5	1	Tian et al. (2015)	2	Molecular Biology Reports
pathway	soybean	photosynthesis	Glyma.15g016300	3	5	1	Tian et al. (2015)	2	Molecular Biology Reports
pathway	soybean	photosynthesis	Glyma.15g246000	3	5	1	Tian et al. (2015)	2	Molecular Biology Reports
pathway	soybean	photosynthesis	Glyma.15g248600	3	5	1	Tian et al. (2015)	2	Molecular Biology Reports
pathway	soybean	photosynthesis	Glyma.15g250600	3	5	1	Tian et al. (2015)	2	Molecular Biology Reports
pathway	soybean	photosynthesis	Glyma.15g188400	3	5	1	Tian et al. (2015)	2	Molecular Biology Reports
pathway	soybean	photosynthesis	Glyma.15g194300	3	5	1	Tian et al. (2015)	2	Molecular Biology Reports
pathway	soybean	photosynthesis	Glyma.15g203100	3	5	1	Tian et al. (2015)	2	Molecular Biology Reports
pathway	soybean	photosynthesis	Glyma.15g208300	3	5	1	Tian et al. (2015)	2	Molecular Biology Reports
pathway	soybean	photosynthesis	Glyma.15g253700	3	5	1	Tian et al. (2015)	2	Molecular Biology Reports
pathway	soybean	photosynthesis	Glyma.16g088900	3	5	1	Tian et al. (2015)	2	Molecular Biology Reports
pathway	soybean	photosynthesis	Glyma.16g089600	3	5	1	Tian et al. (2015)	2	Molecular Biology Reports
pathway	soybean	photosynthesis	Glyma.16g089800	3	5	1	Tian et al. (2015)	2	Molecular Biology Reports
pathway	soybean	photosynthesis	Glyma.14g197500	3	5	1	Tian et al. (2015)	2	Molecular Biology Reports
pathway	soybean	photosynthesis	Glyma.14g224100	3	5	1	Tian et al. (2015)	2	Molecular Biology Reports
pathway	soybean	photosynthesis	Glyma.15g003800	3	5	1	Tian et al. (2015)	2	Molecular Biology Reports
pathway	soybean	photosynthesis	Glyma.15g174200	3	5	1	Tian et al. (2015)	2	Molecular Biology Reports
pathway	soybean	photosynthesis	Glyma.15g179400	3	5	1	Tian et al. (2015)	2	Molecular Biology Reports
pathway	soybean	photosynthesis	Glyma.16g111000	3	5	1	Tian et al. (2015)	2	Molecular Biology Reports
pathway	soybean	photosynthesis	Glyma.16g115200	3	5	1	Tian et al. (2015)	2	Molecular Biology Reports
pathway	soybean	photosynthesis	Glyma.16g115300	3	5	1	Tian et al. (2015)	2	Molecular Biology Reports
pathway	soybean	photosynthesis	Glyma.17g015500	3	5	1	Tian et al. (2015)	2	Molecular Biology Reports
pathway	soybean	photosynthesis	Glyma.17g015600	3	5	1	Tian et al. (2015)	2	Molecular Biology Reports
pathway	soybean	photosynthesis	Glyma.15g112300	3	5	1	Tian et al. (2015)	2	Molecular Biology Reports
pathway	soybean	photosynthesis	Glyma.15g114600	3	5	1	Tian et al. (2015)	2	Molecular Biology Reports
pathway	soybean	photosynthesis	Glyma.15g126100	3	5	1	Tian et al. (2015)	2	Molecular Biology Reports
pathway	soybean	photosynthesis	Glyma.15g127800	3	5	1	Tian et al. (2015)	2	Molecular Biology Reports
pathway	soybean	photosynthesis	Glyma.15g140000	3	5	1	Tian et al. (2015)	2	Molecular Biology Reports
pathway	soybean	photosynthesis	Glyma.16g016100	3	5	1	Tian et al. (2015)	2	Molecular Biology Reports
pathway	soybean	photosynthesis	Glyma.16g017600	3	5	1	Tian et al. (2015)	2	Molecular Biology Reports
pathway	soybean	photosynthesis	Glyma.16g026200	3	5	1	Tian et al. (2015)	2	Molecular Biology Reports
pathway	soybean	photosynthesis	Glyma.16g028500	3	5	1	Tian et al. (2015)	2	Molecular Biology Reports
pathway	soybean	photosynthesis	Glyma.16g205200	3	5	1	Tian et al. (2015)	2	Molecular Biology Reports
pathway	soybean	photosynthesis	Glyma.16g205500	3	5	1	Tian et al. (2015)	2	Molecular Biology Reports
pathway	soybean	photosynthesis	Glyma.17g010100	3	5	1	Tian et al. (2015)	2	Molecular Biology Reports
pathway	soybean	photosynthesis	Glyma.17g147900	3	5	1	Tian et al. (2015)	2	Molecular Biology Reports
pathway	soybean	photosynthesis	Glyma.15g262700	3	5	1	Tian et al. (2015)	2	Molecular Biology Reports
pathway	soybean	photosynthesis	Glyma.15g273300	3	5	1	Tian et al. (2015)	2	Molecular Biology Reports
pathway	soybean	photosynthesis	Glyma.15g273900	3	5	1	Tian et al. (2015)	2	Molecular Biology Reports
pathway	soybean	photosynthesis	Glyma.16g162600	3	5	1	Tian et al. (2015)	2	Molecular Biology Reports
pathway	soybean	photosynthesis	Glyma.16g165200	3	5	1	Tian et al. (2015)	2	Molecular Biology Reports
pathway	soybean	photosynthesis	Glyma.16g165500	3	5	1	Tian et al. (2015)	2	Molecular Biology Reports
pathway	soybean	photosynthesis	Glyma.16g165800	3	5	1	Tian et al. (2015)	2	Molecular Biology Reports
pathway	soybean	photosynthesis	Glyma.16g168000	3	5	1	Tian et al. (2015)	2	Molecular Biology Reports
pathway	soybean	photosynthesis	Glyma.17g173700	3	5	1	Tian et al. (2015)	2	Molecular Biology Reports
pathway	soybean	photosynthesis	Glyma.17g113300	3	5	1	Tian et al. (2015)	2	Molecular Biology Reports
pathway	soybean	photosynthesis	Glyma.17g114600	3	5	1	Tian et al. (2015)	2	Molecular Biology Reports
pathway	soybean	photosynthesis	Glyma.17g128500	3	5	1	Tian et al. (2015)	2	Molecular Biology Reports
pathway	soybean	photosynthesis	Glyma.17g130100	3	5	1	Tian et al. (2015)	2	Molecular Biology Reports
pathway	soybean	photosynthesis	Glyma.17g133200	3	5	1	Tian et al. (2015)	2	Molecular Biology Reports
pathway	soybean	photosynthesis	Glyma.18g028400	3	5	1	Tian et al. (2015)	2	Molecular Biology Reports
pathway	soybean	photosynthesis	Glyma.18g035300	3	5	1	Tian et al. (2015)	2	Molecular Biology Reports
pathway	soybean	photosynthesis	Glyma.16g127300	3	5	1	Tian et al. (2015)	2	Molecular Biology Reports
pathway	soybean	photosynthesis	Glyma.16g143600	3	5	1	Tian et al. (2015)	2	Molecular Biology Reports
pathway	soybean	photosynthesis	Glyma.16g145800	3	5	1	Tian et al. (2015)	2	Molecular Biology Reports
pathway	soybean	photosynthesis	Glyma.17g084300	3	5	1	Tian et al. (2015)	2	Molecular Biology Reports
pathway	soybean	photosynthesis	Glyma.17g100700	3	5	1	Tian et al. (2015)	2	Molecular Biology Reports
pathway	soybean	photosynthesis	Glyma.18g046700	3	5	1	Tian et al. (2015)	2	Molecular Biology Reports
pathway	soybean	photosynthesis	Glyma.17g262400	3	5	1	Tian et al. (2015)	2	Molecular Biology Reports
pathway	soybean	photosynthesis	Glyma.18g004600	3	5	1	Tian et al. (2015)	2	Molecular Biology Reports
pathway	soybean	photosynthesis	Glyma.18g011800	3	5	1	Tian et al. (2015)	2	Molecular Biology Reports
pathway	soybean	photosynthesis	Glyma.18g024600	3	5	1	Tian et al. (2015)	2	Molecular Biology Reports
pathway	soybean	photosynthesis	Glyma.18g182200	3	5	1	Tian et al. (2015)	2	Molecular Biology Reports
pathway	soybean	photosynthesis	Glyma.18g182300	3	5	1	Tian et al. (2015)	2	Molecular Biology Reports
pathway	soybean	photosynthesis	Glyma.17g063400	3	5	1	Tian et al. (2015)	2	Molecular Biology Reports
pathway	soybean	photosynthesis	Glyma.18g193100	3	5	1	Tian et al. (2015)	2	Molecular Biology Reports
pathway	soybean	photosynthesis	Glyma.18g193600	3	5	1	Tian et al. (2015)	2	Molecular Biology Reports
pathway	soybean	photosynthesis	Glyma.18g195400	3	5	1	Tian et al. (2015)	2	Molecular Biology Reports
pathway	soybean	photosynthesis	Glyma.17g236200	3	5	1	Tian et al. (2015)	2	Molecular Biology Reports
pathway	soybean	photosynthesis	Glyma.17g252600	3	5	1	Tian et al. (2015)	2	Molecular Biology Reports
pathway	soybean	photosynthesis	Glyma.18g203700	3	5	1	Tian et al. (2015)	2	Molecular Biology Reports
pathway	soybean	photosynthesis	Glyma.18g146300	3	5	1	Tian et al. (2015)	2	Molecular Biology Reports
pathway	soybean	photosynthesis	Glyma.18g148600	3	5	1	Tian et al. (2015)	2	Molecular Biology Reports
pathway	soybean	photosynthesis	Glyma.18g155300	3	5	1	Tian et al. (2015)	2	Molecular Biology Reports
pathway	soybean	photosynthesis	Glyma.18g155400	3	5	1	Tian et al. (2015)	2	Molecular Biology Reports
pathway	soybean	photosynthesis	Glyma.18g155500	3	5	1	Tian et al. (2015)	2	Molecular Biology Reports
pathway	soybean	photosynthesis	Glyma.18g155600	3	5	1	Tian et al. (2015)	2	Molecular Biology Reports
pathway	soybean	photosynthesis	Glyma.18g155700	3	5	1	Tian et al. (2015)	2	Molecular Biology Reports
pathway	soybean	photosynthesis	Glyma.18g205800	3	5	1	Tian et al. (2015)	2	Molecular Biology Reports
pathway	soybean	photosynthesis	Glyma.17g186100	3	5	1	Tian et al. (2015)	2	Molecular Biology Reports
pathway	soybean	photosynthesis	Glyma.17g186400	3	5	1	Tian et al. (2015)	2	Molecular Biology Reports
pathway	soybean	photosynthesis	Glyma.18g100900	3	5	1	Tian et al. (2015)	2	Molecular Biology Reports
pathway	soybean	photosynthesis	Glyma.18g114900	3	5	1	Tian et al. (2015)	2	Molecular Biology Reports
pathway	soybean	photosynthesis	Glyma.18g127900	3	5	1	Tian et al. (2015)	2	Molecular Biology Reports
pathway	soybean	photosynthesis	Glyma.18g132600	3	5	1	Tian et al. (2015)	2	Molecular Biology Reports
pathway	soybean	photosynthesis	Glyma.18g135100	3	5	1	Tian et al. (2015)	2	Molecular Biology Reports
pathway	soybean	photosynthesis	Glyma.18g286500	3	5	1	Tian et al. (2015)	2	Molecular Biology Reports
pathway	soybean	photosynthesis	Glyma.18g296900	3	5	1	Tian et al. (2015)	2	Molecular Biology Reports
pathway	soybean	photosynthesis	Glyma.19g000200	3	5	1	Tian et al. (2015)	2	Molecular Biology Reports
pathway	soybean	photosynthesis	Glyma.19g001100	3	5	1	Tian et al. (2015)	2	Molecular Biology Reports
pathway	soybean	photosynthesis	Glyma.19g161400	3	5	1	Tian et al. (2015)	2	Molecular Biology Reports
pathway	soybean	photosynthesis	Glyma.18g065900	3	5	1	Tian et al. (2015)	2	Molecular Biology Reports
pathway	soybean	photosynthesis	Glyma.18g078500	3	5	1	Tian et al. (2015)	2	Molecular Biology Reports
pathway	soybean	photosynthesis	Glyma.18g079900	3	5	1	Tian et al. (2015)	2	Molecular Biology Reports
pathway	soybean	photosynthesis	Glyma.18g250200	3	5	1	Tian et al. (2015)	2	Molecular Biology Reports
pathway	soybean	photosynthesis	Glyma.18g262700	3	5	1	Tian et al. (2015)	2	Molecular Biology Reports
pathway	soybean	photosynthesis	Glyma.19g126700	3	5	1	Tian et al. (2015)	2	Molecular Biology Reports
pathway	soybean	photosynthesis	Glyma.20g042300	3	5	1	Tian et al. (2015)	2	Molecular Biology Reports
pathway	soybean	photosynthesis	Glyma.18g241700	3	5	1	Tian et al. (2015)	2	Molecular Biology Reports
pathway	soybean	photosynthesis	Glyma.18g243000	3	5	1	Tian et al. (2015)	2	Molecular Biology Reports
pathway	soybean	photosynthesis	Glyma.20g048700	3	5	1	Tian et al. (2015)	2	Molecular Biology Reports
pathway	soybean	photosynthesis	Glyma.19g093600	3	5	1	Tian et al. (2015)	2	Molecular Biology Reports
pathway	soybean	photosynthesis	Glyma.19g106800	3	5	1	Tian et al. (2015)	2	Molecular Biology Reports
pathway	soybean	photosynthesis	Glyma.19g109600	3	5	1	Tian et al. (2015)	2	Molecular Biology Reports
pathway	soybean	photosynthesis	Glyma.19g119200	3	5	1	Tian et al. (2015)	2	Molecular Biology Reports
pathway	soybean	photosynthesis	Glyma.19g120800	3	5	1	Tian et al. (2015)	2	Molecular Biology Reports
pathway	soybean	photosynthesis	Glyma.19g260600	3	5	1	Tian et al. (2015)	2	Molecular Biology Reports
pathway	soybean	photosynthesis	Glyma.19g261400	3	5	1	Tian et al. (2015)	2	Molecular Biology Reports
pathway	soybean	photosynthesis	Glyma.20g007400	3	5	1	Tian et al. (2015)	2	Molecular Biology Reports
pathway	soybean	photosynthesis	Glyma.20g026900	3	5	1	Tian et al. (2015)	2	Molecular Biology Reports
pathway	soybean	photosynthesis	Glyma.20g187300	3	5	1	Tian et al. (2015)	2	Molecular Biology Reports
pathway	soybean	photosynthesis	Glyma.19g046600	3	5	1	Tian et al. (2015)	2	Molecular Biology Reports
pathway	soybean	photosynthesis	Glyma.19g046800	3	5	1	Tian et al. (2015)	2	Molecular Biology Reports
pathway	soybean	photosynthesis	Glyma.19g046900	3	5	1	Tian et al. (2015)	2	Molecular Biology Reports
pathway	soybean	photosynthesis	Glyma.19g047000	3	5	1	Tian et al. (2015)	2	Molecular Biology Reports
pathway	soybean	photosynthesis	Glyma.19g051900	3	5	1	Tian et al. (2015)	2	Molecular Biology Reports
pathway	soybean	photosynthesis	Glyma.19g053400	3	5	1	Tian et al. (2015)	2	Molecular Biology Reports
pathway	soybean	photosynthesis	Glyma.19g054200	3	5	1	Tian et al. (2015)	2	Molecular Biology Reports
pathway	soybean	photosynthesis	Glyma.19g081000	3	5	1	Tian et al. (2015)	2	Molecular Biology Reports
pathway	soybean	photosynthesis	Glyma.19g083500	3	5	1	Tian et al. (2015)	2	Molecular Biology Reports
pathway	soybean	photosynthesis	Glyma.20g212900	3	5	1	Tian et al. (2015)	2	Molecular Biology Reports
pathway	soybean	photosynthesis	Glyma.20g166400	3	5	1	Tian et al. (2015)	2	Molecular Biology Reports
pathway	soybean	photosynthesis	Glyma.20g133200	3	5	1	Tian et al. (2015)	2	Molecular Biology Reports
pathway	soybean	photosynthesis	Glyma.20g144700	3	5	1	Tian et al. (2015)	2	Molecular Biology Reports
pathway	soybean	photosynthesis	Glyma.20g084200	3	5	1	Tian et al. (2015)	2	Molecular Biology Reports
pathway	soybean	photosynthesis	Glyma.20g094800	3	5	1	Tian et al. (2015)	2	Molecular Biology Reports
pathway	soybean	photosynthesis	Glyma.20g098500	3	5	1	Tian et al. (2015)	2	Molecular Biology Reports
pathway	soybean	photosynthesis	Glyma.20g107800	3	5	1	Tian et al. (2015)	2	Molecular Biology Reports
pathway	soybean	photosynthesis	Glyma.20g231600	3	5	1	Tian et al. (2015)	2	Molecular Biology Reports
pathway	soybean	photosynthesis	Glyma.20g231700	3	5	1	Tian et al. (2015)	2	Molecular Biology Reports
pathway	soybean	photosynthesis	Glyma.20g235200	3	5	1	Tian et al. (2015)	2	Molecular Biology Reports
pathway	soybean	photosynthesis	Glyma.20g239700	3	5	1	Tian et al. (2015)	2	Molecular Biology Reports
pathway	soybean	photosynthesis	Glyma.20g242300	3	5	1	Tian et al. (2015)	2	Molecular Biology Reports
pathway	soybean	abscisic acid catabolic process	Glyma.02g083000	3	4	2	Yamasaki et al. (2016), Yu et al. (2014)	2	Plant Science
pathway	soybean	abscisic acid catabolic process	Glyma.02g083200	3	4	2	Yamasaki et al. (2016), Yu et al. (2014)	2	Plant Science
pathway	soybean	abscisic acid catabolic process	Glyma.07g126700	3	4	2	Yamasaki et al. (2016), Yu et al. (2014)	2	Plant Science
pathway	soybean	abscisic acid catabolic process	Glyma.09g162400	3	4	2	Yamasaki et al. (2016), Yu et al. (2014)	2	Plant Science
pathway	soybean	abscisic acid catabolic process	Glyma.16g110700	3	4	2	Yamasaki et al. (2016), Yu et al. (2014)	2	Plant Science
pathway	soybean	abscisic acid catabolic process	Glyma.16g212000	3	4	2	Yamasaki et al. (2016), Yu et al. (2014)	2	Plant Science
pathway	soybean	abscisic acid catabolic process	Glyma.16g168600	3	4	2	Yamasaki et al. (2016), Yu et al. (2014)	2	Plant Science
pathway	soybean	abscisic acid catabolic process	Glyma.16g168900	3	4	2	Yamasaki et al. (2016), Yu et al. (2014)	2	Plant Science

## Sheet: Omics_RNA layter
platform	population	mapped gene	CHR	P	FC	score	temperature	span (days)	ref	gene_version	journal
ncRNA	soybean	Glyma.06g173200	6			2	4	0.33	Wang et al. (2020)	2	J. Plant Physiol.
ncRNA	soybean	Glyma.08g192500	8			2	4	0.33	Wang et al. (2020)	2	J. Plant Physiol.
ncRNA	soybean	Glyma.08g021700	8			2	4	0.33	Wang et al. (2020)	2	J. Plant Physiol.
ncRNA	soybean	Glyma.10g102400	10			2	4	0.33	Wang et al. (2020)	2	J. Plant Physiol.
ncRNA	soybean	Glyma.13g259100	13			2	4	0.33	Wang et al. (2020)	2	J. Plant Physiol.
ncRNA	soybean	Glyma.16g095700	16			2	4	0.33	Wang et al. (2020)	2	J. Plant Physiol.
ncRNA	soybean	Glyma.16g048700	16			2	4	0.33	Wang et al. (2020)	2	J. Plant Physiol.
ncRNA	soybean	Glyma.17g037600	17			2	4	0.33	Wang et al. (2020)	2	J. Plant Physiol.
ncRNA	soybean	Glyma.19g103000	19			2	4	0.33	Wang et al. (2020)	2	J. Plant Physiol.
ncRNA	soybean	Glyma.20g244900	20			2	4	0.33	Wang et al. (2020)	2	J. Plant Physiol.
ncRNA	soybean	Glyma.03g262900	3	6.36e-09			4	0.33	Wang et al. (2020)	2	J. Plant Physiol.
ncRNA	soybean	Glyma.05g007100	5	4.36e-14			4	0.33	Wang et al. (2020)	2	J. Plant Physiol.
ncRNA	soybean	Glyma.07g133500	7	0.000571251			4	0.33	Wang et al. (2020)	2	J. Plant Physiol.
ncRNA	soybean	Glyma.07g245700	7	0.0304896			4	0.33	Wang et al. (2020)	2	J. Plant Physiol.
ncRNA	soybean	Glyma.08g264900	8	0.0358796			4	0.33	Wang et al. (2020)	2	J. Plant Physiol.
ncRNA	soybean	Glyma.10g075900	10	0.00342681			4	0.33	Wang et al. (2020)	2	J. Plant Physiol.
ncRNA	soybean	Glyma.12g027600	12	0.0328851			4	0.33	Wang et al. (2020)	2	J. Plant Physiol.
ncRNA	soybean	Glyma.17g204000	17	0.00984335			4	0.33	Wang et al. (2020)	2	J. Plant Physiol.
ncRNA	soybean	Glyma.18g025500	18	0.00436194			4	0.33	Wang et al. (2020)	2	J. Plant Physiol.
ncRNA	soybean	Glyma.19g004200	19	0.00216674			4	0.33	Wang et al. (2020)	2	J. Plant Physiol.
ncRNA	soybean	Glyma.20g069800	20	3.2e-05			4	0.33	Wang et al. (2020)	2	J. Plant Physiol.
ncRNA	soybean	Glyma.19g130800	19	0.1021			4	0.17	Wang et al. (2020)	2	J. Plant Physiol.
ncRNA	soybean	Glyma.12g232000	12	0.2296			4	0.33	Wang et al. (2020)	2	J. Plant Physiol.
ncRNA	soybean	Glyma.16g095700	16			4	4	0.17	Wang et al. (2020)	2	J. Plant Physiol.
ncRNA	soybean	Glyma.17g037600	17			4	4	0.17	Wang et al. (2020)	2	J. Plant Physiol.
ncRNA	soybean	Glyma.20g244900	20			4	4	0.17	Wang et al. (2020)	2	J. Plant Physiol.
ncRNA	soybean	Glyma01g26750	1		1.59		4	1	Zhang et al. (2014)	1	Int. J. Mol. Sci.
ncRNA	soybean	Glyma18g07240	18		1.59		4	1	Zhang et al. (2014)	1	Int. J. Mol. Sci.
ncRNA	soybean	Glyma03g15800	3		1.59		4	1	Zhang et al. (2014)	1	Int. J. Mol. Sci.
ncRNA	soybean	Glyma03g14450	3		1.59		4	1	Zhang et al. (2014)	1	Int. J. Mol. Sci.
ncRNA	soybean	Glyma06g43700	6		1.59		4	1	Zhang et al. (2014)	1	Int. J. Mol. Sci.
ncRNA	soybean	Glyma12g14230	12		1.59		4	1	Zhang et al. (2014)	1	Int. J. Mol. Sci.
ncRNA	soybean	Glyma08g21620	8		4.42		4	1	Zhang et al. (2014)	1	Int. J. Mol. Sci.
ncRNA	soybean	Glyma07g01940	7		4.42		4	1	Zhang et al. (2014)	1	Int. J. Mol. Sci.
ncRNA	soybean	Glyma01g18040	1		7.17		4	1	Zhang et al. (2014)	1	Int. J. Mol. Sci.
ncRNA	soybean	Glyma11g17490	11		7.17		4	1	Zhang et al. (2014)	1	Int. J. Mol. Sci.
ncRNA	soybean	Glyma19g01430	19		1.89		4	1	Zhang et al. (2014)	1	Int. J. Mol. Sci.
ncRNA	soybean	Glyma15g34831	15		1.89		4	1	Zhang et al. (2014)	1	Int. J. Mol. Sci.
ncRNA	soybean	Glyma16g06160	16		1.89		4	1	Zhang et al. (2014)	1	Int. J. Mol. Sci.
ncRNA	soybean	Glyma19g25770	19		1.89		4	1	Zhang et al. (2014)	1	Int. J. Mol. Sci.
ncRNA	soybean	Glyma02g35190	2		0.06		4	1	Zhang et al. (2014)	1	Int. J. Mol. Sci.
ncRNA	soybean	Glyma19g38800	19		0.06		4	1	Zhang et al. (2014)	1	Int. J. Mol. Sci.
ncRNA	soybean	Glyma13g16770	13		0.06		4	1	Zhang et al. (2014)	1	Int. J. Mol. Sci.
ncRNA	soybean	Glyma07g04050	7		0.06		4	1	Zhang et al. (2014)	1	Int. J. Mol. Sci.
ncRNA	soybean	Glyma13g27230	13		0.06		4	1	Zhang et al. (2014)	1	Int. J. Mol. Sci.
ncRNA	soybean	Glyma17g13680	17		0.42		4	1	Zhang et al. (2014)	1	Int. J. Mol. Sci.
ncRNA	soybean	Glyma05g03020	5		0.42		4	1	Zhang et al. (2014)	1	Int. J. Mol. Sci.
ncRNA	soybean	Glyma11g31940	11		1.69		4	1	Zhang et al. (2014)	1	Int. J. Mol. Sci.
ncRNA	soybean	Glyma18g05330	18		1.69		4	1	Zhang et al. (2014)	1	Int. J. Mol. Sci.
ncRNA	soybean	Glyma02g40650	2		1.69		4	1	Zhang et al. (2014)	1	Int. J. Mol. Sci.
ncRNA	soybean	Glyma14g03650	14		1.69		4	1	Zhang et al. (2014)	1	Int. J. Mol. Sci.
ncRNA	soybean	Glyma14g38940	14		1.69		4	1	Zhang et al. (2014)	1	Int. J. Mol. Sci.
ncRNA	soybean	Glyma08g10550	8		1.69		4	1	Zhang et al. (2014)	1	Int. J. Mol. Sci.
ncRNA	soybean	Glyma13g04030	13		0.25		4	1	Zhang et al. (2014)	1	Int. J. Mol. Sci.
ncRNA	soybean	Glyma13g25720	13		0.25		4	1	Zhang et al. (2014)	1	Int. J. Mol. Sci.
ncRNA	soybean	Glyma15g35860	15		0.25		4	1	Zhang et al. (2014)	1	Int. J. Mol. Sci.
ncRNA	soybean	Glyma20g11040	20		0.25		4	1	Zhang et al. (2014)	1	Int. J. Mol. Sci.
ncRNA	soybean	Glyma06g43720	6		0.25		4	1	Zhang et al. (2014)	1	Int. J. Mol. Sci.
ncRNA	soybean	Glyma12g14200	12		0.25		4	1	Zhang et al. (2014)	1	Int. J. Mol. Sci.
ncRNA	soybean	Glyma10g04230	10		4.24		4	1	Zhang et al. (2014)	1	Int. J. Mol. Sci.
ncRNA	soybean	Glyma14g36650	14		4.24		4	1	Zhang et al. (2014)	1	Int. J. Mol. Sci.
ncRNA	soybean	Glyma19g34710	19		4.24		4	1	Zhang et al. (2014)	1	Int. J. Mol. Sci.
ncRNA	soybean	Glyma20g34620	20		4.24		4	1	Zhang et al. (2014)	1	Int. J. Mol. Sci.
ncRNA	soybean	Glyma13g25040	13		0.49		4	1	Zhang et al. (2014)	1	Int. J. Mol. Sci.
ncRNA	soybean	Glyma13g25050	13		0.49		4	1	Zhang et al. (2014)	1	Int. J. Mol. Sci.
ncRNA	soybean	Glyma20g34670	20		0.15		4	1	Zhang et al. (2014)	1	Int. J. Mol. Sci.
ncRNA	soybean	Glyma02g19340	2		0.15		4	1	Zhang et al. (2014)	1	Int. J. Mol. Sci.
ncRNA	soybean	Glyma14g24810	14	0.00144116			4	1	Maruyama et al. (2012)	1	DNA Res.
ncRNA	soybean	Glyma20g26140	20	0.000586792			4	1	Maruyama et al. (2012)	1	DNA Res.
ncRNA	soybean	Glyma12g09240	12	0.00135275			4	1	Maruyama et al. (2012)	1	DNA Res.
ncRNA	soybean	Glyma04g07390	4	0.000789996			4	1	Maruyama et al. (2012)	1	DNA Res.
ncRNA	soybean	Glyma11g11350	11	0.00151827			4	1	Maruyama et al. (2012)	1	DNA Res.
ncRNA	soybean	Glyma19g01780	19	0.000757658			4	1	Maruyama et al. (2012)	1	DNA Res.
ncRNA	soybean	Glyma10g39450	10	0.00158094			4	1	Maruyama et al. (2012)	1	DNA Res.
ncRNA	soybean	Glyma02g13940	2	0.000639987			4	1	Maruyama et al. (2012)	1	DNA Res.
ncRNA	soybean	Glyma04g14800	4	0.000421681			4	1	Maruyama et al. (2012)	1	DNA Res.
ncRNA	soybean	Glyma09g05100	9	0.00102675			4	1	Maruyama et al. (2012)	1	DNA Res.
ncRNA	soybean	Glyma05g32880	5	0.00066725			4	1	Maruyama et al. (2012)	1	DNA Res.
ncRNA	soybean	Glyma17g24170	17	0.0012454			4	1	Maruyama et al. (2012)	1	DNA Res.
ncRNA	soybean	Glyma01g41190	1	0.000789996			4	1	Maruyama et al. (2012)	1	DNA Res.
ncRNA	soybean	Glyma03g07580	3	0.000770539			4	1	Maruyama et al. (2012)	1	DNA Res.
ncRNA	soybean	Glyma14g09120	14	0.00066725			4	1	Maruyama et al. (2012)	1	DNA Res.
ncRNA	soybean	Glyma15g00570	15	0.00183316			4	1	Maruyama et al. (2012)	1	DNA Res.
ncRNA	soybean	Glyma11g14580	11	0.0026296			4	1	Maruyama et al. (2012)	1	DNA Res.
ncRNA	soybean	Glyma09g29360	9	0.00493351			4	1	Maruyama et al. (2012)	1	DNA Res.
ncRNA	soybean	Glyma12g13290	12	0.000972623			4	1	Maruyama et al. (2012)	1	DNA Res.
ncRNA	soybean	Glyma17g24160	17	0.00687887			4	1	Maruyama et al. (2012)	1	DNA Res.
ncRNA	soybean	Glyma01g41070	1	0.000871115			4	1	Maruyama et al. (2012)	1	DNA Res.
ncRNA	soybean	Glyma11g00580	11	0.000819876			4	1	Maruyama et al. (2012)	1	DNA Res.
ncRNA	soybean	Glyma04g40640	4	0.000600118			4	1	Maruyama et al. (2012)	1	DNA Res.
ncRNA	soybean	Glyma11g04210	11	0.000648647			4	1	Maruyama et al. (2012)	1	DNA Res.
ncRNA	soybean	Glyma15g42500	15	0.000972623			4	1	Maruyama et al. (2012)	1	DNA Res.
ncRNA	soybean	Glyma03g26450	3	0.000606483			4	1	Maruyama et al. (2012)	1	DNA Res.
ncRNA	soybean	Glyma19g02170	19	0.00118544			4	1	Maruyama et al. (2012)	1	DNA Res.
ncRNA	soybean	Glyma10g33810	10	0.00214731			4	1	Maruyama et al. (2012)	1	DNA Res.
ncRNA	soybean	Glyma13g31280	13	0.000576551			4	1	Maruyama et al. (2012)	1	DNA Res.
ncRNA	soybean	Glyma14g35220	14	0.00167567			4	1	Maruyama et al. (2012)	1	DNA Res.
ncRNA	soybean	Glyma04g04350	4	0.000555595			4	1	Maruyama et al. (2012)	1	DNA Res.
ncRNA	soybean	Glyma13g27820	13	0.000782948			4	1	Maruyama et al. (2012)	1	DNA Res.
ncRNA	soybean	Glyma17g17210	17	0.00234709			4	1	Maruyama et al. (2012)	1	DNA Res.
ncRNA	soybean	Glyma14g40350	14	0.000462333			4	1	Maruyama et al. (2012)	1	DNA Res.
ncRNA	soybean	Glyma06g10420	6	0.000511158			4	1	Maruyama et al. (2012)	1	DNA Res.
ncRNA	soybean	Glyma02g05370	2	0.00544784			4	1	Maruyama et al. (2012)	1	DNA Res.
ncRNA	soybean	Glyma13g05010	13	0.000611974			4	1	Maruyama et al. (2012)	1	DNA Res.
ncRNA	soybean	Glyma17g07530	17	0.00220238			4	1	Maruyama et al. (2012)	1	DNA Res.
ncRNA	soybean	Glyma13g40500	13	0.000462333			4	1	Maruyama et al. (2012)	1	DNA Res.
ncRNA	soybean	Glyma13g44730	13	0.000600118			4	1	Maruyama et al. (2012)	1	DNA Res.
ncRNA	soybean	Glyma17g10490	17	0.000494843			4	1	Maruyama et al. (2012)	1	DNA Res.
ncRNA	soybean	Glyma05g04630	5	0.000511158			4	1	Maruyama et al. (2012)	1	DNA Res.
ncRNA	soybean	Glyma08g17700	8	0.00336001			4	1	Maruyama et al. (2012)	1	DNA Res.
ncRNA	soybean	Glyma10g41130	10	0.00444632			4	1	Maruyama et al. (2012)	1	DNA Res.
ncRNA	soybean	Glyma19g34250	19	0.00310418			4	1	Maruyama et al. (2012)	1	DNA Res.
ncRNA	soybean	Glyma13g09550	13	0.00409521			4	1	Maruyama et al. (2012)	1	DNA Res.
ncRNA	soybean	Glyma01g29670	1	0.00204643			4	1	Maruyama et al. (2012)	1	DNA Res.
ncRNA	soybean	Glyma13g30210	13	0.000586792			4	1	Maruyama et al. (2012)	1	DNA Res.
ncRNA	soybean	Glyma01g41290	1	0.000511158			4	1	Maruyama et al. (2012)	1	DNA Res.
ncRNA	soybean	Glyma11g25670	11	0.00113391			4	1	Maruyama et al. (2012)	1	DNA Res.
ncRNA	soybean	Glyma11g29720	11	0.000570216			4	1	Maruyama et al. (2012)	1	DNA Res.
ncRNA	soybean	Glyma13g06600	13	0.000768534			4	1	Maruyama et al. (2012)	1	DNA Res.
ncRNA	soybean	Glyma13g02220	13	0.000672928			4	1	Maruyama et al. (2012)	1	DNA Res.
ncRNA	soybean	Glyma15g26790	15	0.000867058			4	1	Maruyama et al. (2012)	1	DNA Res.
ncRNA	soybean	Glyma09g40740	9	0.00121426			4	1	Maruyama et al. (2012)	1	DNA Res.
ncRNA	soybean	Glyma09g07240	9	0.000692495			4	1	Maruyama et al. (2012)	1	DNA Res.
ncRNA	soybean	Glyma09g26440	9	0.000728769			4	1	Maruyama et al. (2012)	1	DNA Res.
ncRNA	soybean	Glyma11g15700	11	0.00242551			4	1	Maruyama et al. (2012)	1	DNA Res.
ncRNA	soybean	Glyma03g33070	3	0.000643399			4	1	Maruyama et al. (2012)	1	DNA Res.
ncRNA	soybean	Glyma03g35330	3	0.000723142			4	1	Maruyama et al. (2012)	1	DNA Res.
ncRNA	soybean	Glyma11g05710	11	0.000511748			4	1	Maruyama et al. (2012)	1	DNA Res.
ncRNA	soybean	Glyma02g38240	2	0.000598036			4	1	Maruyama et al. (2012)	1	DNA Res.
ncRNA	soybean	Glyma13g26290	13	0.001031			4	1	Maruyama et al. (2012)	1	DNA Res.
ncRNA	soybean	Glyma08g12530	8	0.000791912			4	1	Maruyama et al. (2012)	1	DNA Res.
ncRNA	soybean	Glyma10g42450	10	0.00066725			4	1	Maruyama et al. (2012)	1	DNA Res.
ncRNA	soybean	Glyma20g29410	20	0.00115361			4	1	Maruyama et al. (2012)	1	DNA Res.
ncRNA	soybean	Glyma11g33450	11	0.000484066			4	1	Maruyama et al. (2012)	1	DNA Res.
ncRNA	soybean	Glyma13g04980	13	0.000511158			4	1	Maruyama et al. (2012)	1	DNA Res.
ncRNA	soybean	Glyma02g16960	2	0.00406419			4	1	Maruyama et al. (2012)	1	DNA Res.
ncRNA	soybean	Glyma12g22880	12	0.00317872			4	1	Maruyama et al. (2012)	1	DNA Res.
ncRNA	soybean	Glyma05g32040	5	0.000492301			4	1	Maruyama et al. (2012)	1	DNA Res.
ncRNA	soybean	Glyma10g38400	10	0.000746558			4	1	Maruyama et al. (2012)	1	DNA Res.
ncRNA	soybean	Glyma16g04720	16	0.000720653			4	1	Maruyama et al. (2012)	1	DNA Res.
ncRNA	soybean	Glyma13g35470	13	0.000990664			4	1	Maruyama et al. (2012)	1	DNA Res.
ncRNA	soybean	Glyma12g31900	12	0.00485325			4	1	Maruyama et al. (2012)	1	DNA Res.
ncRNA	soybean	Glyma10g36510	10	0.00302468			4	1	Maruyama et al. (2012)	1	DNA Res.
ncRNA	soybean	Glyma07g37790	7	0.00235149			4	1	Maruyama et al. (2012)	1	DNA Res.
ncRNA	soybean	Glyma06g16440	6	0.000421681			4	1	Maruyama et al. (2012)	1	DNA Res.
ncRNA	soybean	Glyma17g14110	17	0.00899642			4	1	Maruyama et al. (2012)	1	DNA Res.
ncRNA	soybean	Glyma09g37270	9	0.000434372			4	1	Maruyama et al. (2012)	1	DNA Res.
ncRNA	soybean	Glyma06g38410	6	0.000727809			4	1	Maruyama et al. (2012)	1	DNA Res.
ncRNA	soybean	Glyma05g27740	5	0.000745507			4	1	Maruyama et al. (2012)	1	DNA Res.
ncRNA	soybean	Glyma13g24470	13	0.00204901			4	1	Maruyama et al. (2012)	1	DNA Res.
ncRNA	soybean	Glyma19g02190	19	0.000511748			4	1	Maruyama et al. (2012)	1	DNA Res.
ncRNA	soybean	Glyma08g06050	8	0.00134679			4	1	Maruyama et al. (2012)	1	DNA Res.
ncRNA	soybean	Glyma10g11940	10	0.000434372			4	1	Maruyama et al. (2012)	1	DNA Res.
ncRNA	soybean	Glyma19g02180	19	0.000483133			4	1	Maruyama et al. (2012)	1	DNA Res.
ncRNA	soybean	Glyma01g07860	1	0.00392557			4	1	Maruyama et al. (2012)	1	DNA Res.
ncRNA	soybean	Glyma13g04670	13	0.000462333			4	1	Maruyama et al. (2012)	1	DNA Res.
ncRNA	soybean	Glyma03g17960	3	0.000789996			4	1	Maruyama et al. (2012)	1	DNA Res.
ncRNA	soybean	Glyma08g05810	8	0.000511158			4	1	Maruyama et al. (2012)	1	DNA Res.
ncRNA	soybean	Glyma09g31740	9	0.00126665			4	1	Maruyama et al. (2012)	1	DNA Res.
ncRNA	soybean	Glyma06g05030	6	0.00318116			4	1	Maruyama et al. (2012)	1	DNA Res.
ncRNA	soybean	Glyma19g44970	19	0.000660956			4	1	Maruyama et al. (2012)	1	DNA Res.
ncRNA	soybean	Glyma11g25660	11	0.00222214			4	1	Maruyama et al. (2012)	1	DNA Res.
ncRNA	soybean	Glyma03g35070	3	0.00186546			4	1	Maruyama et al. (2012)	1	DNA Res.
ncRNA	soybean	Glyma18g07800	18	0.00420267			4	1	Maruyama et al. (2012)	1	DNA Res.
ncRNA	soybean	Glyma02g46060	2	0.00139032			4	1	Maruyama et al. (2012)	1	DNA Res.
ncRNA	soybean	Glyma18g04770	18	0.00454479			4	1	Maruyama et al. (2012)	1	DNA Res.
ncRNA	soybean	Glyma18g00490	18	0.00151827			4	1	Maruyama et al. (2012)	1	DNA Res.
ncRNA	soybean	Glyma18g49540	18	0.00583161			4	1	Maruyama et al. (2012)	1	DNA Res.
ncRNA	soybean	Glyma11g04360	11	0.000776319			4	1	Maruyama et al. (2012)	1	DNA Res.
ncRNA	soybean	Glyma20g24860	20	0.00246356			4	1	Maruyama et al. (2012)	1	DNA Res.
ncRNA	soybean	Glyma11g00710	11	0.00752219			4	1	Maruyama et al. (2012)	1	DNA Res.
ncRNA	soybean	Glyma10g42190	10	0.000988944			4	1	Maruyama et al. (2012)	1	DNA Res.
ncRNA	soybean	Glyma05g31610	5	0.00077146			4	1	Maruyama et al. (2012)	1	DNA Res.
ncRNA	soybean	Glyma15g10950	15	0.00379077			4	1	Maruyama et al. (2012)	1	DNA Res.
ncRNA	soybean	Glyma04g33830	4	0.000727809			4	1	Maruyama et al. (2012)	1	DNA Res.
ncRNA	soybean	Glyma09g28110	9	0.00077146			4	1	Maruyama et al. (2012)	1	DNA Res.
ncRNA	soybean	Glyma03g34900	3	0.000624388			4	1	Maruyama et al. (2012)	1	DNA Res.
ncRNA	soybean	Glyma14g02350	14	0.000511748			4	1	Maruyama et al. (2012)	1	DNA Res.
ncRNA	soybean	Glyma19g05980	19	0.00111287			4	1	Maruyama et al. (2012)	1	DNA Res.
ncRNA	soybean	Glyma04g02280	4	0.00505263			4	1	Maruyama et al. (2012)	1	DNA Res.
ncRNA	soybean	Glyma03g37190	3	0.00112573			4	1	Maruyama et al. (2012)	1	DNA Res.
ncRNA	soybean	Glyma12g35000	12	0.000421681			4	1	Maruyama et al. (2012)	1	DNA Res.
ncRNA	soybean	Glyma05g33870	5	0.00309719			4	1	Maruyama et al. (2012)	1	DNA Res.
ncRNA	soybean	Glyma19g03010	19	0.000598036			4	1	Maruyama et al. (2012)	1	DNA Res.
ncRNA	soybean	Glyma04g17650	4	0.000600118			4	1	Maruyama et al. (2012)	1	DNA Res.
ncRNA	soybean	Glyma11g31310	11	0.000660956			4	1	Maruyama et al. (2012)	1	DNA Res.
ncRNA	soybean	Glyma15g04060	15	0.000527564			4	1	Maruyama et al. (2012)	1	DNA Res.
ncRNA	soybean	Glyma11g31150	11	0.00436778			4	1	Maruyama et al. (2012)	1	DNA Res.
ncRNA	soybean	Glyma18g41340	18	0.0035736			4	1	Maruyama et al. (2012)	1	DNA Res.
ncRNA	soybean	Glyma12g20830	12	0.00111799			4	1	Maruyama et al. (2012)	1	DNA Res.
ncRNA	soybean	Glyma03g40730	3	0.0016582			4	1	Maruyama et al. (2012)	1	DNA Res.
ncRNA	soybean	Glyma17g03330	17	0.00204219			4	1	Maruyama et al. (2012)	1	DNA Res.
ncRNA	soybean	Glyma13g25620	13	0.000782948			4	1	Maruyama et al. (2012)	1	DNA Res.
ncRNA	soybean	Glyma07g37710	7	0.00164952			4	1	Maruyama et al. (2012)	1	DNA Res.
ncRNA	soybean	Glyma13g27680	13	0.00146726			4	1	Maruyama et al. (2012)	1	DNA Res.
ncRNA	soybean	Glyma12g06460	12	0.00124201			4	1	Maruyama et al. (2012)	1	DNA Res.
ncRNA	soybean	Glyma11g04610	11	0.000602491			4	1	Maruyama et al. (2012)	1	DNA Res.
ncRNA	soybean	Glyma10g39060	10	0.000855628			4	1	Maruyama et al. (2012)	1	DNA Res.
ncRNA	soybean	Glyma11g13910	11	0.0010628			4	1	Maruyama et al. (2012)	1	DNA Res.
ncRNA	soybean	Glyma02g46610	2	0.00113391			4	1	Maruyama et al. (2012)	1	DNA Res.
ncRNA	soybean	Glyma03g35920	3	0.00509986			4	1	Maruyama et al. (2012)	1	DNA Res.
ncRNA	soybean	Glyma17g07700	17	0.000597456			4	1	Maruyama et al. (2012)	1	DNA Res.
ncRNA	soybean	Glyma02g02530	2	0.000660956			4	1	Maruyama et al. (2012)	1	DNA Res.
ncRNA	soybean	Glyma10g32410	10	0.00155105			4	1	Maruyama et al. (2012)	1	DNA Res.
ncRNA	soybean	Glyma10g32190	10	0.00225235			4	1	Maruyama et al. (2012)	1	DNA Res.
ncRNA	soybean	Glyma13g35550	13	0.000462333			4	1	Maruyama et al. (2012)	1	DNA Res.
ncRNA	soybean	Glyma17g16030	17	0.00324369			4	1	Maruyama et al. (2012)	1	DNA Res.
ncRNA	soybean	Glyma14g05360	14	0.00219235			4	1	Maruyama et al. (2012)	1	DNA Res.
ncRNA	soybean	Glyma14g02630	14	0.00266785			4	1	Maruyama et al. (2012)	1	DNA Res.
ncRNA	soybean	Glyma13g01410	13	0.00343883			4	1	Maruyama et al. (2012)	1	DNA Res.
ncRNA	soybean	Glyma15g11430	15	0.00158977			4	1	Maruyama et al. (2012)	1	DNA Res.
ncRNA	soybean	Glyma19g05140	19	0.000511748			4	1	Maruyama et al. (2012)	1	DNA Res.
ncRNA	soybean	Glyma06g45940	6	0.00181114			4	1	Maruyama et al. (2012)	1	DNA Res.
ncRNA	soybean	Glyma17g11700	17	0.00137839			4	1	Maruyama et al. (2012)	1	DNA Res.
ncRNA	soybean	Glyma13g04680	13	0.00219126			4	1	Maruyama et al. (2012)	1	DNA Res.
ncRNA	soybean	Glyma18g52390	18	0.00781573			4	1	Maruyama et al. (2012)	1	DNA Res.
ncRNA	soybean	Glyma18g03070	18	0.000787231			4	1	Maruyama et al. (2012)	1	DNA Res.
ncRNA	soybean	Glyma11g35670	11	0.00195301			4	1	Maruyama et al. (2012)	1	DNA Res.
ncRNA	soybean	Glyma14g06400	14	0.00319079			4	1	Maruyama et al. (2012)	1	DNA Res.
ncRNA	soybean	Glyma04g16880	4	0.0066088			4	1	Maruyama et al. (2012)	1	DNA Res.
ncRNA	soybean	Glyma20g27950	20	0.00109011			4	1	Maruyama et al. (2012)	1	DNA Res.
ncRNA	soybean	Glyma10g00930	10	0.00225641			4	1	Maruyama et al. (2012)	1	DNA Res.
ncRNA	soybean	Glyma17g07740	17	0.000511158			4	1	Maruyama et al. (2012)	1	DNA Res.
ncRNA	soybean	Glyma13g04630	13	0.000511748			4	1	Maruyama et al. (2012)	1	DNA Res.
ncRNA	soybean	Glyma10g35700	10	0.000600118			4	1	Maruyama et al. (2012)	1	DNA Res.
ncRNA	soybean	Glyma03g41210	3	0.000758279			4	1	Maruyama et al. (2012)	1	DNA Res.
ncRNA	soybean	Glyma13g07490	13	0.00135275			4	1	Maruyama et al. (2012)	1	DNA Res.
ncRNA	soybean	Glyma14g36370	14	0.000797897			4	1	Maruyama et al. (2012)	1	DNA Res.
ncRNA	soybean	Glyma02g14940	2	0.00323065			4	1	Maruyama et al. (2012)	1	DNA Res.
ncRNA	soybean	Glyma19g38210	19	0.00303578			4	1	Maruyama et al. (2012)	1	DNA Res.
ncRNA	soybean	Glyma05g17470	5	0.0177318			4	1	Maruyama et al. (2012)	1	DNA Res.
ncRNA	soybean	Glyma01g15860	1	0.00392226			4	1	Maruyama et al. (2012)	1	DNA Res.
ncRNA	soybean	Glyma19g24160	19	0.00177707			4	1	Maruyama et al. (2012)	1	DNA Res.
ncRNA	soybean	Glyma02g34670	2	0.000854881			4	1	Maruyama et al. (2012)	1	DNA Res.
ncRNA	soybean	Glyma10g28990	10	0.00105633			4	1	Maruyama et al. (2012)	1	DNA Res.
ncRNA	soybean	Glyma17g04520	17	0.000998962			4	1	Maruyama et al. (2012)	1	DNA Res.
ncRNA	soybean	Glyma11g16120	11	0.00269896			4	1	Maruyama et al. (2012)	1	DNA Res.
ncRNA	soybean	Glyma17g02600	17	0.00170985			4	1	Maruyama et al. (2012)	1	DNA Res.
ncRNA	soybean	Glyma11g31330	11	0.00195038			4	1	Maruyama et al. (2012)	1	DNA Res.
ncRNA	soybean	Glyma16g05540	16	0.00419933			4	1	Maruyama et al. (2012)	1	DNA Res.
ncRNA	soybean	Glyma17g36550	17	0.0036744			4	1	Maruyama et al. (2012)	1	DNA Res.
ncRNA	soybean	Glyma20g36770	20	0.00309276			4	1	Maruyama et al. (2012)	1	DNA Res.
ncRNA	soybean	Glyma15g10070	15	0.000785046			4	1	Maruyama et al. (2012)	1	DNA Res.
ncRNA	soybean	Glyma08g05510	8	0.00102767			4	1	Maruyama et al. (2012)	1	DNA Res.
ncRNA	soybean	Glyma17g13730	17	0.000511748			4	1	Maruyama et al. (2012)	1	DNA Res.
ncRNA	soybean	Glyma05g32850	5	0.000727809			4	1	Maruyama et al. (2012)	1	DNA Res.
ncRNA	soybean	Glyma11g03650	11	0.00518827			4	1	Maruyama et al. (2012)	1	DNA Res.
ncRNA	soybean	Glyma13g01120	13	0.000456171			4	1	Maruyama et al. (2012)	1	DNA Res.
ncRNA	soybean	Glyma15g42490	15	0.000777827			4	1	Maruyama et al. (2012)	1	DNA Res.
ncRNA	soybean	Glyma09g00950	9	0.0010333			4	1	Maruyama et al. (2012)	1	DNA Res.
ncRNA	soybean	Glyma13g01910	13	0.00234888			4	1	Maruyama et al. (2012)	1	DNA Res.
ncRNA	soybean	Glyma07g33880	7	0.00113115			4	1	Maruyama et al. (2012)	1	DNA Res.
ncRNA	soybean	Glyma19g44530	19	0.00574546			4	1	Maruyama et al. (2012)	1	DNA Res.
ncRNA	soybean	Glyma13g39040	13	0.000963636			4	1	Maruyama et al. (2012)	1	DNA Res.
ncRNA	soybean	Glyma10g01820	10	0.00283956			4	1	Maruyama et al. (2012)	1	DNA Res.
ncRNA	soybean	Glyma01g44210	1	0.00142759			4	1	Maruyama et al. (2012)	1	DNA Res.
ncRNA	soybean	Glyma11g06660	11	0.0062994			4	1	Maruyama et al. (2012)	1	DNA Res.
ncRNA	soybean	Glyma06g24420	6	0.000511748			4	1	Maruyama et al. (2012)	1	DNA Res.
ncRNA	soybean	Glyma01g41200	1	0.0100352			4	1	Maruyama et al. (2012)	1	DNA Res.
ncRNA	soybean	Glyma12g04110	12	0.0280858			4	1	Maruyama et al. (2012)	1	DNA Res.
ncRNA	soybean	Glyma12g05320	12	0.00409221			4	1	Maruyama et al. (2012)	1	DNA Res.
ncRNA	soybean	Glyma14g11150	14	0.00140956			4	1	Maruyama et al. (2012)	1	DNA Res.
ncRNA	soybean	Glyma06g10580	6	0.0033964			4	1	Maruyama et al. (2012)	1	DNA Res.
ncRNA	soybean	Glyma16g29930	16	0.00105633			4	1	Maruyama et al. (2012)	1	DNA Res.
ncRNA	soybean	Glyma08g39360	8	0.000456171			4	1	Maruyama et al. (2012)	1	DNA Res.
ncRNA	soybean	Glyma03g39180	3	0.000653308			4	1	Maruyama et al. (2012)	1	DNA Res.
ncRNA	soybean	Glyma17g04160	17	0.000824302			4	1	Maruyama et al. (2012)	1	DNA Res.
ncRNA	soybean	Glyma07g39490	7	0.00824722			4	1	Maruyama et al. (2012)	1	DNA Res.
ncRNA	soybean	Glyma18g05700	18	0.000511158			4	1	Maruyama et al. (2012)	1	DNA Res.
ncRNA	soybean	Glyma15g09040	15	0.00254364			4	1	Maruyama et al. (2012)	1	DNA Res.
ncRNA	soybean	Glyma04g10810	4	0.00720704			4	1	Maruyama et al. (2012)	1	DNA Res.
ncRNA	soybean	Glyma02g39660	2	0.000576551			4	1	Maruyama et al. (2012)	1	DNA Res.
ncRNA	soybean	Glyma11g35050	11	0.000727809			4	1	Maruyama et al. (2012)	1	DNA Res.
ncRNA	soybean	Glyma01g31610	1	0.000861381			4	1	Maruyama et al. (2012)	1	DNA Res.
ncRNA	soybean	Glyma08g05130	8	0.000421681			4	1	Maruyama et al. (2012)	1	DNA Res.
ncRNA	soybean	Glyma08g04910	8	0.000586792			4	1	Maruyama et al. (2012)	1	DNA Res.
ncRNA	soybean	Glyma03g24020	3	0.000867058			4	1	Maruyama et al. (2012)	1	DNA Res.
ncRNA	soybean	Glyma16g08530	16	0.00488949			4	1	Maruyama et al. (2012)	1	DNA Res.
ncRNA	soybean	Glyma19g39370	19	0.00455314			4	1	Maruyama et al. (2012)	1	DNA Res.
ncRNA	soybean	Glyma19g43130	19	0.0041839			4	1	Maruyama et al. (2012)	1	DNA Res.
ncRNA	soybean	Glyma19g27240	19	0.000421681			4	1	Maruyama et al. (2012)	1	DNA Res.
ncRNA	soybean	Glyma14g24220	14	0.00105619			4	1	Maruyama et al. (2012)	1	DNA Res.
ncRNA	soybean	Glyma02g35230	2	0.00113391			4	1	Maruyama et al. (2012)	1	DNA Res.
ncRNA	soybean	Glyma20g26210	20	0.000672928			4	1	Maruyama et al. (2012)	1	DNA Res.
ncRNA	soybean	Glyma03g00490	3	0.000727289			4	1	Maruyama et al. (2012)	1	DNA Res.
ncRNA	soybean	Glyma18g52730	18	0.00138594			4	1	Maruyama et al. (2012)	1	DNA Res.
ncRNA	soybean	Glyma15g19840	15	0.000462333			4	1	Maruyama et al. (2012)	1	DNA Res.
ncRNA	soybean	Glyma07g36640	7	0.0013732			4	1	Maruyama et al. (2012)	1	DNA Res.
ncRNA	soybean	Glyma13g19470	13	0.000789996			4	1	Maruyama et al. (2012)	1	DNA Res.
ncRNA	soybean	Glyma11g33090	11	0.00077146			4	1	Maruyama et al. (2012)	1	DNA Res.
ncRNA	soybean	Glyma06g10140	6	0.00357139			4	1	Maruyama et al. (2012)	1	DNA Res.
ncRNA	soybean	Glyma01g44930	1	0.00848777			4	1	Maruyama et al. (2012)	1	DNA Res.
ncRNA	soybean	Glyma18g07220	18	0.000672928			4	1	Maruyama et al. (2012)	1	DNA Res.
ncRNA	soybean	Glyma06g18800	6	0.00452452			4	1	Maruyama et al. (2012)	1	DNA Res.
ncRNA	soybean	Glyma06g01140	6	0.00578077			4	1	Maruyama et al. (2012)	1	DNA Res.
ncRNA	soybean	Glyma13g04780	13	0.00224171			4	1	Maruyama et al. (2012)	1	DNA Res.
ncRNA	soybean	Glyma20g16530	20	0.00147959			4	1	Maruyama et al. (2012)	1	DNA Res.
ncRNA	soybean	Glyma03g32430	3	0.000746558			4	1	Maruyama et al. (2012)	1	DNA Res.
ncRNA	soybean	Glyma07g33050	7	0.000462333			4	1	Maruyama et al. (2012)	1	DNA Res.
ncRNA	soybean	Glyma08g05000	8	0.000983142			4	1	Maruyama et al. (2012)	1	DNA Res.
ncRNA	soybean	Glyma16g03030	16	0.000511158			4	1	Maruyama et al. (2012)	1	DNA Res.
ncRNA	soybean	Glyma03g27560	3	0.0014786			4	1	Maruyama et al. (2012)	1	DNA Res.
ncRNA	soybean	Glyma19g39700	19	0.00972087			4	1	Maruyama et al. (2012)	1	DNA Res.
ncRNA	soybean	Glyma13g08050	13	0.000841085			4	1	Maruyama et al. (2012)	1	DNA Res.
ncRNA	soybean	Glyma06g40560	6	0.00336849			4	1	Maruyama et al. (2012)	1	DNA Res.
ncRNA	soybean	Glyma11g31160	11	0.00584344			4	1	Maruyama et al. (2012)	1	DNA Res.
ncRNA	soybean	Glyma08g01350	8	0.00113834			4	1	Maruyama et al. (2012)	1	DNA Res.
ncRNA	soybean	Glyma16g31770	16	0.000985526			4	1	Maruyama et al. (2012)	1	DNA Res.
ncRNA	soybean	Glyma08g46500	8	0.00339943			4	1	Maruyama et al. (2012)	1	DNA Res.
ncRNA	soybean	Glyma08g22540	8	0.00450638			4	1	Maruyama et al. (2012)	1	DNA Res.
ncRNA	soybean	Glyma11g05190	11	0.000516463			4	1	Maruyama et al. (2012)	1	DNA Res.
ncRNA	soybean	Glyma03g42200	3	0.000652172			4	1	Maruyama et al. (2012)	1	DNA Res.
ncRNA	soybean	Glyma12g01820	12	0.000936695			4	1	Maruyama et al. (2012)	1	DNA Res.
ncRNA	soybean	Glyma01g34830	1	0.00183505			4	1	Maruyama et al. (2012)	1	DNA Res.
ncRNA	soybean	Glyma12g31050	12	0.0030814			4	1	Maruyama et al. (2012)	1	DNA Res.
ncRNA	soybean	Glyma18g36840	18	0.00280051			4	1	Maruyama et al. (2012)	1	DNA Res.
ncRNA	soybean	Glyma13g27530	13	0.00155574			4	1	Maruyama et al. (2012)	1	DNA Res.
ncRNA	soybean	Glyma08g41120	8	0.00096518			4	1	Maruyama et al. (2012)	1	DNA Res.
ncRNA	soybean	Glyma11g10010	11	0.00201003			4	1	Maruyama et al. (2012)	1	DNA Res.
ncRNA	soybean	Glyma10g02080	10	0.00104008			4	1	Maruyama et al. (2012)	1	DNA Res.
ncRNA	soybean	Glyma11g09880	11	0.00704313			4	1	Maruyama et al. (2012)	1	DNA Res.
ncRNA	soybean	Glyma13g39590	13	0.00251779			4	1	Maruyama et al. (2012)	1	DNA Res.
ncRNA	soybean	Glyma06g10830	6	4.54e-05			4	1	Maruyama et al. (2012)	1	DNA Res.
ncRNA	soybean	Glyma04g39750	4	0.000860283			4	1	Maruyama et al. (2012)	1	DNA Res.
ncRNA	soybean	Glyma02g01960	2	0.000689794			4	1	Maruyama et al. (2012)	1	DNA Res.
ncRNA	soybean	Glyma07g36440	7	0.000648647			4	1	Maruyama et al. (2012)	1	DNA Res.
ncRNA	soybean	Glyma07g04470	7	0.00085385			4	1	Maruyama et al. (2012)	1	DNA Res.
ncRNA	soybean	Glyma04g04230	4	0.0017985			4	1	Maruyama et al. (2012)	1	DNA Res.
ncRNA	soybean	Glyma20g01330	20	0.00442754			4	1	Maruyama et al. (2012)	1	DNA Res.
ncRNA	soybean	Glyma19g01640	19	0.000946019			4	1	Maruyama et al. (2012)	1	DNA Res.
ncRNA	soybean	Glyma04g04760	4	0.00186546			4	1	Maruyama et al. (2012)	1	DNA Res.
ncRNA	soybean	Glyma13g19570	13	0.000511158			4	1	Maruyama et al. (2012)	1	DNA Res.
ncRNA	soybean	Glyma08g45560	8	0.000687733			4	1	Maruyama et al. (2012)	1	DNA Res.
ncRNA	soybean	Glyma17g34850	17	0.00542427			4	1	Maruyama et al. (2012)	1	DNA Res.
ncRNA	soybean	Glyma20g24600	20	0.00100849			4	1	Maruyama et al. (2012)	1	DNA Res.
ncRNA	soybean	Glyma13g20010	13	0.000511158			4	1	Maruyama et al. (2012)	1	DNA Res.
ncRNA	soybean	Glyma05g25830	5	0.000421681			4	1	Maruyama et al. (2012)	1	DNA Res.
ncRNA	soybean	Glyma08g18330	8	0.00263473			4	1	Maruyama et al. (2012)	1	DNA Res.
ncRNA	soybean	Glyma20g16100	20	0.00532658			4	1	Maruyama et al. (2012)	1	DNA Res.
ncRNA	soybean	Glyma05g37680	5	0.000789996			4	1	Maruyama et al. (2012)	1	DNA Res.
ncRNA	soybean	Glyma15g16360	15	0.000752373			4	1	Maruyama et al. (2012)	1	DNA Res.
ncRNA	soybean	Glyma15g04570	15	0.00376701			4	1	Maruyama et al. (2012)	1	DNA Res.
ncRNA	soybean	Glyma20g33800	20	0.000833229			4	1	Maruyama et al. (2012)	1	DNA Res.
ncRNA	soybean	Glyma09g32550	9	0.00127921			4	1	Maruyama et al. (2012)	1	DNA Res.
ncRNA	soybean	Glyma08g45590	8	0.000833229			4	1	Maruyama et al. (2012)	1	DNA Res.
ncRNA	soybean	Glyma12g35090	12	0.000674806			4	1	Maruyama et al. (2012)	1	DNA Res.
ncRNA	soybean	Glyma15g11800	15	0.000766461			4	1	Maruyama et al. (2012)	1	DNA Res.
ncRNA	soybean	Glyma05g23800	5	0.00205739			4	1	Maruyama et al. (2012)	1	DNA Res.
ncRNA	soybean	Glyma03g23330	3	0.000789996			4	1	Maruyama et al. (2012)	1	DNA Res.
ncRNA	soybean	Glyma02g13910	2	0.00177524			4	1	Maruyama et al. (2012)	1	DNA Res.
ncRNA	soybean	Glyma16g25200	16	0.00190383			4	1	Maruyama et al. (2012)	1	DNA Res.
ncRNA	soybean	Glyma02g08020	2	0.00207977			4	1	Maruyama et al. (2012)	1	DNA Res.
ncRNA	soybean	Glyma08g14460	8	0.00179874			4	1	Maruyama et al. (2012)	1	DNA Res.
ncRNA	soybean	Glyma13g37830	13	0.000510581			4	1	Maruyama et al. (2012)	1	DNA Res.
ncRNA	soybean	Glyma06g40330	6	0.000789996			4	1	Maruyama et al. (2012)	1	DNA Res.
ncRNA	soybean	Glyma18g43190	18	0.000643399			4	1	Maruyama et al. (2012)	1	DNA Res.
ncRNA	soybean	Glyma09g37670	9	0.00094836			4	1	Maruyama et al. (2012)	1	DNA Res.
ncRNA	soybean	Glyma03g41390	3	0.00077146			4	1	Maruyama et al. (2012)	1	DNA Res.
ncRNA	soybean	Glyma05g34530	5	0.000586792			4	1	Maruyama et al. (2012)	1	DNA Res.
ncRNA	soybean	Glyma15g09800	15	0.0111359			4	1	Maruyama et al. (2012)	1	DNA Res.
ncRNA	soybean	Glyma02g09360	2	0.000838016			4	1	Maruyama et al. (2012)	1	DNA Res.
ncRNA	soybean	Glyma05g05180	5	0.0036744			4	1	Maruyama et al. (2012)	1	DNA Res.
ncRNA	soybean	Glyma06g45020	6	0.00184262			4	1	Maruyama et al. (2012)	1	DNA Res.
ncRNA	soybean	Glyma06g35550	6	0.000991799			4	1	Maruyama et al. (2012)	1	DNA Res.
ncRNA	soybean	Glyma02g26160	2	0.00111521			4	1	Maruyama et al. (2012)	1	DNA Res.
ncRNA	soybean	Glyma04g10730	4	0.00254171			4	1	Maruyama et al. (2012)	1	DNA Res.
ncRNA	soybean	Glyma06g10800	6	0.000972623			4	1	Maruyama et al. (2012)	1	DNA Res.
ncRNA	soybean	Glyma05g03560	5	0.00281552			4	1	Maruyama et al. (2012)	1	DNA Res.
ncRNA	soybean	Glyma12g03520	12	0.000804046			4	1	Maruyama et al. (2012)	1	DNA Res.
ncRNA	soybean	Glyma19g00980	19	0.00324973			4	1	Maruyama et al. (2012)	1	DNA Res.
ncRNA	soybean	Glyma01g40130	1	0.000946379			4	1	Maruyama et al. (2012)	1	DNA Res.
ncRNA	soybean	Glyma18g50080	18	0.00336506			4	1	Maruyama et al. (2012)	1	DNA Res.
ncRNA	soybean	Glyma18g01040	18	0.0078961			4	1	Maruyama et al. (2012)	1	DNA Res.
ncRNA	soybean	Glyma12g30660	12	0.000987857			4	1	Maruyama et al. (2012)	1	DNA Res.
ncRNA	soybean	Glyma19g35770	19	0.00122494			4	1	Maruyama et al. (2012)	1	DNA Res.
ncRNA	soybean	Glyma03g34110	3	0.00155574			4	1	Maruyama et al. (2012)	1	DNA Res.
ncRNA	soybean	Glyma16g04380	16	0.000789996			4	1	Maruyama et al. (2012)	1	DNA Res.
ncRNA	soybean	Glyma10g01850	10	0.00794086			4	1	Maruyama et al. (2012)	1	DNA Res.
ncRNA	soybean	Glyma03g04010	3	0.00689335			4	1	Maruyama et al. (2012)	1	DNA Res.
ncRNA	soybean	Glyma11g01700	11	0.00157359			4	1	Maruyama et al. (2012)	1	DNA Res.
ncRNA	soybean	Glyma12g32850	12	0.000734451			4	1	Maruyama et al. (2012)	1	DNA Res.
ncRNA	soybean	Glyma07g14540	7	0.000802912			4	1	Maruyama et al. (2012)	1	DNA Res.
ncRNA	soybean	Glyma16g34060	16	0.000511748			4	1	Maruyama et al. (2012)	1	DNA Res.
ncRNA	soybean	Glyma04g36480	4	0.00428383			4	1	Maruyama et al. (2012)	1	DNA Res.
ncRNA	soybean	Glyma20g35650	20	0.0106073			4	1	Maruyama et al. (2012)	1	DNA Res.
ncRNA	soybean	Glyma20g01690	20	0.000727809			4	1	Maruyama et al. (2012)	1	DNA Res.
ncRNA	soybean	Glyma14g06080	14	0.000600118			4	1	Maruyama et al. (2012)	1	DNA Res.
ncRNA	soybean	Glyma14g13770	14	0.00715221			4	1	Maruyama et al. (2012)	1	DNA Res.
ncRNA	soybean	Glyma02g01280	2	0.000851336			4	1	Maruyama et al. (2012)	1	DNA Res.
ncRNA	soybean	Glyma20g03910	20	0.0015183			4	1	Maruyama et al. (2012)	1	DNA Res.
ncRNA	soybean	Glyma03g38260	3	0.000642981			4	1	Maruyama et al. (2012)	1	DNA Res.
ncRNA	soybean	Glyma10g42340	10	0.00299056			4	1	Maruyama et al. (2012)	1	DNA Res.
ncRNA	soybean	Glyma02g43370	2	0.000864144			4	1	Maruyama et al. (2012)	1	DNA Res.
ncRNA	soybean	Glyma13g37000	13	0.000511158			4	1	Maruyama et al. (2012)	1	DNA Res.
ncRNA	soybean	Glyma17g13820	17	0.00325956			4	1	Maruyama et al. (2012)	1	DNA Res.
ncRNA	soybean	Glyma05g25690	5	0.0102921			4	1	Maruyama et al. (2012)	1	DNA Res.
ncRNA	soybean	Glyma11g00550	11	0.0013963			4	1	Maruyama et al. (2012)	1	DNA Res.
ncRNA	soybean	Glyma15g06120	15	0.000598036			4	1	Maruyama et al. (2012)	1	DNA Res.
ncRNA	soybean	Glyma08g20130	8	0.0121208			4	1	Maruyama et al. (2012)	1	DNA Res.
ncRNA	soybean	Glyma05g34760	5	0.00206568			4	1	Maruyama et al. (2012)	1	DNA Res.
ncRNA	soybean	Glyma03g39610	3	0.00129119			4	1	Maruyama et al. (2012)	1	DNA Res.
ncRNA	soybean	Glyma06g04840	6	0.0030678			4	1	Maruyama et al. (2012)	1	DNA Res.
ncRNA	soybean	Glyma18g00690	18	0.0123638			4	1	Maruyama et al. (2012)	1	DNA Res.
ncRNA	soybean	Glyma03g31420	3	0.000421681			4	1	Maruyama et al. (2012)	1	DNA Res.
ncRNA	soybean	Glyma15g09980	15	0.000972623			4	1	Maruyama et al. (2012)	1	DNA Res.
ncRNA	soybean	Glyma04g41090	4	0.00199243			4	1	Maruyama et al. (2012)	1	DNA Res.
ncRNA	soybean	Glyma17g12460	17	0.0168874			4	1	Maruyama et al. (2012)	1	DNA Res.
ncRNA	soybean	Glyma18g03050	18	0.000656884			4	1	Maruyama et al. (2012)	1	DNA Res.
ncRNA	soybean	Glyma13g31010	13	0.000791912			4	1	Maruyama et al. (2012)	1	DNA Res.
ncRNA	soybean	Glyma17g09590	17	0.00434291			4	1	Maruyama et al. (2012)	1	DNA Res.
ncRNA	soybean	Glyma02g06150	2	0.00385552			4	1	Maruyama et al. (2012)	1	DNA Res.
ncRNA	soybean	Glyma11g05550	11	0.00801112			4	1	Maruyama et al. (2012)	1	DNA Res.
ncRNA	soybean	Glyma20g15960	20	0.000797897			4	1	Maruyama et al. (2012)	1	DNA Res.
ncRNA	soybean	Glyma12g27340	12	0.00483456			4	1	Maruyama et al. (2012)	1	DNA Res.
ncRNA	soybean	Glyma13g22540	13	0.00070659			4	1	Maruyama et al. (2012)	1	DNA Res.
ncRNA	soybean	Glyma13g17930	13	0.000930503			4	1	Maruyama et al. (2012)	1	DNA Res.
ncRNA	soybean	Glyma12g08440	12	0.00554344			4	1	Maruyama et al. (2012)	1	DNA Res.
ncRNA	soybean	Glyma14g09860	14	0.00154341			4	1	Maruyama et al. (2012)	1	DNA Res.
ncRNA	soybean	Glyma13g40860	13	0.000851336			4	1	Maruyama et al. (2012)	1	DNA Res.
ncRNA	soybean	Glyma02g04620	2	0.000511748			4	1	Maruyama et al. (2012)	1	DNA Res.
ncRNA	soybean	Glyma08g46890	8	0.00212624			4	1	Maruyama et al. (2012)	1	DNA Res.
ncRNA	soybean	Glyma07g16910	7	0.00115361			4	1	Maruyama et al. (2012)	1	DNA Res.
ncRNA	soybean	Glyma12g32370	12	0.00269908			4	1	Maruyama et al. (2012)	1	DNA Res.
ncRNA	soybean	Glyma20g26770	20	0.00899923			4	1	Maruyama et al. (2012)	1	DNA Res.
ncRNA	soybean	Glyma18g44630	18	0.00166528			4	1	Maruyama et al. (2012)	1	DNA Res.
ncRNA	soybean	Glyma19g36510	19	0.00562355			4	1	Maruyama et al. (2012)	1	DNA Res.
ncRNA	soybean	Glyma10g00470	10	0.000581387			4	1	Maruyama et al. (2012)	1	DNA Res.
ncRNA	soybean	Glyma13g17180	13	0.00274182			4	1	Maruyama et al. (2012)	1	DNA Res.
ncRNA	soybean	Glyma06g05550	6	0.000648647			4	1	Maruyama et al. (2012)	1	DNA Res.
ncRNA	soybean	Glyma14g01990	14	0.000511748			4	1	Maruyama et al. (2012)	1	DNA Res.
ncRNA	soybean	Glyma05g35940	5	0.000689794			4	1	Maruyama et al. (2012)	1	DNA Res.
ncRNA	soybean	Glyma12g00970	12	0.00256326			4	1	Maruyama et al. (2012)	1	DNA Res.
ncRNA	soybean	Glyma11g11430	11	0.000714711			4	1	Maruyama et al. (2012)	1	DNA Res.
ncRNA	soybean	Glyma11g18680	11	0.0014268			4	1	Maruyama et al. (2012)	1	DNA Res.
ncRNA	soybean	Glyma06g14720	6	0.000770539			4	1	Maruyama et al. (2012)	1	DNA Res.
ncRNA	soybean	Glyma14g33940	14	0.00141641			4	1	Maruyama et al. (2012)	1	DNA Res.
ncRNA	soybean	Glyma13g24540	13	0.000429103			4	1	Maruyama et al. (2012)	1	DNA Res.
ncRNA	soybean	Glyma14g35510	14	0.00541534			4	1	Maruyama et al. (2012)	1	DNA Res.
ncRNA	soybean	Glyma08g22610	8	0.000789996			4	1	Maruyama et al. (2012)	1	DNA Res.
ncRNA	soybean	Glyma03g37310	3	0.000929416			4	1	Maruyama et al. (2012)	1	DNA Res.
ncRNA	soybean	Glyma01g17590	1	0.00625586			4	1	Maruyama et al. (2012)	1	DNA Res.
ncRNA	soybean	Glyma02g42240	2	0.000766603			4	1	Maruyama et al. (2012)	1	DNA Res.
ncRNA	soybean	Glyma02g41440	2	0.000830955			4	1	Maruyama et al. (2012)	1	DNA Res.
ncRNA	soybean	Glyma06g06090	6	0.00356166			4	1	Maruyama et al. (2012)	1	DNA Res.
ncRNA	soybean	Glyma19g43430	19	0.000920899			4	1	Maruyama et al. (2012)	1	DNA Res.
ncRNA	soybean	Glyma10g01270	10	0.00139032			4	1	Maruyama et al. (2012)	1	DNA Res.
ncRNA	soybean	Glyma20g33530	20	0.000511748			4	1	Maruyama et al. (2012)	1	DNA Res.
ncRNA	soybean	Glyma16g27360	16	0.00905487			4	1	Maruyama et al. (2012)	1	DNA Res.
ncRNA	soybean	Glyma20g35630	20	0.000511158			4	1	Maruyama et al. (2012)	1	DNA Res.
ncRNA	soybean	Glyma09g31690	9	0.000511158			4	1	Maruyama et al. (2012)	1	DNA Res.
ncRNA	soybean	Glyma06g19900	6	0.00114806			4	1	Maruyama et al. (2012)	1	DNA Res.
ncRNA	soybean	Glyma17g17860	17	0.00300004			4	1	Maruyama et al. (2012)	1	DNA Res.
ncRNA	soybean	Glyma09g12400	9	0.00248511			4	1	Maruyama et al. (2012)	1	DNA Res.
ncRNA	soybean	Glyma02g44200	2	0.0015748			4	1	Maruyama et al. (2012)	1	DNA Res.
ncRNA	soybean	Glyma10g32380	10	0.00146243			4	1	Maruyama et al. (2012)	1	DNA Res.
ncRNA	soybean	Glyma18g02400	18	0.00324388			4	1	Maruyama et al. (2012)	1	DNA Res.
ncRNA	soybean	Glyma05g32050	5	0.000987857			4	1	Maruyama et al. (2012)	1	DNA Res.
ncRNA	soybean	Glyma15g01100	15	0.00123212			4	1	Maruyama et al. (2012)	1	DNA Res.
ncRNA	soybean	Glyma17g02290	17	0.000830419			4	1	Maruyama et al. (2012)	1	DNA Res.
ncRNA	soybean	Glyma03g12080	3	0.00191449			4	1	Maruyama et al. (2012)	1	DNA Res.
ncRNA	soybean	Glyma06g12890	6	0.000496624			4	1	Maruyama et al. (2012)	1	DNA Res.
ncRNA	soybean	Glyma13g17130	13	0.000462333			4	1	Maruyama et al. (2012)	1	DNA Res.
ncRNA	soybean	Glyma02g16710	2	0.00169168			4	1	Maruyama et al. (2012)	1	DNA Res.
ncRNA	soybean	Glyma08g08380	8	0.00660207			4	1	Maruyama et al. (2012)	1	DNA Res.
ncRNA	soybean	Glyma03g16600	3	0.000900329			4	1	Maruyama et al. (2012)	1	DNA Res.
ncRNA	soybean	Glyma20g01140	20	0.00094646			4	1	Maruyama et al. (2012)	1	DNA Res.
ncRNA	soybean	Glyma08g11610	8	0.00131319			4	1	Maruyama et al. (2012)	1	DNA Res.
ncRNA	soybean	Glyma09g34380	9	0.000555517			4	1	Maruyama et al. (2012)	1	DNA Res.
ncRNA	soybean	Glyma11g35330	11	0.00748511			4	1	Maruyama et al. (2012)	1	DNA Res.
ncRNA	soybean	Glyma09g41440	9	0.00126665			4	1	Maruyama et al. (2012)	1	DNA Res.
ncRNA	soybean	Glyma09g24110	9	0.00162806			4	1	Maruyama et al. (2012)	1	DNA Res.
ncRNA	soybean	Glyma1009s00200	10	0.00670128			4	1	Maruyama et al. (2012)	1	DNA Res.
ncRNA	soybean	Glyma11g35270	11	0.000789996			4	1	Maruyama et al. (2012)	1	DNA Res.
ncRNA	soybean	Glyma12g35800	12	0.00849224			4	1	Maruyama et al. (2012)	1	DNA Res.
ncRNA	soybean	Glyma20g28860	20	0.000789996			4	1	Maruyama et al. (2012)	1	DNA Res.
ncRNA	soybean	Glyma17g03160	17	0.00693842			4	1	Maruyama et al. (2012)	1	DNA Res.
ncRNA	soybean	Glyma04g40480	4	0.00869133			4	1	Maruyama et al. (2012)	1	DNA Res.
ncRNA	soybean	Glyma01g44600	1	0.000493724			4	1	Maruyama et al. (2012)	1	DNA Res.
ncRNA	soybean	Glyma15g06010	15	0.00467681			4	1	Maruyama et al. (2012)	1	DNA Res.
ncRNA	soybean	Glyma19g24390	19	0.000516463			4	1	Maruyama et al. (2012)	1	DNA Res.
ncRNA	soybean	Glyma02g45570	2	0.000462333			4	1	Maruyama et al. (2012)	1	DNA Res.
ncRNA	soybean	Glyma08g01430	8	0.0039162			4	1	Maruyama et al. (2012)	1	DNA Res.
ncRNA	soybean	Glyma08g07210	8	0.00442911			4	1	Maruyama et al. (2012)	1	DNA Res.
ncRNA	soybean	Glyma11g20460	11	0.00135541			4	1	Maruyama et al. (2012)	1	DNA Res.
ncRNA	soybean	Glyma10g39740	10	0.00207257			4	1	Maruyama et al. (2012)	1	DNA Res.
ncRNA	soybean	Glyma08g04920	8	0.0031708			4	1	Maruyama et al. (2012)	1	DNA Res.
ncRNA	soybean	Glyma07g30250	7	0.00103924			4	1	Maruyama et al. (2012)	1	DNA Res.
ncRNA	soybean	Glyma16g08690	16	0.00611826			4	1	Maruyama et al. (2012)	1	DNA Res.
ncRNA	soybean	Glyma07g33590	7	0.00385517			4	1	Maruyama et al. (2012)	1	DNA Res.
ncRNA	soybean	Glyma05g27960	5	0.0046139			4	1	Maruyama et al. (2012)	1	DNA Res.
ncRNA	soybean	Glyma13g01140	13	0.000738703			4	1	Maruyama et al. (2012)	1	DNA Res.
ncRNA	soybean	Glyma01g34980	1	0.00165727			4	1	Maruyama et al. (2012)	1	DNA Res.
ncRNA	soybean	Glyma15g34440	15	0.00294605			4	1	Maruyama et al. (2012)	1	DNA Res.
ncRNA	soybean	Glyma11g33040	11	0.000720653			4	1	Maruyama et al. (2012)	1	DNA Res.
ncRNA	soybean	Glyma01g04350	1	0.000612282			4	1	Maruyama et al. (2012)	1	DNA Res.
ncRNA	soybean	Glyma20g22600	20	0.00447408			4	1	Maruyama et al. (2012)	1	DNA Res.
ncRNA	soybean	Glyma11g09620	11	0.00066725			4	1	Maruyama et al. (2012)	1	DNA Res.
ncRNA	soybean	Glyma02g00490	2	0.00258469			4	1	Maruyama et al. (2012)	1	DNA Res.
ncRNA	soybean	Glyma09g05010	9	0.0028929			4	1	Maruyama et al. (2012)	1	DNA Res.
ncRNA	soybean	Glyma15g41230	15	0.00263524			4	1	Maruyama et al. (2012)	1	DNA Res.
ncRNA	soybean	Glyma15g10130	15	0.0113203			4	1	Maruyama et al. (2012)	1	DNA Res.
ncRNA	soybean	Glyma08g13860	8	0.00291994			4	1	Maruyama et al. (2012)	1	DNA Res.
ncRNA	soybean	Glyma10g36600	10	0.000598036			4	1	Maruyama et al. (2012)	1	DNA Res.
ncRNA	soybean	Glyma10g38840	10	0.000648647			4	1	Maruyama et al. (2012)	1	DNA Res.
ncRNA	soybean	Glyma05g33880	5	0.000462333			4	1	Maruyama et al. (2012)	1	DNA Res.
ncRNA	soybean	Glyma15g20970	15	0.00156694			4	1	Maruyama et al. (2012)	1	DNA Res.
ncRNA	soybean	Glyma13g01130	13	0.001471			4	1	Maruyama et al. (2012)	1	DNA Res.
ncRNA	soybean	Glyma11g05970	11	0.00369225			4	1	Maruyama et al. (2012)	1	DNA Res.
ncRNA	soybean	Glyma11g06690	11	0.00244325			4	1	Maruyama et al. (2012)	1	DNA Res.
ncRNA	soybean	Glyma16g09760	16	0.000855628			4	1	Maruyama et al. (2012)	1	DNA Res.
ncRNA	soybean	Glyma09g33070	9	0.00208357			4	1	Maruyama et al. (2012)	1	DNA Res.
ncRNA	soybean	Glyma11g04690	11	0.00100988			4	1	Maruyama et al. (2012)	1	DNA Res.
ncRNA	soybean	Glyma08g16190	8	0.000523063			4	1	Maruyama et al. (2012)	1	DNA Res.
ncRNA	soybean	Glyma14g05350	14	0.00632085			4	1	Maruyama et al. (2012)	1	DNA Res.
ncRNA	soybean	Glyma19g42510	19	0.00867293			4	1	Maruyama et al. (2012)	1	DNA Res.
ncRNA	soybean	Glyma08g05680	8	0.00651319			4	1	Maruyama et al. (2012)	1	DNA Res.
ncRNA	soybean	Glyma07g35270	7	0.00507365			4	1	Maruyama et al. (2012)	1	DNA Res.
ncRNA	soybean	Glyma05g15870	5	0.00216996			4	1	Maruyama et al. (2012)	1	DNA Res.
ncRNA	soybean	Glyma11g17160	11	0.00941901			4	1	Maruyama et al. (2012)	1	DNA Res.
ncRNA	soybean	Glyma03g00830	3	0.00103485			4	1	Maruyama et al. (2012)	1	DNA Res.
ncRNA	soybean	Glyma19g28520	19	0.00115727			4	1	Maruyama et al. (2012)	1	DNA Res.
ncRNA	soybean	Glyma11g04970	11	0.00360412			4	1	Maruyama et al. (2012)	1	DNA Res.
ncRNA	soybean	Glyma17g08690	17	0.00293879			4	1	Maruyama et al. (2012)	1	DNA Res.
ncRNA	soybean	Glyma04g40200	4	0.00392302			4	1	Maruyama et al. (2012)	1	DNA Res.
ncRNA	soybean	Glyma13g16430	13	0.00628824			4	1	Maruyama et al. (2012)	1	DNA Res.
ncRNA	soybean	Glyma18g45920	18	0.00659748			4	1	Maruyama et al. (2012)	1	DNA Res.
ncRNA	soybean	Glyma13g05540	13	0.00115361			4	1	Maruyama et al. (2012)	1	DNA Res.
ncRNA	soybean	Glyma10g32720	10	0.00477953			4	1	Maruyama et al. (2012)	1	DNA Res.
ncRNA	soybean	Glyma17g15120	17	0.000775571			4	1	Maruyama et al. (2012)	1	DNA Res.
ncRNA	soybean	Glyma02g46580	2	0.0012331			4	1	Maruyama et al. (2012)	1	DNA Res.
ncRNA	soybean	Glyma03g35530	3	0.00208356			4	1	Maruyama et al. (2012)	1	DNA Res.
ncRNA	soybean	Glyma15g16110	15	0.000727289			4	1	Maruyama et al. (2012)	1	DNA Res.
ncRNA	soybean	Glyma17g36270	17	0.0114039			4	1	Maruyama et al. (2012)	1	DNA Res.
ncRNA	soybean	Glyma17g13440	17	0.00264608			4	1	Maruyama et al. (2012)	1	DNA Res.
ncRNA	soybean	Glyma03g06630	3	0.00384682			4	1	Maruyama et al. (2012)	1	DNA Res.
ncRNA	soybean	Glyma08g33300	8	0.00105895			4	1	Maruyama et al. (2012)	1	DNA Res.
ncRNA	soybean	Glyma04g38560	4	0.000830419			4	1	Maruyama et al. (2012)	1	DNA Res.
ncRNA	soybean	Glyma09g35770	9	0.00284324			4	1	Maruyama et al. (2012)	1	DNA Res.
ncRNA	soybean	Glyma08g03550	8	0.00130206			4	1	Maruyama et al. (2012)	1	DNA Res.
ncRNA	soybean	Glyma18g14620	18	0.00111799			4	1	Maruyama et al. (2012)	1	DNA Res.
ncRNA	soybean	Glyma01g36750	1	0.000649472			4	1	Maruyama et al. (2012)	1	DNA Res.
ncRNA	soybean	Glyma06g20730	6	0.000884723			4	1	Maruyama et al. (2012)	1	DNA Res.
ncRNA	soybean	Glyma05g01550	5	0.000470531			4	1	Maruyama et al. (2012)	1	DNA Res.
ncRNA	soybean	Glyma01g35660	1	0.00101108			4	1	Maruyama et al. (2012)	1	DNA Res.
ncRNA	soybean	Glyma17g32010	17	0.00154584			4	1	Maruyama et al. (2012)	1	DNA Res.
ncRNA	soybean	Glyma10g02050	10	0.00167292			4	1	Maruyama et al. (2012)	1	DNA Res.
ncRNA	soybean	Glyma14g08840	14	0.00291994			4	1	Maruyama et al. (2012)	1	DNA Res.
ncRNA	soybean	Glyma14g38980	14	0.0059289			4	1	Maruyama et al. (2012)	1	DNA Res.
ncRNA	soybean	Glyma12g35450	12	0.00179243			4	1	Maruyama et al. (2012)	1	DNA Res.
ncRNA	soybean	Glyma08g14160	8	0.00243601			4	1	Maruyama et al. (2012)	1	DNA Res.
ncRNA	soybean	Glyma03g35400	3	0.00709415			4	1	Maruyama et al. (2012)	1	DNA Res.
ncRNA	soybean	Glyma17g06220	17	0.00928306			4	1	Maruyama et al. (2012)	1	DNA Res.
ncRNA	soybean	Glyma01g33080	1	0.00239179			4	1	Maruyama et al. (2012)	1	DNA Res.
ncRNA	soybean	Glyma02g03830	2	0.00522733			4	1	Maruyama et al. (2012)	1	DNA Res.
ncRNA	soybean	Glyma13g32030	13	0.00146185			4	1	Maruyama et al. (2012)	1	DNA Res.
ncRNA	soybean	Glyma20g08340	20	0.00195962			4	1	Maruyama et al. (2012)	1	DNA Res.
ncRNA	soybean	Glyma07g02430	7	0.00633285			4	1	Maruyama et al. (2012)	1	DNA Res.
ncRNA	soybean	Glyma04g39510	4	0.000789996			4	1	Maruyama et al. (2012)	1	DNA Res.
ncRNA	soybean	Glyma07g05620	7	0.00175507			4	1	Maruyama et al. (2012)	1	DNA Res.
ncRNA	soybean	Glyma05g08240	5	0.0011508			4	1	Maruyama et al. (2012)	1	DNA Res.
ncRNA	soybean	Glyma19g32690	19	0.00138826			4	1	Maruyama et al. (2012)	1	DNA Res.
ncRNA	soybean	Glyma17g14030	17	0.00272804			4	1	Maruyama et al. (2012)	1	DNA Res.
ncRNA	soybean	Glyma01g41330	1	0.0119042			4	1	Maruyama et al. (2012)	1	DNA Res.
ncRNA	soybean	Glyma14g02970	14	0.000759572			4	1	Maruyama et al. (2012)	1	DNA Res.
ncRNA	soybean	Glyma02g46330	2	0.000568293			4	1	Maruyama et al. (2012)	1	DNA Res.
ncRNA	soybean	Glyma13g10360	13	0.000511158			4	1	Maruyama et al. (2012)	1	DNA Res.
ncRNA	soybean	Glyma03g31640	3	0.00204767			4	1	Maruyama et al. (2012)	1	DNA Res.
ncRNA	soybean	Glyma20g30730	20	0.00162232			4	1	Maruyama et al. (2012)	1	DNA Res.
ncRNA	soybean	Glyma19g41730	19	0.000476033			4	1	Maruyama et al. (2012)	1	DNA Res.
ncRNA	soybean	Glyma09g08290	9	0.000516463			4	1	Maruyama et al. (2012)	1	DNA Res.
ncRNA	soybean	Glyma13g21500	13	0.000582237			4	1	Maruyama et al. (2012)	1	DNA Res.
ncRNA	soybean	Glyma12g28870	12	0.00136567			4	1	Maruyama et al. (2012)	1	DNA Res.
ncRNA	soybean	Glyma08g39390	8	0.000770658			4	1	Maruyama et al. (2012)	1	DNA Res.
ncRNA	soybean	Glyma02g40320	2	0.000606396			4	1	Maruyama et al. (2012)	1	DNA Res.
ncRNA	soybean	Glyma07g08010	7	0.000668999			4	1	Maruyama et al. (2012)	1	DNA Res.
ncRNA	soybean	Glyma18g48910	18	0.000639924			4	1	Maruyama et al. (2012)	1	DNA Res.
ncRNA	soybean	Glyma14g09760	14	0.000611974			4	1	Maruyama et al. (2012)	1	DNA Res.
ncRNA	soybean	Glyma16g01710	16	0.000985708			4	1	Maruyama et al. (2012)	1	DNA Res.
ncRNA	soybean	Glyma13g23470	13	0.000516463			4	1	Maruyama et al. (2012)	1	DNA Res.
ncRNA	soybean	Glyma03g30190	3	0.00210362			4	1	Maruyama et al. (2012)	1	DNA Res.
ncRNA	soybean	Glyma04g20620	4	0.00195965			4	1	Maruyama et al. (2012)	1	DNA Res.
ncRNA	soybean	Glyma11g09720	11	0.000789996			4	1	Maruyama et al. (2012)	1	DNA Res.
ncRNA	soybean	Glyma17g35430	17	0.000462333			4	1	Maruyama et al. (2012)	1	DNA Res.
ncRNA	soybean	Glyma04g37020	4	0.000511748			4	1	Maruyama et al. (2012)	1	DNA Res.
ncRNA	soybean	Glyma17g05630	17	0.00691307			4	1	Maruyama et al. (2012)	1	DNA Res.
ncRNA	soybean	Glyma01g37040	1	0.000511748			4	1	Maruyama et al. (2012)	1	DNA Res.
ncRNA	soybean	Glyma18g49350	18	0.00062524			4	1	Maruyama et al. (2012)	1	DNA Res.
ncRNA	soybean	Glyma05g03100	5	0.00242414			4	1	Maruyama et al. (2012)	1	DNA Res.
ncRNA	soybean	Glyma11g34250	11	0.00245249			4	1	Maruyama et al. (2012)	1	DNA Res.
ncRNA	soybean	Glyma02g40510	2	0.00146076			4	1	Maruyama et al. (2012)	1	DNA Res.
ncRNA	soybean	Glyma04g13490	4	0.0012249			4	1	Maruyama et al. (2012)	1	DNA Res.
ncRNA	soybean	Glyma06g44450	6	0.0017368			4	1	Maruyama et al. (2012)	1	DNA Res.
ncRNA	soybean	Glyma04g09800	4	0.00457384			4	1	Maruyama et al. (2012)	1	DNA Res.
ncRNA	soybean	Glyma13g07530	13	0.00584988			4	1	Maruyama et al. (2012)	1	DNA Res.
ncRNA	soybean	Glyma17g03390	17	0.00071885			4	1	Maruyama et al. (2012)	1	DNA Res.
ncRNA	soybean	Glyma11g37990	11	0.000768534			4	1	Maruyama et al. (2012)	1	DNA Res.
ncRNA	soybean	Glyma03g30040	3	0.00315357			4	1	Maruyama et al. (2012)	1	DNA Res.
ncRNA	soybean	Glyma15g37460	15	0.00110759			4	1	Maruyama et al. (2012)	1	DNA Res.
ncRNA	soybean	Glyma05g03070	5	0.000511158			4	1	Maruyama et al. (2012)	1	DNA Res.
ncRNA	soybean	Glyma12g04300	12	0.000511158			4	1	Maruyama et al. (2012)	1	DNA Res.
ncRNA	soybean	Glyma16g34040	16	0.00328065			4	1	Maruyama et al. (2012)	1	DNA Res.
ncRNA	soybean	Glyma13g17190	13	0.00246134			4	1	Maruyama et al. (2012)	1	DNA Res.
ncRNA	soybean	Glyma07g16850	7	0.00281039			4	1	Maruyama et al. (2012)	1	DNA Res.
ncRNA	soybean	Glyma04g15330	4	0.00305897			4	1	Maruyama et al. (2012)	1	DNA Res.
ncRNA	soybean	Glyma07g10180	7	0.00062447			4	1	Maruyama et al. (2012)	1	DNA Res.
ncRNA	soybean	Glyma01g42560	1	0.0030142			4	1	Maruyama et al. (2012)	1	DNA Res.
ncRNA	soybean	Glyma06g14580	6	0.00105681			4	1	Maruyama et al. (2012)	1	DNA Res.
ncRNA	soybean	Glyma18g00370	18	0.00593556			4	1	Maruyama et al. (2012)	1	DNA Res.
ncRNA	soybean	Glyma13g39890	13	0.00415994			4	1	Maruyama et al. (2012)	1	DNA Res.
ncRNA	soybean	Glyma16g11370	16	0.00578145			4	1	Maruyama et al. (2012)	1	DNA Res.
ncRNA	soybean	Glyma12g31800	12	0.0147742			4	1	Maruyama et al. (2012)	1	DNA Res.
ncRNA	soybean	Glyma14g39950	14	0.000600118			4	1	Maruyama et al. (2012)	1	DNA Res.
ncRNA	soybean	Glyma15g16990	15	0.00158977			4	1	Maruyama et al. (2012)	1	DNA Res.
ncRNA	soybean	Glyma16g25720	16	0.000462333			4	1	Maruyama et al. (2012)	1	DNA Res.
ncRNA	soybean	Glyma06g40740	6	0.00238099			4	1	Maruyama et al. (2012)	1	DNA Res.
ncRNA	soybean	Glyma12g08980	12	0.0106419			4	1	Maruyama et al. (2012)	1	DNA Res.
ncRNA	soybean	Glyma13g29390	13	0.00561196			4	1	Maruyama et al. (2012)	1	DNA Res.
ncRNA	soybean	Glyma10g04190	10	0.00246647			4	1	Maruyama et al. (2012)	1	DNA Res.
ncRNA	soybean	Glyma18g05160	18	0.000722187			4	1	Maruyama et al. (2012)	1	DNA Res.
ncRNA	soybean	Glyma08g45880	8	0.00111059			4	1	Maruyama et al. (2012)	1	DNA Res.
ncRNA	soybean	Glyma08g12050	8	0.00749615			4	1	Maruyama et al. (2012)	1	DNA Res.
ncRNA	soybean	Glyma15g39450	15	0.00511142			4	1	Maruyama et al. (2012)	1	DNA Res.
ncRNA	soybean	Glyma10g32250	10	0.00111521			4	1	Maruyama et al. (2012)	1	DNA Res.
ncRNA	soybean	Glyma01g44480	1	0.000789996			4	1	Maruyama et al. (2012)	1	DNA Res.
ncRNA	soybean	Glyma08g18490	8	0.000476033			4	1	Maruyama et al. (2012)	1	DNA Res.
ncRNA	soybean	Glyma05g26870	5	0.00500946			4	1	Maruyama et al. (2012)	1	DNA Res.
ncRNA	soybean	Glyma01g44230	1	0.00094836			4	1	Maruyama et al. (2012)	1	DNA Res.
ncRNA	soybean	Glyma17g37030	17	0.00119326			4	1	Maruyama et al. (2012)	1	DNA Res.
ncRNA	soybean	Glyma13g41240	13	0.00108436			4	1	Maruyama et al. (2012)	1	DNA Res.
ncRNA	soybean	Glyma02g02790	2	0.00154717			4	1	Maruyama et al. (2012)	1	DNA Res.
ncRNA	soybean	Glyma03g04920	3	0.00624252			4	1	Maruyama et al. (2012)	1	DNA Res.
ncRNA	soybean	Glyma10g31260	10	0.0016582			4	1	Maruyama et al. (2012)	1	DNA Res.
ncRNA	soybean	Glyma08g22170	8	0.000849187			4	1	Maruyama et al. (2012)	1	DNA Res.
ncRNA	soybean	Glyma16g01310	16	0.00193455			4	1	Maruyama et al. (2012)	1	DNA Res.
ncRNA	soybean	Glyma04g35990	4	0.00288508			4	1	Maruyama et al. (2012)	1	DNA Res.
ncRNA	soybean	Glyma01g04380	1	0.001031			4	1	Maruyama et al. (2012)	1	DNA Res.
ncRNA	soybean	Glyma06g19720	6	0.00243087			4	1	Maruyama et al. (2012)	1	DNA Res.
ncRNA	soybean	Glyma19g40810	19	0.000670093			4	1	Maruyama et al. (2012)	1	DNA Res.
ncRNA	soybean	Glyma04g09040	4	0.00233813			4	1	Maruyama et al. (2012)	1	DNA Res.
ncRNA	soybean	Glyma03g29470	3	0.000535842			4	1	Maruyama et al. (2012)	1	DNA Res.
ncRNA	soybean	Glyma13g41340	13	0.00138138			4	1	Maruyama et al. (2012)	1	DNA Res.
ncRNA	soybean	Glyma16g04980	16	0.00144284			4	1	Maruyama et al. (2012)	1	DNA Res.
ncRNA	soybean	Glyma11g10240	11	0.00373292			4	1	Maruyama et al. (2012)	1	DNA Res.
ncRNA	soybean	Glyma05g26320	5	0.00066725			4	1	Maruyama et al. (2012)	1	DNA Res.
ncRNA	soybean	Glyma16g11580	16	0.00552527			4	1	Maruyama et al. (2012)	1	DNA Res.
ncRNA	soybean	Glyma09g02310	9	0.00255949			4	1	Maruyama et al. (2012)	1	DNA Res.
ncRNA	soybean	Glyma08g12960	8	0.000936695			4	1	Maruyama et al. (2012)	1	DNA Res.
ncRNA	soybean	Glyma19g37120	19	0.00644935			4	1	Maruyama et al. (2012)	1	DNA Res.
ncRNA	soybean	Glyma20g04520	20	0.00708604			4	1	Maruyama et al. (2012)	1	DNA Res.
ncRNA	soybean	Glyma02g01600	2	0.00115361			4	1	Maruyama et al. (2012)	1	DNA Res.
ncRNA	soybean	Glyma07g39470	7	0.000860621			4	1	Maruyama et al. (2012)	1	DNA Res.
ncRNA	soybean	Glyma05g00590	5	0.0117362			4	1	Maruyama et al. (2012)	1	DNA Res.
ncRNA	soybean	Glyma17g03110	17	0.00812906			4	1	Maruyama et al. (2012)	1	DNA Res.
ncRNA	soybean	Glyma17g11510	17	0.00378236			4	1	Maruyama et al. (2012)	1	DNA Res.
ncRNA	soybean	Glyma03g25650	3	0.00126665			4	1	Maruyama et al. (2012)	1	DNA Res.
ncRNA	soybean	Glyma05g31390	5	0.00257872			4	1	Maruyama et al. (2012)	1	DNA Res.
ncRNA	soybean	Glyma13g08070	13	0.000925176			4	1	Maruyama et al. (2012)	1	DNA Res.
ncRNA	soybean	Glyma15g01690	15	0.000511748			4	1	Maruyama et al. (2012)	1	DNA Res.
ncRNA	soybean	Glyma07g10030	7	0.00101006			4	1	Maruyama et al. (2012)	1	DNA Res.
ncRNA	soybean	Glyma04g36200	4	0.0115447			4	1	Maruyama et al. (2012)	1	DNA Res.
ncRNA	soybean	Glyma07g04890	7	0.0114039			4	1	Maruyama et al. (2012)	1	DNA Res.
ncRNA	soybean	Glyma13g01150	13	0.00077146			4	1	Maruyama et al. (2012)	1	DNA Res.
ncRNA	soybean	Glyma13g29380	13	0.00194024			4	1	Maruyama et al. (2012)	1	DNA Res.
ncRNA	soybean	Glyma19g38570	19	0.000727809			4	1	Maruyama et al. (2012)	1	DNA Res.
ncRNA	soybean	Glyma06g48050	6	0.00642918			4	1	Maruyama et al. (2012)	1	DNA Res.
ncRNA	soybean	Glyma08g18460	8	0.00348855			4	1	Maruyama et al. (2012)	1	DNA Res.
ncRNA	soybean	Glyma07g10860	7	0.00303578			4	1	Maruyama et al. (2012)	1	DNA Res.
ncRNA	soybean	Glyma08g44700	8	0.00287779			4	1	Maruyama et al. (2012)	1	DNA Res.
ncRNA	soybean	Glyma13g35100	13	0.000708221			4	1	Maruyama et al. (2012)	1	DNA Res.
ncRNA	soybean	Glyma09g29480	9	0.00106303			4	1	Maruyama et al. (2012)	1	DNA Res.
ncRNA	soybean	Glyma04g14530	4	0.000447739			4	1	Maruyama et al. (2012)	1	DNA Res.
ncRNA	soybean	Glyma20g35320	20	0.0101145			4	1	Maruyama et al. (2012)	1	DNA Res.
ncRNA	soybean	Glyma06g45170	6	0.000789996			4	1	Maruyama et al. (2012)	1	DNA Res.
ncRNA	soybean	Glyma08g21960	8	0.00334357			4	1	Maruyama et al. (2012)	1	DNA Res.
ncRNA	soybean	Glyma01g44690	1	0.000511748			4	1	Maruyama et al. (2012)	1	DNA Res.
ncRNA	soybean	Glyma04g05050	4	0.00884254			4	1	Maruyama et al. (2012)	1	DNA Res.
ncRNA	soybean	Glyma08g10540	8	0.00114665			4	1	Maruyama et al. (2012)	1	DNA Res.
ncRNA	soybean	Glyma18g49050	18	0.00103924			4	1	Maruyama et al. (2012)	1	DNA Res.
ncRNA	soybean	Glyma08g18920	8	0.01429			4	1	Maruyama et al. (2012)	1	DNA Res.
ncRNA	soybean	Glyma01g43180	1	0.00271861			4	1	Maruyama et al. (2012)	1	DNA Res.
ncRNA	soybean	Glyma16g34740	16	0.0120346			4	1	Maruyama et al. (2012)	1	DNA Res.
ncRNA	soybean	Glyma16g24820	16	0.00152616			4	1	Maruyama et al. (2012)	1	DNA Res.
ncRNA	soybean	Glyma11g03370	11	0.0134508			4	1	Maruyama et al. (2012)	1	DNA Res.
ncRNA	soybean	Glyma11g01020	11	0.00336505			4	1	Maruyama et al. (2012)	1	DNA Res.
ncRNA	soybean	Glyma04g35030	4	0.00271861			4	1	Maruyama et al. (2012)	1	DNA Res.
ncRNA	soybean	Glyma03g40940	3	0.00110759			4	1	Maruyama et al. (2012)	1	DNA Res.
ncRNA	soybean	Glyma12g10620	12	0.00111457			4	1	Maruyama et al. (2012)	1	DNA Res.
ncRNA	soybean	Glyma05g35030	5	0.000555595			4	1	Maruyama et al. (2012)	1	DNA Res.
ncRNA	soybean	Glyma19g02430	19	0.00206568			4	1	Maruyama et al. (2012)	1	DNA Res.
ncRNA	soybean	Glyma02g36700	2	0.00537037			4	1	Maruyama et al. (2012)	1	DNA Res.
ncRNA	soybean	Glyma14g04580	14	0.000933249			4	1	Maruyama et al. (2012)	1	DNA Res.
ncRNA	soybean	Glyma17g07890	17	0.000660956			4	1	Maruyama et al. (2012)	1	DNA Res.
ncRNA	soybean	Glyma09g21060	9	0.0188355			4	1	Maruyama et al. (2012)	1	DNA Res.
ncRNA	soybean	Glyma06g06530	6	0.00105309			4	1	Maruyama et al. (2012)	1	DNA Res.
ncRNA	soybean	Glyma07g10070	7	0.000511748			4	1	Maruyama et al. (2012)	1	DNA Res.
ncRNA	soybean	Glyma13g03900	13	0.00547336			4	1	Maruyama et al. (2012)	1	DNA Res.
ncRNA	soybean	Glyma10g37500	10	0.00148795			4	1	Maruyama et al. (2012)	1	DNA Res.
ncRNA	soybean	Glyma15g05060	15	0.000626183			4	1	Maruyama et al. (2012)	1	DNA Res.
ncRNA	soybean	Glyma20g32770	20	0.00414143			4	1	Maruyama et al. (2012)	1	DNA Res.
ncRNA	soybean	Glyma17g14000	17	0.0233737			4	1	Maruyama et al. (2012)	1	DNA Res.
ncRNA	soybean	Glyma10g08470	10	0.00489125			4	1	Maruyama et al. (2012)	1	DNA Res.
ncRNA	soybean	Glyma11g14660	11	0.000720653			4	1	Maruyama et al. (2012)	1	DNA Res.
ncRNA	soybean	Glyma08g09070	8	0.00464819			4	1	Maruyama et al. (2012)	1	DNA Res.
ncRNA	soybean	Glyma03g02280	3	0.00294313			4	1	Maruyama et al. (2012)	1	DNA Res.
ncRNA	soybean	Glyma04g40820	4	0.000592569			4	1	Maruyama et al. (2012)	1	DNA Res.
ncRNA	soybean	Glyma01g41180	1	0.000535842			4	1	Maruyama et al. (2012)	1	DNA Res.
ncRNA	soybean	Glyma18g46280	18	0.00212618			4	1	Maruyama et al. (2012)	1	DNA Res.
ncRNA	soybean	Glyma14g08120	14	0.000805			4	1	Maruyama et al. (2012)	1	DNA Res.
ncRNA	soybean	Glyma07g39650	7	0.000973056			4	1	Maruyama et al. (2012)	1	DNA Res.
ncRNA	soybean	Glyma20g26790	20	0.000598036			4	1	Maruyama et al. (2012)	1	DNA Res.
ncRNA	soybean	Glyma03g36400	3	0.00527629			4	1	Maruyama et al. (2012)	1	DNA Res.
ncRNA	soybean	Glyma08g42800	8	0.0183079			4	1	Maruyama et al. (2012)	1	DNA Res.
ncRNA	soybean	Glyma06g01240	6	0.00103411			4	1	Maruyama et al. (2012)	1	DNA Res.
ncRNA	soybean	Glyma08g46630	8	0.000600118			4	1	Maruyama et al. (2012)	1	DNA Res.
ncRNA	soybean	Glyma06g42960	6	0.0178589			4	1	Maruyama et al. (2012)	1	DNA Res.
ncRNA	soybean	Glyma10g42060	10	0.000833229			4	1	Maruyama et al. (2012)	1	DNA Res.
ncRNA	soybean	Glyma02g43580	2	0.0020184			4	1	Maruyama et al. (2012)	1	DNA Res.
ncRNA	soybean	Glyma01g33100	1	0.00199235			4	1	Maruyama et al. (2012)	1	DNA Res.
ncRNA	soybean	Glyma06g15340	6	0.00712243			4	1	Maruyama et al. (2012)	1	DNA Res.
ncRNA	soybean	Glyma02g06680	2	0.000669389			4	1	Maruyama et al. (2012)	1	DNA Res.
ncRNA	soybean	Glyma13g43730	13	0.000600118			4	1	Maruyama et al. (2012)	1	DNA Res.
ncRNA	soybean	Glyma13g27460	13	0.0027114			4	1	Maruyama et al. (2012)	1	DNA Res.
ncRNA	soybean	Glyma15g11330	15	0.0014786			4	1	Maruyama et al. (2012)	1	DNA Res.
ncRNA	soybean	Glyma12g32770	12	0.000958486			4	1	Maruyama et al. (2012)	1	DNA Res.
ncRNA	soybean	Glyma12g02160	12	0.00825647			4	1	Maruyama et al. (2012)	1	DNA Res.
ncRNA	soybean	Glyma19g28480	19	0.000511158			4	1	Maruyama et al. (2012)	1	DNA Res.
ncRNA	soybean	Glyma13g42330	13	0.00450775			4	1	Maruyama et al. (2012)	1	DNA Res.
ncRNA	soybean	Glyma18g14900	18	0.00452042			4	1	Maruyama et al. (2012)	1	DNA Res.
ncRNA	soybean	Glyma13g35650	13	0.00298527			4	1	Maruyama et al. (2012)	1	DNA Res.
ncRNA	soybean	Glyma19g43520	19	0.000754258			4	1	Maruyama et al. (2012)	1	DNA Res.
ncRNA	soybean	Glyma02g04850	2	0.00308193			4	1	Maruyama et al. (2012)	1	DNA Res.
ncRNA	soybean	Glyma02g06940	2	0.00584344			4	1	Maruyama et al. (2012)	1	DNA Res.
ncRNA	soybean	Glyma18g44060	18	0.024273			4	1	Maruyama et al. (2012)	1	DNA Res.
ncRNA	soybean	Glyma06g39810	6	0.0140804			4	1	Maruyama et al. (2012)	1	DNA Res.
ncRNA	soybean	Glyma02g06050	2	0.00305725			4	1	Maruyama et al. (2012)	1	DNA Res.
ncRNA	soybean	Glyma12g32420	12	0.00433718			4	1	Maruyama et al. (2012)	1	DNA Res.
ncRNA	soybean	Glyma10g38140	10	0.00483288			4	1	Maruyama et al. (2012)	1	DNA Res.
ncRNA	soybean	Glyma02g01300	2	0.00077146			4	1	Maruyama et al. (2012)	1	DNA Res.
ncRNA	soybean	Glyma05g32240	5	0.0113881			4	1	Maruyama et al. (2012)	1	DNA Res.
ncRNA	soybean	Glyma08g11620	8	0.000789996			4	1	Maruyama et al. (2012)	1	DNA Res.
ncRNA	soybean	Glyma01g02670	1	0.00937926			4	1	Maruyama et al. (2012)	1	DNA Res.
ncRNA	soybean	Glyma02g02800	2	0.00683845			4	1	Maruyama et al. (2012)	1	DNA Res.
ncRNA	soybean	Glyma05g04550	5	0.00897445			4	1	Maruyama et al. (2012)	1	DNA Res.
ncRNA	soybean	Glyma09g35250	9	0.00135438			4	1	Maruyama et al. (2012)	1	DNA Res.
ncRNA	soybean	Glyma17g11340	17	0.000768534			4	1	Maruyama et al. (2012)	1	DNA Res.
ncRNA	soybean	Glyma17g04040	17	0.00114806			4	1	Maruyama et al. (2012)	1	DNA Res.
ncRNA	soybean	Glyma14g04260	14	0.00238099			4	1	Maruyama et al. (2012)	1	DNA Res.
ncRNA	soybean	Glyma08g04750	8	0.0029639			4	1	Maruyama et al. (2012)	1	DNA Res.
ncRNA	soybean	Glyma04g08020	4	0.000819876			4	1	Maruyama et al. (2012)	1	DNA Res.
ncRNA	soybean	Glyma16g00900	16	0.00078897			4	1	Maruyama et al. (2012)	1	DNA Res.
ncRNA	soybean	Glyma02g16670	2	0.0142802			4	1	Maruyama et al. (2012)	1	DNA Res.
ncRNA	soybean	Glyma01g41520	1	0.000802912			4	1	Maruyama et al. (2012)	1	DNA Res.
ncRNA	soybean	Glyma18g51960	18	0.0235981			4	1	Maruyama et al. (2012)	1	DNA Res.
ncRNA	soybean	Glyma02g04460	2	0.00528708			4	1	Maruyama et al. (2012)	1	DNA Res.
ncRNA	soybean	Glyma09g34640	9	0.00126665			4	1	Maruyama et al. (2012)	1	DNA Res.
ncRNA	soybean	Glyma02g00450	2	0.00741496			4	1	Maruyama et al. (2012)	1	DNA Res.
ncRNA	soybean	Glyma01g44980	1	0.00458966			4	1	Maruyama et al. (2012)	1	DNA Res.
ncRNA	soybean	Glyma15g08480	15	0.000600118			4	1	Maruyama et al. (2012)	1	DNA Res.
ncRNA	soybean	Glyma02g39870	2	0.00123212			4	1	Maruyama et al. (2012)	1	DNA Res.
ncRNA	soybean	Glyma05g17390	5	0.0200199			4	1	Maruyama et al. (2012)	1	DNA Res.
ncRNA	soybean	Glyma06g47450	6	0.000789996			4	1	Maruyama et al. (2012)	1	DNA Res.
ncRNA	soybean	Glyma01g00930	1	0.000434372			4	1	Maruyama et al. (2012)	1	DNA Res.
ncRNA	soybean	Glyma02g46870	2	0.0040383			4	1	Maruyama et al. (2012)	1	DNA Res.
ncRNA	soybean	Glyma15g42680	15	0.00137982			4	1	Maruyama et al. (2012)	1	DNA Res.
ncRNA	soybean	Glyma15g14040	15	0.000618934			4	1	Maruyama et al. (2012)	1	DNA Res.
ncRNA	soybean	Glyma20g39230	20	0.000834634			4	1	Maruyama et al. (2012)	1	DNA Res.
ncRNA	soybean	Glyma08g40270	8	0.000900329			4	1	Maruyama et al. (2012)	1	DNA Res.
ncRNA	soybean	Glyma17g37560	17	0.0094322			4	1	Maruyama et al. (2012)	1	DNA Res.
ncRNA	soybean	Glyma15g12290	15	0.00634357			4	1	Maruyama et al. (2012)	1	DNA Res.
ncRNA	soybean	Glyma12g35690	12	0.0178419			4	1	Maruyama et al. (2012)	1	DNA Res.
ncRNA	soybean	Glyma08g22350	8	0.000789689			4	1	Maruyama et al. (2012)	1	DNA Res.
ncRNA	soybean	Glyma02g46270	2	0.00153116			4	1	Maruyama et al. (2012)	1	DNA Res.
ncRNA	soybean	Glyma13g10640	13	0.000767255			4	1	Maruyama et al. (2012)	1	DNA Res.
ncRNA	soybean	Glyma15g02610	15	0.0013078			4	1	Maruyama et al. (2012)	1	DNA Res.
ncRNA	soybean	Glyma06g45370	6	0.00353676			4	1	Maruyama et al. (2012)	1	DNA Res.
ncRNA	soybean	Glyma05g28590	5	0.00175992			4	1	Maruyama et al. (2012)	1	DNA Res.
ncRNA	soybean	Glyma09g25420	9	0.00846956			4	1	Maruyama et al. (2012)	1	DNA Res.
ncRNA	soybean	Glyma13g34480	13	0.000833229			4	1	Maruyama et al. (2012)	1	DNA Res.
ncRNA	soybean	Glyma06g14910	6	0.00198267			4	1	Maruyama et al. (2012)	1	DNA Res.
ncRNA	soybean	Glyma06g11880	6	0.000591483			4	1	Maruyama et al. (2012)	1	DNA Res.
ncRNA	soybean	Glyma13g30650	13	0.00148802			4	1	Maruyama et al. (2012)	1	DNA Res.
ncRNA	soybean	Glyma14g39320	14	0.000789996			4	1	Maruyama et al. (2012)	1	DNA Res.
ncRNA	soybean	Glyma02g04920	2	0.00128574			4	1	Maruyama et al. (2012)	1	DNA Res.
ncRNA	soybean	Glyma07g31280	7	0.00660902			4	1	Maruyama et al. (2012)	1	DNA Res.
ncRNA	soybean	Glyma02g04840	2	0.000789689			4	1	Maruyama et al. (2012)	1	DNA Res.
ncRNA	soybean	Glyma14g39820	14	0.00965549			4	1	Maruyama et al. (2012)	1	DNA Res.
ncRNA	soybean	Glyma11g15160	11	0.0054651			4	1	Maruyama et al. (2012)	1	DNA Res.
ncRNA	soybean	Glyma17g16500	17	0.0021596			4	1	Maruyama et al. (2012)	1	DNA Res.
ncRNA	soybean	Glyma20g35240	20	0.00802127			4	1	Maruyama et al. (2012)	1	DNA Res.
ncRNA	soybean	Glyma04g04500	4	0.00191912			4	1	Maruyama et al. (2012)	1	DNA Res.
ncRNA	soybean	Glyma17g35230	17	0.00202598			4	1	Maruyama et al. (2012)	1	DNA Res.
ncRNA	soybean	Glyma11g04620	11	0.000992192			4	1	Maruyama et al. (2012)	1	DNA Res.
ncRNA	soybean	Glyma14g39300	14	0.00329295			4	1	Maruyama et al. (2012)	1	DNA Res.
ncRNA	soybean	Glyma17g06950	17	0.00112188			4	1	Maruyama et al. (2012)	1	DNA Res.
ncRNA	soybean	Glyma10g41120	10	0.000830419			4	1	Maruyama et al. (2012)	1	DNA Res.
ncRNA	soybean	Glyma16g27520	16	0.00111672			4	1	Maruyama et al. (2012)	1	DNA Res.
ncRNA	soybean	Glyma10g43630	10	0.0125167			4	1	Maruyama et al. (2012)	1	DNA Res.
ncRNA	soybean	Glyma03g17970	3	0.0014786			4	1	Maruyama et al. (2012)	1	DNA Res.
ncRNA	soybean	Glyma03g38250	3	0.0360719			4	1	Maruyama et al. (2012)	1	DNA Res.
ncRNA	soybean	Glyma19g27260	19	0.00105895			4	1	Maruyama et al. (2012)	1	DNA Res.
ncRNA	soybean	Glyma05g36090	5	0.00668556			4	1	Maruyama et al. (2012)	1	DNA Res.
ncRNA	soybean	Glyma08g41510	8	0.000576551			4	1	Maruyama et al. (2012)	1	DNA Res.
ncRNA	soybean	Glyma16g24890	16	0.00184555			4	1	Maruyama et al. (2012)	1	DNA Res.
ncRNA	soybean	Glyma13g07910	13	0.002814			4	1	Maruyama et al. (2012)	1	DNA Res.
ncRNA	soybean	Glyma13g32630	13	0.00763146			4	1	Maruyama et al. (2012)	1	DNA Res.
ncRNA	soybean	Glyma08g10220	8	0.000960384			4	1	Maruyama et al. (2012)	1	DNA Res.
ncRNA	soybean	Glyma20g01170	20	0.0138684			4	1	Maruyama et al. (2012)	1	DNA Res.
ncRNA	soybean	Glyma08g17980	8	0.016839			4	1	Maruyama et al. (2012)	1	DNA Res.
ncRNA	soybean	Glyma11g13680	11	0.00248127			4	1	Maruyama et al. (2012)	1	DNA Res.
ncRNA	soybean	Glyma07g08300	7	0.00493966			4	1	Maruyama et al. (2012)	1	DNA Res.
ncRNA	soybean	Glyma06g17020	6	0.000918113			4	1	Maruyama et al. (2012)	1	DNA Res.
ncRNA	soybean	Glyma19g39920	19	0.000547938			4	1	Maruyama et al. (2012)	1	DNA Res.
ncRNA	soybean	Glyma11g37730	11	0.000649472			4	1	Maruyama et al. (2012)	1	DNA Res.
ncRNA	soybean	Glyma08g31440	8	0.00118436			4	1	Maruyama et al. (2012)	1	DNA Res.
ncRNA	soybean	Glyma04g09160	4	0.000746558			4	1	Maruyama et al. (2012)	1	DNA Res.
ncRNA	soybean	Glyma12g06280	12	0.001031			4	1	Maruyama et al. (2012)	1	DNA Res.
ncRNA	soybean	Glyma15g09280	15	0.000462333			4	1	Maruyama et al. (2012)	1	DNA Res.
ncRNA	soybean	Glyma12g35980	12	0.0063314			4	1	Maruyama et al. (2012)	1	DNA Res.
ncRNA	soybean	Glyma11g21640	11	0.00585521			4	1	Maruyama et al. (2012)	1	DNA Res.
ncRNA	soybean	Glyma15g02850	15	0.000511158			4	1	Maruyama et al. (2012)	1	DNA Res.
ncRNA	soybean	Glyma11g02880	11	0.00496583			4	1	Maruyama et al. (2012)	1	DNA Res.
ncRNA	soybean	Glyma13g29070	13	0.00249938			4	1	Maruyama et al. (2012)	1	DNA Res.
ncRNA	soybean	Glyma08g23200	8	0.00508105			4	1	Maruyama et al. (2012)	1	DNA Res.
ncRNA	soybean	Glyma10g42730	10	0.0061222			4	1	Maruyama et al. (2012)	1	DNA Res.
ncRNA	soybean	Glyma13g26560	13	0.000511158			4	1	Maruyama et al. (2012)	1	DNA Res.
ncRNA	soybean	Glyma17g03360	17	0.00328386			4	1	Maruyama et al. (2012)	1	DNA Res.
ncRNA	soybean	Glyma0109s00200	1	0.00121365			4	1	Maruyama et al. (2012)	1	DNA Res.
ncRNA	soybean	Glyma05g14330	5	0.000600118			4	1	Maruyama et al. (2012)	1	DNA Res.
ncRNA	soybean	Glyma06g09750	6	0.00165283			4	1	Maruyama et al. (2012)	1	DNA Res.
ncRNA	soybean	Glyma20g26530	20	0.00139035			4	1	Maruyama et al. (2012)	1	DNA Res.
ncRNA	soybean	Glyma06g18210	6	0.00658629			4	1	Maruyama et al. (2012)	1	DNA Res.
ncRNA	soybean	Glyma10g10210	10	0.0121279			4	1	Maruyama et al. (2012)	1	DNA Res.
ncRNA	soybean	Glyma07g01860	7	0.000523063			4	1	Maruyama et al. (2012)	1	DNA Res.
ncRNA	soybean	Glyma12g01120	12	0.0175974			4	1	Maruyama et al. (2012)	1	DNA Res.
ncRNA	soybean	Glyma20g37800	20	0.00472362			4	1	Maruyama et al. (2012)	1	DNA Res.
ncRNA	soybean	Glyma13g16840	13	0.0262791			4	1	Maruyama et al. (2012)	1	DNA Res.
ncRNA	soybean	Glyma09g41460	9	0.00171987			4	1	Maruyama et al. (2012)	1	DNA Res.
ncRNA	soybean	Glyma04g42690	4	0.00152312			4	1	Maruyama et al. (2012)	1	DNA Res.
ncRNA	soybean	Glyma05g28820	5	0.00132099			4	1	Maruyama et al. (2012)	1	DNA Res.
ncRNA	soybean	Glyma17g37760	17	0.00110956			4	1	Maruyama et al. (2012)	1	DNA Res.
ncRNA	soybean	Glyma19g38690	19	0.000791912			4	1	Maruyama et al. (2012)	1	DNA Res.
ncRNA	soybean	Glyma05g27550	5	0.000801136			4	1	Maruyama et al. (2012)	1	DNA Res.
ncRNA	soybean	Glyma11g35800	11	0.000494843			4	1	Maruyama et al. (2012)	1	DNA Res.
ncRNA	soybean	Glyma12g09780	12	0.000918868			4	1	Maruyama et al. (2012)	1	DNA Res.
ncRNA	soybean	Glyma19g33520	19	0.00921108			4	1	Maruyama et al. (2012)	1	DNA Res.
ncRNA	soybean	Glyma19g31400	19	0.0075751			4	1	Maruyama et al. (2012)	1	DNA Res.
ncRNA	soybean	Glyma17g10460	17	0.00292644			4	1	Maruyama et al. (2012)	1	DNA Res.
ncRNA	soybean	Glyma10g01770	10	0.00434088			4	1	Maruyama et al. (2012)	1	DNA Res.
ncRNA	soybean	Glyma07g16490	7	0.000421681			4	1	Maruyama et al. (2012)	1	DNA Res.
ncRNA	soybean	Glyma20g26600	20	0.00223			4	1	Maruyama et al. (2012)	1	DNA Res.
ncRNA	soybean	Glyma07g27370	7	0.000511158			4	1	Maruyama et al. (2012)	1	DNA Res.
ncRNA	soybean	Glyma13g02380	13	0.00137894			4	1	Maruyama et al. (2012)	1	DNA Res.
ncRNA	soybean	Glyma11g37220	11	0.000639987			4	1	Maruyama et al. (2012)	1	DNA Res.
ncRNA	soybean	Glyma16g34720	16	0.000600118			4	1	Maruyama et al. (2012)	1	DNA Res.
ncRNA	soybean	Glyma04g07360	4	0.000789996			4	1	Maruyama et al. (2012)	1	DNA Res.
ncRNA	soybean	Glyma18g46750	18	0.00261186			4	1	Maruyama et al. (2012)	1	DNA Res.
ncRNA	soybean	Glyma11g07770	11	0.00436869			4	1	Maruyama et al. (2012)	1	DNA Res.
ncRNA	soybean	Glyma05g08450	5	0.00437627			4	1	Maruyama et al. (2012)	1	DNA Res.
ncRNA	soybean	Glyma11g09270	11	0.00234042			4	1	Maruyama et al. (2012)	1	DNA Res.
ncRNA	soybean	Glyma07g15070	7	0.000600118			4	1	Maruyama et al. (2012)	1	DNA Res.
ncRNA	soybean	Glyma19g30830	19	0.00562481			4	1	Maruyama et al. (2012)	1	DNA Res.
ncRNA	soybean	Glyma17g10710	17	0.000580213			4	1	Maruyama et al. (2012)	1	DNA Res.
ncRNA	soybean	Glyma04g04260	4	0.000528296			4	1	Maruyama et al. (2012)	1	DNA Res.
ncRNA	soybean	Glyma10g43650	10	0.00318611			4	1	Maruyama et al. (2012)	1	DNA Res.
ncRNA	soybean	Glyma12g22280	12	0.00070659			4	1	Maruyama et al. (2012)	1	DNA Res.
ncRNA	soybean	Glyma02g11610	2	0.000511158			4	1	Maruyama et al. (2012)	1	DNA Res.
ncRNA	soybean	Glyma11g14670	11	0.000511158			4	1	Maruyama et al. (2012)	1	DNA Res.
ncRNA	soybean	Glyma06g04680	6	0.00680098			4	1	Maruyama et al. (2012)	1	DNA Res.
ncRNA	soybean	Glyma11g11490	11	0.0169369			4	1	Maruyama et al. (2012)	1	DNA Res.
ncRNA	soybean	Glyma15g06130	15	0.000900329			4	1	Maruyama et al. (2012)	1	DNA Res.
ncRNA	soybean	Glyma20g33610	20	0.00106138			4	1	Maruyama et al. (2012)	1	DNA Res.
ncRNA	soybean	Glyma06g07560	6	0.000682662			4	1	Maruyama et al. (2012)	1	DNA Res.
ncRNA	soybean	Glyma19g32820	19	0.010255			4	1	Maruyama et al. (2012)	1	DNA Res.
ncRNA	soybean	Glyma17g03340	17	0.00395229			4	1	Maruyama et al. (2012)	1	DNA Res.
ncRNA	soybean	Glyma02g11060	2	0.00278629			4	1	Maruyama et al. (2012)	1	DNA Res.
ncRNA	soybean	Glyma12g10460	12	0.00298284			4	1	Maruyama et al. (2012)	1	DNA Res.
ncRNA	soybean	Glyma17g18040	17	0.00177663			4	1	Maruyama et al. (2012)	1	DNA Res.
ncRNA	soybean	Glyma18g14670	18	0.000860283			4	1	Maruyama et al. (2012)	1	DNA Res.
ncRNA	soybean	Glyma02g11480	2	0.00191808			4	1	Maruyama et al. (2012)	1	DNA Res.
ncRNA	soybean	Glyma08g18890	8	0.000462333			4	1	Maruyama et al. (2012)	1	DNA Res.
ncRNA	soybean	Glyma06g04480	6	0.000749257			4	1	Maruyama et al. (2012)	1	DNA Res.
ncRNA	soybean	Glyma08g46650	8	0.000894927			4	1	Maruyama et al. (2012)	1	DNA Res.
ncRNA	soybean	Glyma08g28780	8	0.00262624			4	1	Maruyama et al. (2012)	1	DNA Res.
ncRNA	soybean	Glyma10g42170	10	0.0232063			4	1	Maruyama et al. (2012)	1	DNA Res.
ncRNA	soybean	Glyma12g06410	12	0.00396622			4	1	Maruyama et al. (2012)	1	DNA Res.
ncRNA	soybean	Glyma15g16380	15	0.0199686			4	1	Maruyama et al. (2012)	1	DNA Res.
ncRNA	soybean	Glyma17g07120	17	0.00258592			4	1	Maruyama et al. (2012)	1	DNA Res.
ncRNA	soybean	Glyma18g07210	18	0.0124839			4	1	Maruyama et al. (2012)	1	DNA Res.
ncRNA	soybean	Glyma05g06160	5	0.00498693			4	1	Maruyama et al. (2012)	1	DNA Res.
ncRNA	soybean	Glyma17g18010	17	0.00929924			4	1	Maruyama et al. (2012)	1	DNA Res.
ncRNA	soybean	Glyma03g37940	3	0.00298848			4	1	Maruyama et al. (2012)	1	DNA Res.
ncRNA	soybean	Glyma05g38320	5	0.013373			4	1	Maruyama et al. (2012)	1	DNA Res.
ncRNA	soybean	Glyma11g14490	11	0.00154004			4	1	Maruyama et al. (2012)	1	DNA Res.
ncRNA	soybean	Glyma11g12430	11	0.00171674			4	1	Maruyama et al. (2012)	1	DNA Res.
ncRNA	soybean	Glyma06g06050	6	0.000462333			4	1	Maruyama et al. (2012)	1	DNA Res.
ncRNA	soybean	Glyma12g16940	12	0.00734239			4	1	Maruyama et al. (2012)	1	DNA Res.
ncRNA	soybean	Glyma20g33250	20	0.00258442			4	1	Maruyama et al. (2012)	1	DNA Res.
ncRNA	soybean	Glyma08g05010	8	0.00268662			4	1	Maruyama et al. (2012)	1	DNA Res.
ncRNA	soybean	Glyma08g22820	8	0.000758279			4	1	Maruyama et al. (2012)	1	DNA Res.
ncRNA	soybean	Glyma14g40260	14	0.00265589			4	1	Maruyama et al. (2012)	1	DNA Res.
ncRNA	soybean	Glyma09g10290	9	0.00219235			4	1	Maruyama et al. (2012)	1	DNA Res.
ncRNA	soybean	Glyma15g06090	15	0.0020268			4	1	Maruyama et al. (2012)	1	DNA Res.
ncRNA	soybean	Glyma13g00350	13	0.00166528			4	1	Maruyama et al. (2012)	1	DNA Res.
ncRNA	soybean	Glyma20g35080	20	0.0115656			4	1	Maruyama et al. (2012)	1	DNA Res.
ncRNA	soybean	Glyma12g09130	12	0.00747072			4	1	Maruyama et al. (2012)	1	DNA Res.
ncRNA	soybean	Glyma0048s00230	0	0.0113082			4	1	Maruyama et al. (2012)	1	DNA Res.
ncRNA	soybean	Glyma17g04590	17	0.0017978			4	1	Maruyama et al. (2012)	1	DNA Res.
ncRNA	soybean	Glyma07g31080	7	0.0137149			4	1	Maruyama et al. (2012)	1	DNA Res.
ncRNA	soybean	Glyma06g12010	6	0.00346872			4	1	Maruyama et al. (2012)	1	DNA Res.
ncRNA	soybean	Glyma03g39300	3	0.00192868			4	1	Maruyama et al. (2012)	1	DNA Res.
ncRNA	soybean	Glyma06g04010	6	0.00159448			4	1	Maruyama et al. (2012)	1	DNA Res.
ncRNA	soybean	Glyma08g14900	8	0.00113391			4	1	Maruyama et al. (2012)	1	DNA Res.
ncRNA	soybean	Glyma01g25840	1	0.000727289			4	1	Maruyama et al. (2012)	1	DNA Res.
ncRNA	soybean	Glyma03g36100	3	0.00105895			4	1	Maruyama et al. (2012)	1	DNA Res.
ncRNA	soybean	Glyma11g37760	11	0.00136125			4	1	Maruyama et al. (2012)	1	DNA Res.
ncRNA	soybean	Glyma18g33810	18	0.00601296			4	1	Maruyama et al. (2012)	1	DNA Res.
ncRNA	soybean	Glyma06g15630	6	0.00501881			4	1	Maruyama et al. (2012)	1	DNA Res.
ncRNA	soybean	Glyma03g17330	3	0.0133186			4	1	Maruyama et al. (2012)	1	DNA Res.
ncRNA	soybean	Glyma03g00380	3	0.000785046			4	1	Maruyama et al. (2012)	1	DNA Res.
ncRNA	soybean	Glyma13g16860	13	0.00367383			4	1	Maruyama et al. (2012)	1	DNA Res.
ncRNA	soybean	Glyma15g08360	15	0.00256505			4	1	Maruyama et al. (2012)	1	DNA Res.
ncRNA	soybean	Glyma15g20990	15	0.00712792			4	1	Maruyama et al. (2012)	1	DNA Res.
ncRNA	soybean	Glyma03g06780	3	0.00339252			4	1	Maruyama et al. (2012)	1	DNA Res.
ncRNA	soybean	Glyma01g04790	1	0.00221004			4	1	Maruyama et al. (2012)	1	DNA Res.
ncRNA	soybean	Glyma13g24200	13	0.0103491			4	1	Maruyama et al. (2012)	1	DNA Res.
ncRNA	soybean	Glyma13g22490	13	0.000764471			4	1	Maruyama et al. (2012)	1	DNA Res.
ncRNA	soybean	Glyma14g35720	14	0.000785046			4	1	Maruyama et al. (2012)	1	DNA Res.
ncRNA	soybean	Glyma08g21030	8	0.000884723			4	1	Maruyama et al. (2012)	1	DNA Res.
ncRNA	soybean	Glyma09g36840	9	0.00243682			4	1	Maruyama et al. (2012)	1	DNA Res.
ncRNA	soybean	Glyma20g01100	20	0.000653168			4	1	Maruyama et al. (2012)	1	DNA Res.
ncRNA	soybean	Glyma18g52860	18	0.000911935			4	1	Maruyama et al. (2012)	1	DNA Res.
ncRNA	soybean	Glyma02g46220	2	0.00698488			4	1	Maruyama et al. (2012)	1	DNA Res.
ncRNA	soybean	Glyma19g17930	19	0.00178021			4	1	Maruyama et al. (2012)	1	DNA Res.
ncRNA	soybean	Glyma07g31660	7	0.0161097			4	1	Maruyama et al. (2012)	1	DNA Res.
ncRNA	soybean	Glyma11g08250	11	7.86e-06			4	1	Maruyama et al. (2012)	1	DNA Res.
ncRNA	soybean	Glyma01g22260	1	0.00221876			4	1	Maruyama et al. (2012)	1	DNA Res.
ncRNA	soybean	Glyma10g02990	10	0.0012932			4	1	Maruyama et al. (2012)	1	DNA Res.
ncRNA	soybean	Glyma10g43330	10	0.00298064			4	1	Maruyama et al. (2012)	1	DNA Res.
ncRNA	soybean	Glyma15g14490	15	0.00189425			4	1	Maruyama et al. (2012)	1	DNA Res.
ncRNA	soybean	Glyma17g16330	17	0.0017736			4	1	Maruyama et al. (2012)	1	DNA Res.
ncRNA	soybean	Glyma18g04310	18	0.0457496			4	1	Maruyama et al. (2012)	1	DNA Res.
ncRNA	soybean	Glyma10g06620	10	0.000511158			4	1	Maruyama et al. (2012)	1	DNA Res.
ncRNA	soybean	Glyma07g30240	7	0.00193346			4	1	Maruyama et al. (2012)	1	DNA Res.
ncRNA	soybean	Glyma11g37800	11	0.00329831			4	1	Maruyama et al. (2012)	1	DNA Res.
ncRNA	soybean	Glyma07g39130	7	0.00259531			4	1	Maruyama et al. (2012)	1	DNA Res.
ncRNA	soybean	Glyma10g01340	10	0.00816077			4	1	Maruyama et al. (2012)	1	DNA Res.
ncRNA	soybean	Glyma11g12090	11	0.000598036			4	1	Maruyama et al. (2012)	1	DNA Res.
ncRNA	soybean	Glyma09g32040	9	0.000844564			4	1	Maruyama et al. (2012)	1	DNA Res.
ncRNA	soybean	Glyma04g37700	4	0.00996225			4	1	Maruyama et al. (2012)	1	DNA Res.
ncRNA	soybean	Glyma12g11390	12	0.00139667			4	1	Maruyama et al. (2012)	1	DNA Res.
ncRNA	soybean	Glyma16g33450	16	0.00691307			4	1	Maruyama et al. (2012)	1	DNA Res.
ncRNA	soybean	Glyma16g23750	16	0.00628824			4	1	Maruyama et al. (2012)	1	DNA Res.
ncRNA	soybean	Glyma13g01070	13	0.000810307			4	1	Maruyama et al. (2012)	1	DNA Res.
ncRNA	soybean	Glyma17g02630	17	0.000718049			4	1	Maruyama et al. (2012)	1	DNA Res.
ncRNA	soybean	Glyma10g03080	10	0.0151162			4	1	Maruyama et al. (2012)	1	DNA Res.
ncRNA	soybean	Glyma08g03170	8	0.00141093			4	1	Maruyama et al. (2012)	1	DNA Res.
ncRNA	soybean	Glyma20g28320	20	0.00490141			4	1	Maruyama et al. (2012)	1	DNA Res.
ncRNA	soybean	Glyma17g01630	17	0.00159448			4	1	Maruyama et al. (2012)	1	DNA Res.
ncRNA	soybean	Glyma01g39260	1	0.00342575			4	1	Maruyama et al. (2012)	1	DNA Res.
ncRNA	soybean	Glyma07g11700	7	0.00435185			4	1	Maruyama et al. (2012)	1	DNA Res.
ncRNA	soybean	Glyma10g33650	10	0.0124602			4	1	Maruyama et al. (2012)	1	DNA Res.
ncRNA	soybean	Glyma19g43090	19	0.00703564			4	1	Maruyama et al. (2012)	1	DNA Res.
ncRNA	soybean	Glyma12g11340	12	0.000770658			4	1	Maruyama et al. (2012)	1	DNA Res.
ncRNA	soybean	Glyma13g34720	13	0.000511748			4	1	Maruyama et al. (2012)	1	DNA Res.
ncRNA	soybean	Glyma13g29350	13	0.00062524			4	1	Maruyama et al. (2012)	1	DNA Res.
ncRNA	soybean	Glyma07g19120	7	0.00111558			4	1	Maruyama et al. (2012)	1	DNA Res.
ncRNA	soybean	Glyma20g26610	20	0.00585015			4	1	Maruyama et al. (2012)	1	DNA Res.
ncRNA	soybean	Glyma08g23540	8	0.0019695			4	1	Maruyama et al. (2012)	1	DNA Res.
ncRNA	soybean	Glyma03g28580	3	0.000738919			4	1	Maruyama et al. (2012)	1	DNA Res.
ncRNA	soybean	Glyma16g06750	16	0.00846038			4	1	Maruyama et al. (2012)	1	DNA Res.
ncRNA	soybean	Glyma07g13450	7	0.00126665			4	1	Maruyama et al. (2012)	1	DNA Res.
ncRNA	soybean	Glyma04g41490	4	0.000128661			4	1	Maruyama et al. (2012)	1	DNA Res.
ncRNA	soybean	Glyma02g36870	2	0.00235009			4	1	Maruyama et al. (2012)	1	DNA Res.
ncRNA	soybean	Glyma15g06780	15	0.00616337			4	1	Maruyama et al. (2012)	1	DNA Res.
ncRNA	soybean	Glyma13g26630	13	0.00393941			4	1	Maruyama et al. (2012)	1	DNA Res.
ncRNA	soybean	Glyma05g01260	5	0.0101386			4	1	Maruyama et al. (2012)	1	DNA Res.
ncRNA	soybean	Glyma01g20860	1	0.0012932			4	1	Maruyama et al. (2012)	1	DNA Res.
ncRNA	soybean	Glyma04g07440	4	0.011538			4	1	Maruyama et al. (2012)	1	DNA Res.
ncRNA	soybean	Glyma18g46580	18	0.0110679			4	1	Maruyama et al. (2012)	1	DNA Res.
ncRNA	soybean	Glyma09g03630	9	0.00204643			4	1	Maruyama et al. (2012)	1	DNA Res.
ncRNA	soybean	Glyma15g01470	15	0.000929416			4	1	Maruyama et al. (2012)	1	DNA Res.
ncRNA	soybean	Glyma17g10790	17	0.00622879			4	1	Maruyama et al. (2012)	1	DNA Res.
ncRNA	soybean	Glyma02g10490	2	0.00216229			4	1	Maruyama et al. (2012)	1	DNA Res.
ncRNA	soybean	Glyma10g33680	10	0.000993155			4	1	Maruyama et al. (2012)	1	DNA Res.
ncRNA	soybean	Glyma16g08020	16	0.00163644			4	1	Maruyama et al. (2012)	1	DNA Res.
ncRNA	soybean	Glyma06g01310	6	0.0010628			4	1	Maruyama et al. (2012)	1	DNA Res.
ncRNA	soybean	Glyma12g35550	12	0.00278002			4	1	Maruyama et al. (2012)	1	DNA Res.
ncRNA	soybean	Glyma01g37020	1	0.00103014			4	1	Maruyama et al. (2012)	1	DNA Res.
ncRNA	soybean	Glyma11g07370	11	0.00292298			4	1	Maruyama et al. (2012)	1	DNA Res.
ncRNA	soybean	Glyma12g02360	12	0.00755587			4	1	Maruyama et al. (2012)	1	DNA Res.
ncRNA	soybean	Glyma15g07850	15	0.000653168			4	1	Maruyama et al. (2012)	1	DNA Res.
ncRNA	soybean	Glyma20g32040	20	0.00105633			4	1	Maruyama et al. (2012)	1	DNA Res.
ncRNA	soybean	Glyma13g18820	13	0.00243503			4	1	Maruyama et al. (2012)	1	DNA Res.
ncRNA	soybean	Glyma18g52650	18	0.0017978			4	1	Maruyama et al. (2012)	1	DNA Res.
ncRNA	soybean	Glyma02g04370	2	0.0061225			4	1	Maruyama et al. (2012)	1	DNA Res.
ncRNA	soybean	Glyma11g13290	11	0.00855152			4	1	Maruyama et al. (2012)	1	DNA Res.
ncRNA	soybean	Glyma08g01380	8	0.00153116			4	1	Maruyama et al. (2012)	1	DNA Res.
ncRNA	soybean	Glyma11g13220	11	0.00257808			4	1	Maruyama et al. (2012)	1	DNA Res.
ncRNA	soybean	Glyma08g21450	8	0.00692717			4	1	Maruyama et al. (2012)	1	DNA Res.
ncRNA	soybean	Glyma05g01430	5	0.00396219			4	1	Maruyama et al. (2012)	1	DNA Res.
ncRNA	soybean	Glyma14g10620	14	0.00136125			4	1	Maruyama et al. (2012)	1	DNA Res.
ncRNA	soybean	Glyma07g11710	7	0.0238417			4	1	Maruyama et al. (2012)	1	DNA Res.
ncRNA	soybean	Glyma04g05350	4	0.00159448			4	1	Maruyama et al. (2012)	1	DNA Res.
ncRNA	soybean	Glyma13g10840	13	0.0043359			4	1	Maruyama et al. (2012)	1	DNA Res.
ncRNA	soybean	Glyma05g07730	5	0.00077146			4	1	Maruyama et al. (2012)	1	DNA Res.
ncRNA	soybean	Glyma14g07130	14	0.00234334			4	1	Maruyama et al. (2012)	1	DNA Res.
ncRNA	soybean	Glyma18g11030	18	0.00293044			4	1	Maruyama et al. (2012)	1	DNA Res.
ncRNA	soybean	Glyma10g15790	10	0.00394484			4	1	Maruyama et al. (2012)	1	DNA Res.
ncRNA	soybean	Glyma13g27590	13	0.00100988			4	1	Maruyama et al. (2012)	1	DNA Res.
ncRNA	soybean	Glyma12g14080	12	0.0037345			4	1	Maruyama et al. (2012)	1	DNA Res.
ncRNA	soybean	Glyma11g01050	11	0.00181183			4	1	Maruyama et al. (2012)	1	DNA Res.
ncRNA	soybean	Glyma02g37680	2	0.000511748			4	1	Maruyama et al. (2012)	1	DNA Res.
ncRNA	soybean	Glyma09g38570	9	0.00113391			4	1	Maruyama et al. (2012)	1	DNA Res.
ncRNA	soybean	Glyma16g07510	16	0.00577647			4	1	Maruyama et al. (2012)	1	DNA Res.
ncRNA	soybean	Glyma06g45780	6	0.00630504			4	1	Maruyama et al. (2012)	1	DNA Res.
ncRNA	soybean	Glyma02g01740	2	0.00359625			4	1	Maruyama et al. (2012)	1	DNA Res.
ncRNA	soybean	Glyma17g13780	17	0.000789689			4	1	Maruyama et al. (2012)	1	DNA Res.
ncRNA	soybean	Glyma19g38580	19	0.00474999			4	1	Maruyama et al. (2012)	1	DNA Res.
ncRNA	soybean	Glyma06g17040	6	0.00089485			4	1	Maruyama et al. (2012)	1	DNA Res.
ncRNA	soybean	Glyma01g34620	1	0.00651326			4	1	Maruyama et al. (2012)	1	DNA Res.
ncRNA	soybean	Glyma06g12900	6	0.00290006			4	1	Maruyama et al. (2012)	1	DNA Res.
ncRNA	soybean	Glyma02g35210	2	0.000600118			4	1	Maruyama et al. (2012)	1	DNA Res.
ncRNA	soybean	Glyma10g37490	10	0.00190295			4	1	Maruyama et al. (2012)	1	DNA Res.
ncRNA	soybean	Glyma02g41280	2	0.00858401			4	1	Maruyama et al. (2012)	1	DNA Res.
ncRNA	soybean	Glyma11g35170	11	0.00158059			4	1	Maruyama et al. (2012)	1	DNA Res.
ncRNA	soybean	Glyma13g02230	13	0.000789996			4	1	Maruyama et al. (2012)	1	DNA Res.
ncRNA	soybean	Glyma08g05220	8	0.00111521			4	1	Maruyama et al. (2012)	1	DNA Res.
ncRNA	soybean	Glyma02g16580	2	0.00103944			4	1	Maruyama et al. (2012)	1	DNA Res.
ncRNA	soybean	Glyma17g03910	17	0.000598287			4	1	Maruyama et al. (2012)	1	DNA Res.
ncRNA	soybean	Glyma09g22310	9	0.00267556			4	1	Maruyama et al. (2012)	1	DNA Res.
ncRNA	soybean	Glyma15g17900	15	0.00265369			4	1	Maruyama et al. (2012)	1	DNA Res.
ncRNA	soybean	Glyma07g25710	7	0.00370032			4	1	Maruyama et al. (2012)	1	DNA Res.
ncRNA	soybean	Glyma13g24210	13	0.0074459			4	1	Maruyama et al. (2012)	1	DNA Res.
ncRNA	soybean	Glyma13g33070	13	0.00123122			4	1	Maruyama et al. (2012)	1	DNA Res.
ncRNA	soybean	Glyma19g31410	19	0.00131462			4	1	Maruyama et al. (2012)	1	DNA Res.
ncRNA	soybean	Glyma12g34990	12	0.00437162			4	1	Maruyama et al. (2012)	1	DNA Res.
ncRNA	soybean	Glyma19g30400	19	0.000623736			4	1	Maruyama et al. (2012)	1	DNA Res.
ncRNA	soybean	Glyma18g07780	18	0.00151243			4	1	Maruyama et al. (2012)	1	DNA Res.
ncRNA	soybean	Glyma18g06080	18	0.000744675			4	1	Maruyama et al. (2012)	1	DNA Res.
ncRNA	soybean	Glyma17g13640	17	0.00159273			4	1	Maruyama et al. (2012)	1	DNA Res.
ncRNA	soybean	Glyma10g01500	10	0.000421681			4	1	Maruyama et al. (2012)	1	DNA Res.
ncRNA	soybean	Glyma09g12930	9	0.0124294			4	1	Maruyama et al. (2012)	1	DNA Res.
ncRNA	soybean	Glyma18g43680	18	0.000654635			4	1	Maruyama et al. (2012)	1	DNA Res.
ncRNA	soybean	Glyma18g46560	18	0.0117937			4	1	Maruyama et al. (2012)	1	DNA Res.
ncRNA	soybean	Glyma12g09010	12	0.00103924			4	1	Maruyama et al. (2012)	1	DNA Res.
ncRNA	soybean	Glyma02g42250	2	0.000972623			4	1	Maruyama et al. (2012)	1	DNA Res.
ncRNA	soybean	Glyma18g01660	18	0.000941926			4	1	Maruyama et al. (2012)	1	DNA Res.
ncRNA	soybean	Glyma01g03010	1	0.00330415			4	1	Maruyama et al. (2012)	1	DNA Res.
ncRNA	soybean	Glyma19g32920	19	0.00233331			4	1	Maruyama et al. (2012)	1	DNA Res.
ncRNA	soybean	Glyma19g43590	19	0.00485769			4	1	Maruyama et al. (2012)	1	DNA Res.
ncRNA	soybean	Glyma13g17060	13	0.0174835			4	1	Maruyama et al. (2012)	1	DNA Res.
ncRNA	soybean	Glyma09g30300	9	0.000511748			4	1	Maruyama et al. (2012)	1	DNA Res.
ncRNA	soybean	Glyma02g39280	2	0.00723978			4	1	Maruyama et al. (2012)	1	DNA Res.
ncRNA	soybean	Glyma04g10870	4	0.000860283			4	1	Maruyama et al. (2012)	1	DNA Res.
ncRNA	soybean	Glyma04g01370	4	0.000822888			4	1	Maruyama et al. (2012)	1	DNA Res.
ncRNA	soybean	Glyma18g04530	18	0.00148486			4	1	Maruyama et al. (2012)	1	DNA Res.
ncRNA	soybean	Glyma10g03140	10	0.00828628			4	1	Maruyama et al. (2012)	1	DNA Res.
ncRNA	soybean	Glyma04g41420	4	0.00256326			4	1	Maruyama et al. (2012)	1	DNA Res.
ncRNA	soybean	Glyma10g11680	10	0.0120849			4	1	Maruyama et al. (2012)	1	DNA Res.
ncRNA	soybean	Glyma20g24700	20	0.000754258			4	1	Maruyama et al. (2012)	1	DNA Res.
ncRNA	soybean	Glyma02g14960	2	0.00343483			4	1	Maruyama et al. (2012)	1	DNA Res.
ncRNA	soybean	Glyma02g00820	2	0.000785543			4	1	Maruyama et al. (2012)	1	DNA Res.
ncRNA	soybean	Glyma05g04230	5	0.00209903			4	1	Maruyama et al. (2012)	1	DNA Res.
ncRNA	soybean	Glyma14g08910	14	0.00119538			4	1	Maruyama et al. (2012)	1	DNA Res.
ncRNA	soybean	Glyma10g39780	10	0.00204523			4	1	Maruyama et al. (2012)	1	DNA Res.
ncRNA	soybean	Glyma12g32720	12	0.000555595			4	1	Maruyama et al. (2012)	1	DNA Res.
ncRNA	soybean	Glyma10g26220	10	0.0208144			4	1	Maruyama et al. (2012)	1	DNA Res.
ncRNA	soybean	Glyma17g10970	17	0.00121105			4	1	Maruyama et al. (2012)	1	DNA Res.
ncRNA	soybean	Glyma13g29450	13	0.00105681			4	1	Maruyama et al. (2012)	1	DNA Res.
ncRNA	soybean	Glyma09g04760	9	0.000746558			4	1	Maruyama et al. (2012)	1	DNA Res.
ncRNA	soybean	Glyma04g06480	4	0.0085902			4	1	Maruyama et al. (2012)	1	DNA Res.
ncRNA	soybean	Glyma03g32890	3	0.00715666			4	1	Maruyama et al. (2012)	1	DNA Res.
ncRNA	soybean	Glyma13g21020	13	0.0150694			4	1	Maruyama et al. (2012)	1	DNA Res.
ncRNA	soybean	Glyma15g11860	15	0.0262415			4	1	Maruyama et al. (2012)	1	DNA Res.
ncRNA	soybean	Glyma11g03240	11	0.00190254			4	1	Maruyama et al. (2012)	1	DNA Res.
ncRNA	soybean	Glyma11g18570	11	0.0177314			4	1	Maruyama et al. (2012)	1	DNA Res.
ncRNA	soybean	Glyma18g02610	18	0.000789996			4	1	Maruyama et al. (2012)	1	DNA Res.
ncRNA	soybean	Glyma14g37720	14	0.0422474			4	1	Maruyama et al. (2012)	1	DNA Res.
ncRNA	soybean	Glyma12g09900	12	0.00061059			4	1	Maruyama et al. (2012)	1	DNA Res.
ncRNA	soybean	Glyma01g07690	1	0.00162143			4	1	Maruyama et al. (2012)	1	DNA Res.
ncRNA	soybean	Glyma05g09440	5	0.000770658			4	1	Maruyama et al. (2012)	1	DNA Res.
ncRNA	soybean	Glyma07g30710	7	0.00744894			4	1	Maruyama et al. (2012)	1	DNA Res.
ncRNA	soybean	Glyma15g18070	15	0.00299033			4	1	Maruyama et al. (2012)	1	DNA Res.
ncRNA	soybean	Glyma13g39450	13	0.012962			4	1	Maruyama et al. (2012)	1	DNA Res.
ncRNA	soybean	Glyma06g05560	6	0.00423683			4	1	Maruyama et al. (2012)	1	DNA Res.
ncRNA	soybean	Glyma08g12540	8	0.00184333			4	1	Maruyama et al. (2012)	1	DNA Res.
ncRNA	soybean	Glyma16g04360	16	0.00507918			4	1	Maruyama et al. (2012)	1	DNA Res.
ncRNA	soybean	Glyma03g32990	3	0.000714711			4	1	Maruyama et al. (2012)	1	DNA Res.
ncRNA	soybean	Glyma03g02240	3	0.00507002			4	1	Maruyama et al. (2012)	1	DNA Res.
ncRNA	soybean	Glyma12g29060	12	0.000899372			4	1	Maruyama et al. (2012)	1	DNA Res.
ncRNA	soybean	Glyma11g37890	11	0.00187433			4	1	Maruyama et al. (2012)	1	DNA Res.
ncRNA	soybean	Glyma10g33100	10	0.00237919			4	1	Maruyama et al. (2012)	1	DNA Res.
ncRNA	soybean	Glyma17g35190	17	0.00656367			4	1	Maruyama et al. (2012)	1	DNA Res.
ncRNA	soybean	Glyma20g16910	20	0.000985708			4	1	Maruyama et al. (2012)	1	DNA Res.
ncRNA	soybean	Glyma03g00770	3	0.015802			4	1	Maruyama et al. (2012)	1	DNA Res.
ncRNA	soybean	Glyma12g17710	12	0.00741709			4	1	Maruyama et al. (2012)	1	DNA Res.
ncRNA	soybean	Glyma12g12250	12	0.0059837			4	1	Maruyama et al. (2012)	1	DNA Res.
ncRNA	soybean	Glyma10g41230	10	0.0157019			4	1	Maruyama et al. (2012)	1	DNA Res.
ncRNA	soybean	Glyma16g17250	16	0.000494843			4	1	Maruyama et al. (2012)	1	DNA Res.
ncRNA	soybean	Glyma13g30000	13	0.0162509			4	1	Maruyama et al. (2012)	1	DNA Res.
ncRNA	soybean	Glyma13g37270	13	0.00292644			4	1	Maruyama et al. (2012)	1	DNA Res.
ncRNA	soybean	Glyma10g01740	10	0.013986			4	1	Maruyama et al. (2012)	1	DNA Res.
ncRNA	soybean	Glyma10g07900	10	0.00286851			4	1	Maruyama et al. (2012)	1	DNA Res.
ncRNA	soybean	Glyma06g45930	6	0.0139185			4	1	Maruyama et al. (2012)	1	DNA Res.
ncRNA	soybean	Glyma08g39270	8	0.000970059			4	1	Maruyama et al. (2012)	1	DNA Res.
ncRNA	soybean	Glyma17g01150	17	0.00236391			4	1	Maruyama et al. (2012)	1	DNA Res.
ncRNA	soybean	Glyma18g41570	18	0.00727646			4	1	Maruyama et al. (2012)	1	DNA Res.
ncRNA	soybean	Glyma07g04450	7	0.000511158			4	1	Maruyama et al. (2012)	1	DNA Res.
ncRNA	soybean	Glyma14g09130	14	0.000761904			4	1	Maruyama et al. (2012)	1	DNA Res.
ncRNA	soybean	Glyma05g35360	5	0.00159448			4	1	Maruyama et al. (2012)	1	DNA Res.
ncRNA	soybean	Glyma12g12260	12	0.00222227			4	1	Maruyama et al. (2012)	1	DNA Res.
ncRNA	soybean	Glyma06g14500	6	0.00154013			4	1	Maruyama et al. (2012)	1	DNA Res.
ncRNA	soybean	Glyma06g32700	6	0.00101666			4	1	Maruyama et al. (2012)	1	DNA Res.
ncRNA	soybean	Glyma06g14540	6	0.00704665			4	1	Maruyama et al. (2012)	1	DNA Res.
ncRNA	soybean	Glyma08g08780	8	0.000870613			4	1	Maruyama et al. (2012)	1	DNA Res.
ncRNA	soybean	Glyma04g10930	4	0.00123122			4	1	Maruyama et al. (2012)	1	DNA Res.
ncRNA	soybean	Glyma11g12990	11	0.00105573			4	1	Maruyama et al. (2012)	1	DNA Res.
ncRNA	soybean	Glyma03g24110	3	0.0113416			4	1	Maruyama et al. (2012)	1	DNA Res.
ncRNA	soybean	Glyma17g26600	17	0.00735484			4	1	Maruyama et al. (2012)	1	DNA Res.
ncRNA	soybean	Glyma20g39390	20	0.00157587			4	1	Maruyama et al. (2012)	1	DNA Res.
ncRNA	soybean	Glyma13g04880	13	0.00146442			4	1	Maruyama et al. (2012)	1	DNA Res.
ncRNA	soybean	Glyma01g02580	1	0.00812906			4	1	Maruyama et al. (2012)	1	DNA Res.
ncRNA	soybean	Glyma01g40830	1	0.00660684			4	1	Maruyama et al. (2012)	1	DNA Res.
ncRNA	soybean	Glyma08g08770	8	0.00184981			4	1	Maruyama et al. (2012)	1	DNA Res.
ncRNA	soybean	Glyma08g40080	8	0.0221369			4	1	Maruyama et al. (2012)	1	DNA Res.
ncRNA	soybean	Glyma16g17590	16	0.000687733			4	1	Maruyama et al. (2012)	1	DNA Res.
ncRNA	soybean	Glyma07g32650	7	0.0047995			4	1	Maruyama et al. (2012)	1	DNA Res.
ncRNA	soybean	Glyma11g04700	11	0.00210584			4	1	Maruyama et al. (2012)	1	DNA Res.
ncRNA	soybean	Glyma06g05420	6	0.00175622			4	1	Maruyama et al. (2012)	1	DNA Res.
ncRNA	soybean	Glyma01g37650	1	0.00501439			4	1	Maruyama et al. (2012)	1	DNA Res.
ncRNA	soybean	Glyma04g39990	4	0.0069324			4	1	Maruyama et al. (2012)	1	DNA Res.
ncRNA	soybean	Glyma11g08050	11	0.00682376			4	1	Maruyama et al. (2012)	1	DNA Res.
ncRNA	soybean	Glyma02g13470	2	0.00303578			4	1	Maruyama et al. (2012)	1	DNA Res.
ncRNA	soybean	Glyma16g22680	16	0.00162708			4	1	Maruyama et al. (2012)	1	DNA Res.
ncRNA	soybean	Glyma02g12050	2	0.00136103			4	1	Maruyama et al. (2012)	1	DNA Res.
ncRNA	soybean	Glyma05g37770	5	0.0180585			4	1	Maruyama et al. (2012)	1	DNA Res.
ncRNA	soybean	Glyma01g37090	1	0.00137443			4	1	Maruyama et al. (2012)	1	DNA Res.
ncRNA	soybean	Glyma03g30380	3	0.0146428			4	1	Maruyama et al. (2012)	1	DNA Res.
ncRNA	soybean	Glyma14g37840	14	0.000547938			4	1	Maruyama et al. (2012)	1	DNA Res.
ncRNA	soybean	Glyma01g35420	1	0.00233727			4	1	Maruyama et al. (2012)	1	DNA Res.
ncRNA	soybean	Glyma03g28650	3	0.000600118			4	1	Maruyama et al. (2012)	1	DNA Res.
ncRNA	soybean	Glyma05g00880	5	0.00220594			4	1	Maruyama et al. (2012)	1	DNA Res.
ncRNA	soybean	Glyma02g10210	2	0.00108905			4	1	Maruyama et al. (2012)	1	DNA Res.
ncRNA	soybean	Glyma16g01060	16	0.00209033			4	1	Maruyama et al. (2012)	1	DNA Res.
ncRNA	soybean	Glyma02g11150	2	0.00191449			4	1	Maruyama et al. (2012)	1	DNA Res.
ncRNA	soybean	Glyma01g00670	1	0.000511158			4	1	Maruyama et al. (2012)	1	DNA Res.
ncRNA	soybean	Glyma15g02530	15	0.00303578			4	1	Maruyama et al. (2012)	1	DNA Res.
ncRNA	soybean	Glyma11g35770	11	0.0013963			4	1	Maruyama et al. (2012)	1	DNA Res.
ncRNA	soybean	Glyma16g03000	16	0.0127755			4	1	Maruyama et al. (2012)	1	DNA Res.
ncRNA	soybean	Glyma09g26930	9	0.000445594			4	1	Maruyama et al. (2012)	1	DNA Res.
ncRNA	soybean	Glyma08g01100	8	0.00757767			4	1	Maruyama et al. (2012)	1	DNA Res.
ncRNA	soybean	Glyma10g41370	10	0.000462333			4	1	Maruyama et al. (2012)	1	DNA Res.
ncRNA	soybean	Glyma10g00280	10	0.00292473			4	1	Maruyama et al. (2012)	1	DNA Res.
ncRNA	soybean	Glyma09g00910	9	0.00210511			4	1	Maruyama et al. (2012)	1	DNA Res.
ncRNA	soybean	Glyma08g11920	8	0.00298284			4	1	Maruyama et al. (2012)	1	DNA Res.
ncRNA	soybean	Glyma14g27330	14	0.000600118			4	1	Maruyama et al. (2012)	1	DNA Res.
ncRNA	soybean	Glyma15g13570	15	0.0017395			4	1	Maruyama et al. (2012)	1	DNA Res.
ncRNA	soybean	Glyma17g00270	17	0.00922288			4	1	Maruyama et al. (2012)	1	DNA Res.
ncRNA	soybean	Glyma16g27880	16	0.00619763			4	1	Maruyama et al. (2012)	1	DNA Res.
ncRNA	soybean	Glyma05g14880	5	0.0074673			4	1	Maruyama et al. (2012)	1	DNA Res.
ncRNA	soybean	Glyma19g35110	19	0.00459591			4	1	Maruyama et al. (2012)	1	DNA Res.
ncRNA	soybean	Glyma11g33990	11	0.00775451			4	1	Maruyama et al. (2012)	1	DNA Res.
ncRNA	soybean	Glyma13g44460	13	0.000668063			4	1	Maruyama et al. (2012)	1	DNA Res.
ncRNA	soybean	Glyma13g43860	13	0.00248917			4	1	Maruyama et al. (2012)	1	DNA Res.
ncRNA	soybean	Glyma11g10080	11	0.0085137			4	1	Maruyama et al. (2012)	1	DNA Res.
ncRNA	soybean	Glyma12g10580	12	0.0142054			4	1	Maruyama et al. (2012)	1	DNA Res.
ncRNA	soybean	Glyma07g26890	7	0.00116153			4	1	Maruyama et al. (2012)	1	DNA Res.
ncRNA	soybean	Glyma02g26480	2	0.000714711			4	1	Maruyama et al. (2012)	1	DNA Res.
ncRNA	soybean	Glyma09g30340	9	0.00100788			4	1	Maruyama et al. (2012)	1	DNA Res.
ncRNA	soybean	Glyma08g17950	8	0.000785046			4	1	Maruyama et al. (2012)	1	DNA Res.
ncRNA	soybean	Glyma12g07770	12	0.00148057			4	1	Maruyama et al. (2012)	1	DNA Res.
ncRNA	soybean	Glyma11g21160	11	0.00292264			4	1	Maruyama et al. (2012)	1	DNA Res.
ncRNA	soybean	Glyma18g44320	18	0.0061319			4	1	Maruyama et al. (2012)	1	DNA Res.
ncRNA	soybean	Glyma20g23180	20	0.00458778			4	1	Maruyama et al. (2012)	1	DNA Res.
ncRNA	soybean	Glyma03g37970	3	0.0019567			4	1	Maruyama et al. (2012)	1	DNA Res.
ncRNA	soybean	Glyma17g20260	17	0.000462333			4	1	Maruyama et al. (2012)	1	DNA Res.
ncRNA	soybean	Glyma02g46800	2	0.000707253			4	1	Maruyama et al. (2012)	1	DNA Res.
ncRNA	soybean	Glyma14g05980	14	0.00270257			4	1	Maruyama et al. (2012)	1	DNA Res.
ncRNA	soybean	Glyma13g32750	13	0.00129393			4	1	Maruyama et al. (2012)	1	DNA Res.
ncRNA	soybean	Glyma04g42330	4	0.0164699			4	1	Maruyama et al. (2012)	1	DNA Res.
ncRNA	soybean	Glyma18g45930	18	0.00089485			4	1	Maruyama et al. (2012)	1	DNA Res.
ncRNA	soybean	Glyma02g17050	2	0.0012331			4	1	Maruyama et al. (2012)	1	DNA Res.
ncRNA	soybean	Glyma14g40160	14	0.00493987			4	1	Maruyama et al. (2012)	1	DNA Res.
ncRNA	soybean	Glyma01g26220	1	0.000874496			4	1	Maruyama et al. (2012)	1	DNA Res.
ncRNA	soybean	Glyma16g08340	16	0.00263802			4	1	Maruyama et al. (2012)	1	DNA Res.
ncRNA	soybean	Glyma14g08810	14	0.00106303			4	1	Maruyama et al. (2012)	1	DNA Res.
ncRNA	soybean	Glyma11g05510	11	0.0080079			4	1	Maruyama et al. (2012)	1	DNA Res.
ncRNA	soybean	Glyma03g02590	3	0.00360254			4	1	Maruyama et al. (2012)	1	DNA Res.
ncRNA	soybean	Glyma11g06780	11	0.00094836			4	1	Maruyama et al. (2012)	1	DNA Res.
ncRNA	soybean	Glyma19g00700	19	0.0066114			4	1	Maruyama et al. (2012)	1	DNA Res.
ncRNA	soybean	Glyma07g32330	7	0.00115931			4	1	Maruyama et al. (2012)	1	DNA Res.
ncRNA	soybean	Glyma05g29860	5	0.00259482			4	1	Maruyama et al. (2012)	1	DNA Res.
ncRNA	soybean	Glyma13g05780	13	0.000963636			4	1	Maruyama et al. (2012)	1	DNA Res.
ncRNA	soybean	Glyma10g30280	10	0.00144997			4	1	Maruyama et al. (2012)	1	DNA Res.
ncRNA	soybean	Glyma07g39030	7	0.0197178			4	1	Maruyama et al. (2012)	1	DNA Res.
ncRNA	soybean	Glyma13g29220	13	0.00908995			4	1	Maruyama et al. (2012)	1	DNA Res.
ncRNA	soybean	Glyma09g01330	9	0.00165827			4	1	Maruyama et al. (2012)	1	DNA Res.
ncRNA	soybean	Glyma13g40170	13	0.00806095			4	1	Maruyama et al. (2012)	1	DNA Res.
ncRNA	soybean	Glyma01g28760	1	0.00312537			4	1	Maruyama et al. (2012)	1	DNA Res.
ncRNA	soybean	Glyma04g37770	4	0.000823973			4	1	Maruyama et al. (2012)	1	DNA Res.
ncRNA	soybean	Glyma10g01310	10	0.00128274			4	1	Maruyama et al. (2012)	1	DNA Res.
ncRNA	soybean	Glyma16g26740	16	0.00260116			4	1	Maruyama et al. (2012)	1	DNA Res.
ncRNA	soybean	Glyma03g01820	3	0.00249203			4	1	Maruyama et al. (2012)	1	DNA Res.
ncRNA	soybean	Glyma16g00810	16	0.0036346			4	1	Maruyama et al. (2012)	1	DNA Res.
ncRNA	soybean	Glyma17g11380	17	0.0130189			4	1	Maruyama et al. (2012)	1	DNA Res.
ncRNA	soybean	Glyma19g37520	19	0.0102293			4	1	Maruyama et al. (2012)	1	DNA Res.
ncRNA	soybean	Glyma01g27000	1	0.000817653			4	1	Maruyama et al. (2012)	1	DNA Res.
ncRNA	soybean	Glyma16g02690	16	0.000704748			4	1	Maruyama et al. (2012)	1	DNA Res.
ncRNA	soybean	Glyma02g16060	2	0.00393061			4	1	Maruyama et al. (2012)	1	DNA Res.
ncRNA	soybean	Glyma08g07690	8	0.00096518			4	1	Maruyama et al. (2012)	1	DNA Res.
ncRNA	soybean	Glyma03g20860	3	0.00535773			4	1	Maruyama et al. (2012)	1	DNA Res.
ncRNA	soybean	Glyma06g03960	6	0.00217156			4	1	Maruyama et al. (2012)	1	DNA Res.
ncRNA	soybean	Glyma20g01550	20	0.000511158			4	1	Maruyama et al. (2012)	1	DNA Res.
ncRNA	soybean	Glyma07g05480	7	0.00302735			4	1	Maruyama et al. (2012)	1	DNA Res.
ncRNA	soybean	Glyma08g12510	8	0.000785046			4	1	Maruyama et al. (2012)	1	DNA Res.
ncRNA	soybean	Glyma02g41840	2	0.000816933			4	1	Maruyama et al. (2012)	1	DNA Res.
ncRNA	soybean	Glyma11g19500	11	0.000727289			4	1	Maruyama et al. (2012)	1	DNA Res.
ncRNA	soybean	Glyma05g02760	5	0.00123696			4	1	Maruyama et al. (2012)	1	DNA Res.
ncRNA	soybean	Glyma20g24580	20	0.00185544			4	1	Maruyama et al. (2012)	1	DNA Res.
ncRNA	soybean	Glyma15g11680	15	0.00167567			4	1	Maruyama et al. (2012)	1	DNA Res.
ncRNA	soybean	Glyma06g14140	6	0.00874647			4	1	Maruyama et al. (2012)	1	DNA Res.
ncRNA	soybean	Glyma07g04500	7	0.00175622			4	1	Maruyama et al. (2012)	1	DNA Res.
ncRNA	soybean	Glyma07g36050	7	0.00335709			4	1	Maruyama et al. (2012)	1	DNA Res.
ncRNA	soybean	Glyma07g08280	7	0.00119895			4	1	Maruyama et al. (2012)	1	DNA Res.
ncRNA	soybean	Glyma16g27900	16	0.00287364			4	1	Maruyama et al. (2012)	1	DNA Res.
ncRNA	soybean	Glyma15g07080	15	0.0173384			4	1	Maruyama et al. (2012)	1	DNA Res.
ncRNA	soybean	Glyma18g09030	18	0.00113391			4	1	Maruyama et al. (2012)	1	DNA Res.
ncRNA	soybean	Glyma17g01170	17	0.000575186			4	1	Maruyama et al. (2012)	1	DNA Res.
ncRNA	soybean	Glyma08g18860	8	0.000972623			4	1	Maruyama et al. (2012)	1	DNA Res.
ncRNA	soybean	Glyma07g03650	7	0.0017271			4	1	Maruyama et al. (2012)	1	DNA Res.
ncRNA	soybean	Glyma11g26470	11	0.0016509			4	1	Maruyama et al. (2012)	1	DNA Res.
ncRNA	soybean	Glyma16g27950	16	0.0150158			4	1	Maruyama et al. (2012)	1	DNA Res.
ncRNA	soybean	Glyma07g08400	7	0.00077146			4	1	Maruyama et al. (2012)	1	DNA Res.
ncRNA	soybean	Glyma12g11210	12	0.00261802			4	1	Maruyama et al. (2012)	1	DNA Res.
ncRNA	soybean	Glyma04g03680	4	0.000484066			4	1	Maruyama et al. (2012)	1	DNA Res.
ncRNA	soybean	Glyma11g15600	11	0.00417927			4	1	Maruyama et al. (2012)	1	DNA Res.
ncRNA	soybean	Glyma03g10960	3	0.00901551			4	1	Maruyama et al. (2012)	1	DNA Res.
ncRNA	soybean	Glyma11g04080	11	0.011141			4	1	Maruyama et al. (2012)	1	DNA Res.
ncRNA	soybean	Glyma11g05180	11	0.00518372			4	1	Maruyama et al. (2012)	1	DNA Res.
ncRNA	soybean	Glyma08g21540	8	0.000797897			4	1	Maruyama et al. (2012)	1	DNA Res.
ncRNA	soybean	Glyma05g01170	5	0.000860283			4	1	Maruyama et al. (2012)	1	DNA Res.
ncRNA	soybean	Glyma11g09060	11	0.0110419			4	1	Maruyama et al. (2012)	1	DNA Res.
ncRNA	soybean	Glyma11g09330	11	0.0106227			4	1	Maruyama et al. (2012)	1	DNA Res.
ncRNA	soybean	Glyma13g42820	13	0.000535842			4	1	Maruyama et al. (2012)	1	DNA Res.
ncRNA	soybean	Glyma19g36390	19	0.00353277			4	1	Maruyama et al. (2012)	1	DNA Res.
ncRNA	soybean	Glyma17g29080	17	0.000745507			4	1	Maruyama et al. (2012)	1	DNA Res.
ncRNA	soybean	Glyma17g03520	17	0.00234295			4	1	Maruyama et al. (2012)	1	DNA Res.
ncRNA	soybean	Glyma15g34770	15	0.0450626			4	1	Maruyama et al. (2012)	1	DNA Res.
ncRNA	soybean	Glyma17g16130	17	0.00237128			4	1	Maruyama et al. (2012)	1	DNA Res.
ncRNA	soybean	Glyma03g41810	3	0.000535842			4	1	Maruyama et al. (2012)	1	DNA Res.
ncRNA	soybean	Glyma04g08800	4	0.000462333			4	1	Maruyama et al. (2012)	1	DNA Res.
ncRNA	soybean	Glyma17g15150	17	0.00574546			4	1	Maruyama et al. (2012)	1	DNA Res.
ncRNA	soybean	Glyma20g32260	20	0.000462333			4	1	Maruyama et al. (2012)	1	DNA Res.
ncRNA	soybean	Glyma20g23010	20	0.0017736			4	1	Maruyama et al. (2012)	1	DNA Res.
ncRNA	soybean	Glyma11g08210	11	0.0020184			4	1	Maruyama et al. (2012)	1	DNA Res.
ncRNA	soybean	Glyma17g13540	17	0.00172485			4	1	Maruyama et al. (2012)	1	DNA Res.
ncRNA	soybean	Glyma05g36140	5	0.00372528			4	1	Maruyama et al. (2012)	1	DNA Res.
ncRNA	soybean	Glyma17g09810	17	0.00151155			4	1	Maruyama et al. (2012)	1	DNA Res.
ncRNA	soybean	Glyma15g42990	15	0.00322954			4	1	Maruyama et al. (2012)	1	DNA Res.
ncRNA	soybean	Glyma02g06130	2	0.0118998			4	1	Maruyama et al. (2012)	1	DNA Res.
ncRNA	soybean	Glyma13g27810	13	0.00119326			4	1	Maruyama et al. (2012)	1	DNA Res.
ncRNA	soybean	Glyma01g00640	1	0.00835603			4	1	Maruyama et al. (2012)	1	DNA Res.
ncRNA	soybean	Glyma03g30420	3	0.012327			4	1	Maruyama et al. (2012)	1	DNA Res.
ncRNA	soybean	Glyma13g29420	13	0.000462333			4	1	Maruyama et al. (2012)	1	DNA Res.
ncRNA	soybean	Glyma06g40690	6	0.00311907			4	1	Maruyama et al. (2012)	1	DNA Res.
ncRNA	soybean	Glyma18g02860	18	0.0133186			4	1	Maruyama et al. (2012)	1	DNA Res.
ncRNA	soybean	Glyma05g27970	5	0.00137894			4	1	Maruyama et al. (2012)	1	DNA Res.
ncRNA	soybean	Glyma11g35900	11	0.00503496			4	1	Maruyama et al. (2012)	1	DNA Res.
ncRNA	soybean	Glyma17g05010	17	0.000727809			4	1	Maruyama et al. (2012)	1	DNA Res.
ncRNA	soybean	Glyma07g15150	7	0.00156098			4	1	Maruyama et al. (2012)	1	DNA Res.
ncRNA	soybean	Glyma18g07520	18	0.0154891			4	1	Maruyama et al. (2012)	1	DNA Res.
ncRNA	soybean	Glyma19g36620	19	0.00253586			4	1	Maruyama et al. (2012)	1	DNA Res.
ncRNA	soybean	Glyma04g37430	4	0.013599			4	1	Maruyama et al. (2012)	1	DNA Res.
ncRNA	soybean	Glyma11g20790	11	0.00644935			4	1	Maruyama et al. (2012)	1	DNA Res.
ncRNA	soybean	Glyma19g36180	19	0.000421681			4	1	Maruyama et al. (2012)	1	DNA Res.
ncRNA	soybean	Glyma13g36260	13	0.00544621			4	1	Maruyama et al. (2012)	1	DNA Res.
ncRNA	soybean	Glyma06g05530	6	0.0212143			4	1	Maruyama et al. (2012)	1	DNA Res.
ncRNA	soybean	Glyma08g46120	8	0.00676924			4	1	Maruyama et al. (2012)	1	DNA Res.
ncRNA	soybean	Glyma13g07030	13	0.00346257			4	1	Maruyama et al. (2012)	1	DNA Res.
ncRNA	soybean	Glyma08g12170	8	0.002014			4	1	Maruyama et al. (2012)	1	DNA Res.
ncRNA	soybean	Glyma01g33150	1	0.00771519			4	1	Maruyama et al. (2012)	1	DNA Res.
ncRNA	soybean	Glyma17g17330	17	0.00122082			4	1	Maruyama et al. (2012)	1	DNA Res.
ncRNA	soybean	Glyma14g37480	14	0.000705466			4	1	Maruyama et al. (2012)	1	DNA Res.
ncRNA	soybean	Glyma13g41820	13	0.00123122			4	1	Maruyama et al. (2012)	1	DNA Res.
ncRNA	soybean	Glyma11g27490	11	0.00474977			4	1	Maruyama et al. (2012)	1	DNA Res.
ncRNA	soybean	Glyma06g17950	6	0.0113677			4	1	Maruyama et al. (2012)	1	DNA Res.
ncRNA	soybean	Glyma13g40730	13	0.0326526			4	1	Maruyama et al. (2012)	1	DNA Res.
ncRNA	soybean	Glyma02g12960	2	0.00824914			4	1	Maruyama et al. (2012)	1	DNA Res.
ncRNA	soybean	Glyma12g03390	12	0.000597456			4	1	Maruyama et al. (2012)	1	DNA Res.
ncRNA	soybean	Glyma14g35340	14	0.0168509			4	1	Maruyama et al. (2012)	1	DNA Res.
ncRNA	soybean	Glyma13g42140	13	0.0142363			4	1	Maruyama et al. (2012)	1	DNA Res.
ncRNA	soybean	Glyma20g34100	20	0.00096518			4	1	Maruyama et al. (2012)	1	DNA Res.
ncRNA	soybean	Glyma14g06480	14	0.00162231			4	1	Maruyama et al. (2012)	1	DNA Res.
ncRNA	soybean	Glyma03g14950	3	0.0070731			4	1	Maruyama et al. (2012)	1	DNA Res.
ncRNA	soybean	Glyma15g04430	15	0.00162245			4	1	Maruyama et al. (2012)	1	DNA Res.
ncRNA	soybean	Glyma03g10410	3	0.00667854			4	1	Maruyama et al. (2012)	1	DNA Res.
ncRNA	soybean	Glyma03g02230	3	0.000669389			4	1	Maruyama et al. (2012)	1	DNA Res.
ncRNA	soybean	Glyma16g24920	16	0.000555595			4	1	Maruyama et al. (2012)	1	DNA Res.
ncRNA	soybean	Glyma05g38540	5	0.00229074			4	1	Maruyama et al. (2012)	1	DNA Res.
ncRNA	soybean	Glyma20g15230	20	0.00244325			4	1	Maruyama et al. (2012)	1	DNA Res.
ncRNA	soybean	Glyma16g00680	16	0.00734109			4	1	Maruyama et al. (2012)	1	DNA Res.
ncRNA	soybean	Glyma01g35370	1	0.000881807			4	1	Maruyama et al. (2012)	1	DNA Res.
ncRNA	soybean	Glyma07g04820	7	0.0015318			4	1	Maruyama et al. (2012)	1	DNA Res.
ncRNA	soybean	Glyma17g05540	17	0.00198877			4	1	Maruyama et al. (2012)	1	DNA Res.
ncRNA	soybean	Glyma09g41450	9	0.00060052			4	1	Maruyama et al. (2012)	1	DNA Res.
ncRNA	soybean	Glyma08g15350	8	0.000746558			4	1	Maruyama et al. (2012)	1	DNA Res.
ncRNA	soybean	Glyma03g42450	3	0.00969461			4	1	Maruyama et al. (2012)	1	DNA Res.
ncRNA	soybean	Glyma07g35310	7	0.000649472			4	1	Maruyama et al. (2012)	1	DNA Res.
ncRNA	soybean	Glyma09g02690	9	0.000511158			4	1	Maruyama et al. (2012)	1	DNA Res.
ncRNA	soybean	Glyma18g47450	18	0.00197398			4	1	Maruyama et al. (2012)	1	DNA Res.
ncRNA	soybean	Glyma11g01690	11	0.00138594			4	1	Maruyama et al. (2012)	1	DNA Res.
ncRNA	soybean	Glyma06g17630	6	0.0103216			4	1	Maruyama et al. (2012)	1	DNA Res.
ncRNA	soybean	Glyma16g25110	16	0.00101076			4	1	Maruyama et al. (2012)	1	DNA Res.
ncRNA	soybean	Glyma04g42000	4	0.018042			4	1	Maruyama et al. (2012)	1	DNA Res.
ncRNA	soybean	Glyma06g37940	6	0.00258371			4	1	Maruyama et al. (2012)	1	DNA Res.
ncRNA	soybean	Glyma05g01100	5	0.00679127			4	1	Maruyama et al. (2012)	1	DNA Res.
ncRNA	soybean	Glyma16g25080	16	0.00109011			4	1	Maruyama et al. (2012)	1	DNA Res.
ncRNA	soybean	Glyma05g23840	5	0.0108827			4	1	Maruyama et al. (2012)	1	DNA Res.
ncRNA	soybean	Glyma05g03130	5	0.000462333			4	1	Maruyama et al. (2012)	1	DNA Res.
ncRNA	soybean	Glyma20g03250	20	0.00368971			4	1	Maruyama et al. (2012)	1	DNA Res.
ncRNA	soybean	Glyma13g26190	13	0.000793231			4	1	Maruyama et al. (2012)	1	DNA Res.
ncRNA	soybean	Glyma10g26750	10	0.00150588			4	1	Maruyama et al. (2012)	1	DNA Res.
ncRNA	soybean	Glyma11g07340	11	0.000675319			4	1	Maruyama et al. (2012)	1	DNA Res.
ncRNA	soybean	Glyma08g09290	8	0.00935756			4	1	Maruyama et al. (2012)	1	DNA Res.
ncRNA	soybean	Glyma18g48860	18	0.00826798			4	1	Maruyama et al. (2012)	1	DNA Res.
ncRNA	soybean	Glyma09g00560	9	0.00390545			4	1	Maruyama et al. (2012)	1	DNA Res.
ncRNA	soybean	Glyma10g01200	10	0.00419483			4	1	Maruyama et al. (2012)	1	DNA Res.
ncRNA	soybean	Glyma05g35050	5	0.00823635			4	1	Maruyama et al. (2012)	1	DNA Res.
ncRNA	soybean	Glyma07g03480	7	0.0067389			4	1	Maruyama et al. (2012)	1	DNA Res.
ncRNA	soybean	Glyma05g01310	5	0.00106283			4	1	Maruyama et al. (2012)	1	DNA Res.
ncRNA	soybean	Glyma10g02940	10	0.00121365			4	1	Maruyama et al. (2012)	1	DNA Res.
ncRNA	soybean	Glyma01g02240	1	0.000883037			4	1	Maruyama et al. (2012)	1	DNA Res.
ncRNA	soybean	Glyma10g35480	10	0.00170034			4	1	Maruyama et al. (2012)	1	DNA Res.
ncRNA	soybean	Glyma15g10480	15	0.000528296			4	1	Maruyama et al. (2012)	1	DNA Res.
ncRNA	soybean	Glyma15g02070	15	0.000797897			4	1	Maruyama et al. (2012)	1	DNA Res.
ncRNA	soybean	Glyma09g31450	9	0.000810307			4	1	Maruyama et al. (2012)	1	DNA Res.
ncRNA	soybean	Glyma06g10700	6	0.00147163			4	1	Maruyama et al. (2012)	1	DNA Res.
ncRNA	soybean	Glyma12g33830	12	0.00506006			4	1	Maruyama et al. (2012)	1	DNA Res.
ncRNA	soybean	Glyma08g07250	8	0.000946019			4	1	Maruyama et al. (2012)	1	DNA Res.
ncRNA	soybean	Glyma15g05490	15	0.00162143			4	1	Maruyama et al. (2012)	1	DNA Res.
ncRNA	soybean	Glyma15g15050	15	0.00121365			4	1	Maruyama et al. (2012)	1	DNA Res.
ncRNA	soybean	Glyma13g06090	13	0.0149877			4	1	Maruyama et al. (2012)	1	DNA Res.
ncRNA	soybean	Glyma07g06440	7	0.0047995			4	1	Maruyama et al. (2012)	1	DNA Res.
ncRNA	soybean	Glyma18g21030	18	0.00119698			4	1	Maruyama et al. (2012)	1	DNA Res.
ncRNA	soybean	Glyma11g17930	11	0.00095052			4	1	Maruyama et al. (2012)	1	DNA Res.
ncRNA	soybean	Glyma14g12190	14	0.0210457			4	1	Maruyama et al. (2012)	1	DNA Res.
ncRNA	soybean	Glyma13g30950	13	0.0146428			4	1	Maruyama et al. (2012)	1	DNA Res.
ncRNA	soybean	Glyma13g42120	13	0.0195616			4	1	Maruyama et al. (2012)	1	DNA Res.
ncRNA	soybean	Glyma07g37270	7	0.00456541			4	1	Maruyama et al. (2012)	1	DNA Res.
ncRNA	soybean	Glyma13g36910	13	0.0019567			4	1	Maruyama et al. (2012)	1	DNA Res.
ncRNA	soybean	Glyma04g14790	4	0.000511158			4	1	Maruyama et al. (2012)	1	DNA Res.
ncRNA	soybean	Glyma20g38790	20	0.00547083			4	1	Maruyama et al. (2012)	1	DNA Res.
ncRNA	soybean	Glyma03g06640	3	0.000929416			4	1	Maruyama et al. (2012)	1	DNA Res.
ncRNA	soybean	Glyma16g28080	16	0.00189636			4	1	Maruyama et al. (2012)	1	DNA Res.
ncRNA	soybean	Glyma17g32020	17	0.0029491			4	1	Maruyama et al. (2012)	1	DNA Res.
ncRNA	soybean	Glyma09g33740	9	0.00491367			4	1	Maruyama et al. (2012)	1	DNA Res.
ncRNA	soybean	Glyma03g40770	3	0.00750552			4	1	Maruyama et al. (2012)	1	DNA Res.
ncRNA	soybean	Glyma06g00820	6	0.0229018			4	1	Maruyama et al. (2012)	1	DNA Res.
ncRNA	soybean	Glyma15g40250	15	0.000459732			4	1	Maruyama et al. (2012)	1	DNA Res.
ncRNA	soybean	Glyma17g21240	17	0.000651895			4	1	Maruyama et al. (2012)	1	DNA Res.
ncRNA	soybean	Glyma07g14110	7	0.00466639			4	1	Maruyama et al. (2012)	1	DNA Res.
ncRNA	soybean	Glyma20g25990	20	0.00231433			4	1	Maruyama et al. (2012)	1	DNA Res.
ncRNA	soybean	Glyma20g25090	20	0.0168634			4	1	Maruyama et al. (2012)	1	DNA Res.
ncRNA	soybean	Glyma11g03330	11	0.0032276			4	1	Maruyama et al. (2012)	1	DNA Res.
ncRNA	soybean	Glyma07g15320	7	0.000941926			4	1	Maruyama et al. (2012)	1	DNA Res.
ncRNA	soybean	Glyma04g41370	4	0.00587086			4	1	Maruyama et al. (2012)	1	DNA Res.
ncRNA	soybean	Glyma09g02550	9	0.000828564			4	1	Maruyama et al. (2012)	1	DNA Res.
ncRNA	soybean	Glyma03g35570	3	0.00385177			4	1	Maruyama et al. (2012)	1	DNA Res.
ncRNA	soybean	Glyma07g36710	7	0.00311035			4	1	Maruyama et al. (2012)	1	DNA Res.
ncRNA	soybean	Glyma02g01270	2	0.00115021			4	1	Maruyama et al. (2012)	1	DNA Res.
ncRNA	soybean	Glyma03g16450	3	0.00359575			4	1	Maruyama et al. (2012)	1	DNA Res.
ncRNA	soybean	Glyma18g02780	18	0.0189121			4	1	Maruyama et al. (2012)	1	DNA Res.
ncRNA	soybean	Glyma20g04820	20	0.00710395			4	1	Maruyama et al. (2012)	1	DNA Res.
ncRNA	soybean	Glyma07g04630	7	0.00110759			4	1	Maruyama et al. (2012)	1	DNA Res.
ncRNA	soybean	Glyma20g25650	20	0.00437987			4	1	Maruyama et al. (2012)	1	DNA Res.
ncRNA	soybean	Glyma06g03620	6	0.00203219			4	1	Maruyama et al. (2012)	1	DNA Res.
ncRNA	soybean	Glyma09g04520	9	0.00737217			4	1	Maruyama et al. (2012)	1	DNA Res.
ncRNA	soybean	Glyma02g06020	2	0.00147222			4	1	Maruyama et al. (2012)	1	DNA Res.
ncRNA	soybean	Glyma15g41500	15	0.0177541			4	1	Maruyama et al. (2012)	1	DNA Res.
ncRNA	soybean	Glyma14g07320	14	0.00329075			4	1	Maruyama et al. (2012)	1	DNA Res.
ncRNA	soybean	Glyma03g26090	3	0.000985708			4	1	Maruyama et al. (2012)	1	DNA Res.
ncRNA	soybean	Glyma15g02870	15	0.00353005			4	1	Maruyama et al. (2012)	1	DNA Res.
ncRNA	soybean	Glyma19g40160	19	0.00288736			4	1	Maruyama et al. (2012)	1	DNA Res.
ncRNA	soybean	Glyma11g35760	11	0.00207675			4	1	Maruyama et al. (2012)	1	DNA Res.
ncRNA	soybean	Glyma15g05520	15	0.00154942			4	1	Maruyama et al. (2012)	1	DNA Res.
ncRNA	soybean	Glyma03g34360	3	0.000511748			4	1	Maruyama et al. (2012)	1	DNA Res.
ncRNA	soybean	Glyma08g48040	8	0.00159534			4	1	Maruyama et al. (2012)	1	DNA Res.
ncRNA	soybean	Glyma11g05160	11	0.0225608			4	1	Maruyama et al. (2012)	1	DNA Res.
ncRNA	soybean	Glyma02g03280	2	0.00119753			4	1	Maruyama et al. (2012)	1	DNA Res.
ncRNA	soybean	Glyma01g41030	1	0.00168646			4	1	Maruyama et al. (2012)	1	DNA Res.
ncRNA	soybean	Glyma07g08260	7	0.00380387			4	1	Maruyama et al. (2012)	1	DNA Res.
ncRNA	soybean	Glyma17g37880	17	0.000734451			4	1	Maruyama et al. (2012)	1	DNA Res.
ncRNA	soybean	Glyma06g17310	6	0.00132099			4	1	Maruyama et al. (2012)	1	DNA Res.
ncRNA	soybean	Glyma19g42070	19	0.000789996			4	1	Maruyama et al. (2012)	1	DNA Res.
ncRNA	soybean	Glyma05g36380	5	0.00645855			4	1	Maruyama et al. (2012)	1	DNA Res.
ncRNA	soybean	Glyma09g24100	9	0.00105895			4	1	Maruyama et al. (2012)	1	DNA Res.
ncRNA	soybean	Glyma10g44160	10	0.00169289			4	1	Maruyama et al. (2012)	1	DNA Res.
ncRNA	soybean	Glyma07g29650	7	0.0031973			4	1	Maruyama et al. (2012)	1	DNA Res.
ncRNA	soybean	Glyma06g22410	6	0.00177783			4	1	Maruyama et al. (2012)	1	DNA Res.
ncRNA	soybean	Glyma03g41940	3	0.00930728			4	1	Maruyama et al. (2012)	1	DNA Res.
ncRNA	soybean	Glyma16g32230	16	0.00206568			4	1	Maruyama et al. (2012)	1	DNA Res.
ncRNA	soybean	Glyma02g39050	2	0.0273428			4	1	Maruyama et al. (2012)	1	DNA Res.
ncRNA	soybean	Glyma09g04750	9	0.00130065			4	1	Maruyama et al. (2012)	1	DNA Res.
ncRNA	soybean	Glyma09g24920	9	0.000797897			4	1	Maruyama et al. (2012)	1	DNA Res.
ncRNA	soybean	Glyma15g10740	15	0.00493424			4	1	Maruyama et al. (2012)	1	DNA Res.
ncRNA	soybean	Glyma07g00760	7	0.00159805			4	1	Maruyama et al. (2012)	1	DNA Res.
ncRNA	soybean	Glyma16g25120	16	0.0013078			4	1	Maruyama et al. (2012)	1	DNA Res.
ncRNA	soybean	Glyma05g01180	5	0.00307012			4	1	Maruyama et al. (2012)	1	DNA Res.
ncRNA	soybean	Glyma09g24170	9	0.0424444			4	1	Maruyama et al. (2012)	1	DNA Res.
ncRNA	soybean	Glyma14g02540	14	0.00482716			4	1	Maruyama et al. (2012)	1	DNA Res.
ncRNA	soybean	Glyma19g31500	19	0.000511748			4	1	Maruyama et al. (2012)	1	DNA Res.
ncRNA	soybean	Glyma11g35340	11	0.00569974			4	1	Maruyama et al. (2012)	1	DNA Res.
ncRNA	soybean	Glyma02g04830	2	0.00512969			4	1	Maruyama et al. (2012)	1	DNA Res.
ncRNA	soybean	Glyma18g16490	18	0.000462333			4	1	Maruyama et al. (2012)	1	DNA Res.
ncRNA	soybean	Glyma01g02330	1	0.0010007			4	1	Maruyama et al. (2012)	1	DNA Res.
ncRNA	soybean	Glyma13g41210	13	0.00115361			4	1	Maruyama et al. (2012)	1	DNA Res.
ncRNA	soybean	Glyma07g10880	7	0.0144206			4	1	Maruyama et al. (2012)	1	DNA Res.
ncRNA	soybean	Glyma01g28850	1	0.0090246			4	1	Maruyama et al. (2012)	1	DNA Res.
ncRNA	soybean	Glyma10g40530	10	0.00745871			4	1	Maruyama et al. (2012)	1	DNA Res.
ncRNA	soybean	Glyma03g27740	3	0.00163382			4	1	Maruyama et al. (2012)	1	DNA Res.
ncRNA	soybean	Glyma18g24740	18	0.00946038			4	1	Maruyama et al. (2012)	1	DNA Res.
ncRNA	soybean	Glyma20g17960	20	0.000511158			4	1	Maruyama et al. (2012)	1	DNA Res.
ncRNA	soybean	Glyma01g42670	1	0.0304052			4	1	Maruyama et al. (2012)	1	DNA Res.
ncRNA	soybean	Glyma05g06390	5	0.00140161			4	1	Maruyama et al. (2012)	1	DNA Res.
ncRNA	soybean	Glyma18g53610	18	0.00497215			4	1	Maruyama et al. (2012)	1	DNA Res.
ncRNA	soybean	Glyma15g17810	15	0.00287601			4	1	Maruyama et al. (2012)	1	DNA Res.
ncRNA	soybean	Glyma19g33690	19	0.00396399			4	1	Maruyama et al. (2012)	1	DNA Res.
ncRNA	soybean	Glyma06g07410	6	0.0010128			4	1	Maruyama et al. (2012)	1	DNA Res.
ncRNA	soybean	Glyma18g51530	18	0.00430515			4	1	Maruyama et al. (2012)	1	DNA Res.
ncRNA	soybean	Glyma07g39250	7	0.0019334			4	1	Maruyama et al. (2012)	1	DNA Res.
ncRNA	soybean	Glyma01g00730	1	0.00288212			4	1	Maruyama et al. (2012)	1	DNA Res.
ncRNA	soybean	Glyma05g02980	5	0.00698802			4	1	Maruyama et al. (2012)	1	DNA Res.
ncRNA	soybean	Glyma01g38980	1	0.0205309			4	1	Maruyama et al. (2012)	1	DNA Res.
ncRNA	soybean	Glyma06g11970	6	0.002014			4	1	Maruyama et al. (2012)	1	DNA Res.
ncRNA	soybean	Glyma10g32520	10	0.00918561			4	1	Maruyama et al. (2012)	1	DNA Res.
ncRNA	soybean	Glyma05g01560	5	0.000555517			4	1	Maruyama et al. (2012)	1	DNA Res.
ncRNA	soybean	Glyma13g22800	13	0.00288738			4	1	Maruyama et al. (2012)	1	DNA Res.
ncRNA	soybean	Glyma18g38050	18	0.0105899			4	1	Maruyama et al. (2012)	1	DNA Res.
ncRNA	soybean	Glyma0096s00200	0	0.00195038			4	1	Maruyama et al. (2012)	1	DNA Res.
ncRNA	soybean	Glyma02g05070	2	0.0116348			4	1	Maruyama et al. (2012)	1	DNA Res.
ncRNA	soybean	Glyma05g02340	5	0.00110956			4	1	Maruyama et al. (2012)	1	DNA Res.
ncRNA	soybean	Glyma02g39960	2	0.00583161			4	1	Maruyama et al. (2012)	1	DNA Res.
ncRNA	soybean	Glyma02g02540	2	0.000511158			4	1	Maruyama et al. (2012)	1	DNA Res.
ncRNA	soybean	Glyma04g03900	4	0.00334143			4	1	Maruyama et al. (2012)	1	DNA Res.
ncRNA	soybean	Glyma05g28710	5	0.010884			4	1	Maruyama et al. (2012)	1	DNA Res.
ncRNA	soybean	Glyma20g30990	20	0.00498257			4	1	Maruyama et al. (2012)	1	DNA Res.
ncRNA	soybean	Glyma08g42290	8	0.00213306			4	1	Maruyama et al. (2012)	1	DNA Res.
ncRNA	soybean	Glyma13g35010	13	0.0012454			4	1	Maruyama et al. (2012)	1	DNA Res.
ncRNA	soybean	Glyma01g01780	1	0.0015663			4	1	Maruyama et al. (2012)	1	DNA Res.
ncRNA	soybean	Glyma05g34980	5	0.00805126			4	1	Maruyama et al. (2012)	1	DNA Res.
ncRNA	soybean	Glyma20g36650	20	0.00518372			4	1	Maruyama et al. (2012)	1	DNA Res.
ncRNA	soybean	Glyma06g10990	6	0.00142696			4	1	Maruyama et al. (2012)	1	DNA Res.
ncRNA	soybean	Glyma09g16680	9	0.000860283			4	1	Maruyama et al. (2012)	1	DNA Res.
ncRNA	soybean	Glyma14g05710	14	0.00372666			4	1	Maruyama et al. (2012)	1	DNA Res.
ncRNA	soybean	Glyma14g11960	14	0.00288673			4	1	Maruyama et al. (2012)	1	DNA Res.
ncRNA	soybean	Glyma10g01640	10	0.000618934			4	1	Maruyama et al. (2012)	1	DNA Res.
ncRNA	soybean	Glyma08g02840	8	0.000535842			4	1	Maruyama et al. (2012)	1	DNA Res.
ncRNA	soybean	Glyma20g35430	20	0.00124342			4	1	Maruyama et al. (2012)	1	DNA Res.
ncRNA	soybean	Glyma12g05880	12	0.00113373			4	1	Maruyama et al. (2012)	1	DNA Res.
ncRNA	soybean	Glyma04g40980	4	0.00213348			4	1	Maruyama et al. (2012)	1	DNA Res.
ncRNA	soybean	Glyma10g31380	10	0.0012932			4	1	Maruyama et al. (2012)	1	DNA Res.
ncRNA	soybean	Glyma09g01440	9	0.00153428			4	1	Maruyama et al. (2012)	1	DNA Res.
ncRNA	soybean	Glyma01g41220	1	0.00122366			4	1	Maruyama et al. (2012)	1	DNA Res.
ncRNA	soybean	Glyma16g33440	16	0.00835603			4	1	Maruyama et al. (2012)	1	DNA Res.
ncRNA	soybean	Glyma03g20870	3	0.0274989			4	1	Maruyama et al. (2012)	1	DNA Res.
ncRNA	soybean	Glyma01g29760	1	0.0033964			4	1	Maruyama et al. (2012)	1	DNA Res.
ncRNA	soybean	Glyma12g33180	12	0.00105633			4	1	Maruyama et al. (2012)	1	DNA Res.
ncRNA	soybean	Glyma12g09830	12	0.00890282			4	1	Maruyama et al. (2012)	1	DNA Res.
ncRNA	soybean	Glyma01g28780	1	0.0428872			4	1	Maruyama et al. (2012)	1	DNA Res.
ncRNA	soybean	Glyma07g17240	7	0.00156098			4	1	Maruyama et al. (2012)	1	DNA Res.
ncRNA	soybean	Glyma16g33180	16	0.0106299			4	1	Maruyama et al. (2012)	1	DNA Res.
ncRNA	soybean	Glyma09g36690	9	0.00135518			4	1	Maruyama et al. (2012)	1	DNA Res.
ncRNA	soybean	Glyma20g01960	20	0.00450205			4	1	Maruyama et al. (2012)	1	DNA Res.
ncRNA	soybean	Glyma13g40850	13	0.00304947			4	1	Maruyama et al. (2012)	1	DNA Res.
ncRNA	soybean	Glyma16g05020	16	0.00368938			4	1	Maruyama et al. (2012)	1	DNA Res.
ncRNA	soybean	Glyma20g27280	20	0.00201759			4	1	Maruyama et al. (2012)	1	DNA Res.
ncRNA	soybean	Glyma08g00780	8	0.0143992			4	1	Maruyama et al. (2012)	1	DNA Res.
ncRNA	soybean	Glyma08g24070	8	0.00231433			4	1	Maruyama et al. (2012)	1	DNA Res.
ncRNA	soybean	Glyma17g26540	17	0.009085			4	1	Maruyama et al. (2012)	1	DNA Res.
ncRNA	soybean	Glyma04g42130	4	0.00102771			4	1	Maruyama et al. (2012)	1	DNA Res.
ncRNA	soybean	Glyma04g06630	4	0.00293044			4	1	Maruyama et al. (2012)	1	DNA Res.
ncRNA	soybean	Glyma10g37860	10	0.00123074			4	1	Maruyama et al. (2012)	1	DNA Res.
ncRNA	soybean	Glyma06g12440	6	0.00235721			4	1	Maruyama et al. (2012)	1	DNA Res.
ncRNA	soybean	Glyma06g14290	6	0.0015372			4	1	Maruyama et al. (2012)	1	DNA Res.
ncRNA	soybean	Glyma01g26950	1	0.000743033			4	1	Maruyama et al. (2012)	1	DNA Res.
ncRNA	soybean	Glyma17g35600	17	0.0312278			4	1	Maruyama et al. (2012)	1	DNA Res.
ncRNA	soybean	Glyma05g27380	5	0.00981796			4	1	Maruyama et al. (2012)	1	DNA Res.
ncRNA	soybean	Glyma08g40110	8	0.00115361			4	1	Maruyama et al. (2012)	1	DNA Res.
ncRNA	soybean	Glyma09g31290	9	0.000669389			4	1	Maruyama et al. (2012)	1	DNA Res.
ncRNA	soybean	Glyma15g03580	15	0.00122494			4	1	Maruyama et al. (2012)	1	DNA Res.
ncRNA	soybean	Glyma10g37940	10	0.0119896			4	1	Maruyama et al. (2012)	1	DNA Res.
ncRNA	soybean	Glyma06g04030	6	0.000789996			4	1	Maruyama et al. (2012)	1	DNA Res.
ncRNA	soybean	Glyma09g30400	9	0.00214289			4	1	Maruyama et al. (2012)	1	DNA Res.
ncRNA	soybean	Glyma19g37840	19	0.00118436			4	1	Maruyama et al. (2012)	1	DNA Res.
ncRNA	soybean	Glyma07g30050	7	0.00100012			4	1	Maruyama et al. (2012)	1	DNA Res.
ncRNA	soybean	Glyma09g15790	9	0.00147222			4	1	Maruyama et al. (2012)	1	DNA Res.
ncRNA	soybean	Glyma05g02200	5	0.00100793			4	1	Maruyama et al. (2012)	1	DNA Res.
ncRNA	soybean	Glyma13g01270	13	0.00909532			4	1	Maruyama et al. (2012)	1	DNA Res.
ncRNA	soybean	Glyma11g07520	11	0.00341226			4	1	Maruyama et al. (2012)	1	DNA Res.
ncRNA	soybean	Glyma16g21950	16	0.00100461			4	1	Maruyama et al. (2012)	1	DNA Res.
ncRNA	soybean	Glyma17g12560	17	0.00557508			4	1	Maruyama et al. (2012)	1	DNA Res.
ncRNA	soybean	Glyma06g45890	6	0.00214677			4	1	Maruyama et al. (2012)	1	DNA Res.
ncRNA	soybean	Glyma12g30600	12	0.00142173			4	1	Maruyama et al. (2012)	1	DNA Res.
ncRNA	soybean	Glyma15g41130	15	0.00421823			4	1	Maruyama et al. (2012)	1	DNA Res.
ncRNA	soybean	Glyma01g42130	1	0.0025087			4	1	Maruyama et al. (2012)	1	DNA Res.
ncRNA	soybean	Glyma14g02370	14	0.0188431			4	1	Maruyama et al. (2012)	1	DNA Res.
ncRNA	soybean	Glyma06g20360	6	0.00105622			4	1	Maruyama et al. (2012)	1	DNA Res.
ncRNA	soybean	Glyma08g01460	8	0.0116197			4	1	Maruyama et al. (2012)	1	DNA Res.
ncRNA	soybean	Glyma05g05130	5	0.000511748			4	1	Maruyama et al. (2012)	1	DNA Res.
ncRNA	soybean	Glyma08g45270	8	0.00135081			4	1	Maruyama et al. (2012)	1	DNA Res.
ncRNA	soybean	Glyma04g37140	4	0.00445821			4	1	Maruyama et al. (2012)	1	DNA Res.
ncRNA	soybean	Glyma04g08280	4	0.000810606			4	1	Maruyama et al. (2012)	1	DNA Res.
ncRNA	soybean	Glyma16g03650	16	0.00767777			4	1	Maruyama et al. (2012)	1	DNA Res.
ncRNA	soybean	Glyma01g38260	1	0.00884332			4	1	Maruyama et al. (2012)	1	DNA Res.
ncRNA	soybean	Glyma05g35170	5	0.0027312			4	1	Maruyama et al. (2012)	1	DNA Res.
ncRNA	soybean	Glyma15g03570	15	0.036952			4	1	Maruyama et al. (2012)	1	DNA Res.
ncRNA	soybean	Glyma20g02220	20	0.000738919			4	1	Maruyama et al. (2012)	1	DNA Res.
ncRNA	soybean	Glyma10g12150	10	0.000600118			4	1	Maruyama et al. (2012)	1	DNA Res.
ncRNA	soybean	Glyma03g38150	3	0.00633543			4	1	Maruyama et al. (2012)	1	DNA Res.
ncRNA	soybean	Glyma11g20820	11	0.000639987			4	1	Maruyama et al. (2012)	1	DNA Res.
ncRNA	soybean	Glyma12g16460	12	0.00789615			4	1	Maruyama et al. (2012)	1	DNA Res.
ncRNA	soybean	Glyma11g20040	11	0.00121105			4	1	Maruyama et al. (2012)	1	DNA Res.
ncRNA	soybean	Glyma03g29090	3	0.0215089			4	1	Maruyama et al. (2012)	1	DNA Res.
ncRNA	soybean	Glyma17g35450	17	0.000462333			4	1	Maruyama et al. (2012)	1	DNA Res.
ncRNA	soybean	Glyma06g07700	6	0.00100676			4	1	Maruyama et al. (2012)	1	DNA Res.
ncRNA	soybean	Glyma03g33340	3	0.00168024			4	1	Maruyama et al. (2012)	1	DNA Res.
ncRNA	soybean	Glyma12g06170	12	0.00079023			4	1	Maruyama et al. (2012)	1	DNA Res.
ncRNA	soybean	Glyma02g08840	2	0.00193662			4	1	Maruyama et al. (2012)	1	DNA Res.
ncRNA	soybean	Glyma05g01320	5	0.00138594			4	1	Maruyama et al. (2012)	1	DNA Res.
ncRNA	soybean	Glyma03g42090	3	0.00105573			4	1	Maruyama et al. (2012)	1	DNA Res.
ncRNA	soybean	Glyma01g44120	1	0.00571697			4	1	Maruyama et al. (2012)	1	DNA Res.
ncRNA	soybean	Glyma06g19540	6	0.00752965			4	1	Maruyama et al. (2012)	1	DNA Res.
ncRNA	soybean	Glyma20g27480	20	0.0125722			4	1	Maruyama et al. (2012)	1	DNA Res.
ncRNA	soybean	Glyma11g04460	11	0.000830419			4	1	Maruyama et al. (2012)	1	DNA Res.
ncRNA	soybean	Glyma11g08160	11	0.00594245			4	1	Maruyama et al. (2012)	1	DNA Res.
ncRNA	soybean	Glyma08g45920	8	0.00313789			4	1	Maruyama et al. (2012)	1	DNA Res.
ncRNA	soybean	Glyma12g01770	12	0.00105633			4	1	Maruyama et al. (2012)	1	DNA Res.
ncRNA	soybean	Glyma15g02580	15	0.00329464			4	1	Maruyama et al. (2012)	1	DNA Res.
ncRNA	soybean	Glyma17g04410	17	0.00258442			4	1	Maruyama et al. (2012)	1	DNA Res.
ncRNA	soybean	Glyma20g39220	20	0.000511158			4	1	Maruyama et al. (2012)	1	DNA Res.
ncRNA	soybean	Glyma08g38740	8	0.000462333			4	1	Maruyama et al. (2012)	1	DNA Res.
ncRNA	soybean	Glyma13g41280	13	0.0102043			4	1	Maruyama et al. (2012)	1	DNA Res.
ncRNA	soybean	Glyma03g05070	3	0.0102403			4	1	Maruyama et al. (2012)	1	DNA Res.
ncRNA	soybean	Glyma17g23890	17	0.00177326			4	1	Maruyama et al. (2012)	1	DNA Res.
ncRNA	soybean	Glyma16g05530	16	0.00414564			4	1	Maruyama et al. (2012)	1	DNA Res.
ncRNA	soybean	Glyma05g00930	5	0.00191273			4	1	Maruyama et al. (2012)	1	DNA Res.
ncRNA	soybean	Glyma14g34590	14	0.00108072			4	1	Maruyama et al. (2012)	1	DNA Res.
ncRNA	soybean	Glyma01g28460	1	0.00191817			4	1	Maruyama et al. (2012)	1	DNA Res.
ncRNA	soybean	Glyma02g35450	2	0.000855124			4	1	Maruyama et al. (2012)	1	DNA Res.
ncRNA	soybean	Glyma08g16300	8	0.000591483			4	1	Maruyama et al. (2012)	1	DNA Res.
ncRNA	soybean	Glyma06g09970	6	0.000789996			4	1	Maruyama et al. (2012)	1	DNA Res.
ncRNA	soybean	Glyma04g03910	4	0.0028776			4	1	Maruyama et al. (2012)	1	DNA Res.
ncRNA	soybean	Glyma17g14400	17	0.000936695			4	1	Maruyama et al. (2012)	1	DNA Res.
ncRNA	soybean	Glyma07g35680	7	0.00258442			4	1	Maruyama et al. (2012)	1	DNA Res.
ncRNA	soybean	Glyma04g34890	4	0.000648647			4	1	Maruyama et al. (2012)	1	DNA Res.
ncRNA	soybean	Glyma16g32960	16	0.000860283			4	1	Maruyama et al. (2012)	1	DNA Res.
ncRNA	soybean	Glyma20g27460	20	0.000987857			4	1	Maruyama et al. (2012)	1	DNA Res.
ncRNA	soybean	Glyma02g10150	2	0.00394571			4	1	Maruyama et al. (2012)	1	DNA Res.
ncRNA	soybean	Glyma06g47250	6	0.00177783			4	1	Maruyama et al. (2012)	1	DNA Res.
ncRNA	soybean	Glyma20g29070	20	0.0093397			4	1	Maruyama et al. (2012)	1	DNA Res.
ncRNA	soybean	Glyma02g11160	2	0.000421681			4	1	Maruyama et al. (2012)	1	DNA Res.
ncRNA	soybean	Glyma07g08630	7	0.00658636			4	1	Maruyama et al. (2012)	1	DNA Res.
ncRNA	soybean	Glyma20g33900	20	0.0020655			4	1	Maruyama et al. (2012)	1	DNA Res.
ncRNA	soybean	Glyma08g16030	8	0.00158977			4	1	Maruyama et al. (2012)	1	DNA Res.
ncRNA	soybean	Glyma18g44310	18	0.00146185			4	1	Maruyama et al. (2012)	1	DNA Res.
ncRNA	soybean	Glyma01g42390	1	0.00148121			4	1	Maruyama et al. (2012)	1	DNA Res.
ncRNA	soybean	Glyma04g33730	4	0.0127472			4	1	Maruyama et al. (2012)	1	DNA Res.
ncRNA	soybean	Glyma13g31460	13	0.00144433			4	1	Maruyama et al. (2012)	1	DNA Res.
ncRNA	soybean	Glyma15g22440	15	0.000759572			4	1	Maruyama et al. (2012)	1	DNA Res.
ncRNA	soybean	Glyma16g00420	16	0.00863939			4	1	Maruyama et al. (2012)	1	DNA Res.
ncRNA	soybean	Glyma05g07620	5	0.00388579			4	1	Maruyama et al. (2012)	1	DNA Res.
ncRNA	soybean	Glyma09g15090	9	0.00727967			4	1	Maruyama et al. (2012)	1	DNA Res.
ncRNA	soybean	Glyma15g36240	15	0.000523063			4	1	Maruyama et al. (2012)	1	DNA Res.
ncRNA	soybean	Glyma10g40550	10	0.00113282			4	1	Maruyama et al. (2012)	1	DNA Res.
ncRNA	soybean	Glyma04g40700	4	0.00129711			4	1	Maruyama et al. (2012)	1	DNA Res.
ncRNA	soybean	Glyma19g33710	19	0.00115497			4	1	Maruyama et al. (2012)	1	DNA Res.
ncRNA	soybean	Glyma12g01780	12	0.00409795			4	1	Maruyama et al. (2012)	1	DNA Res.
ncRNA	soybean	Glyma19g43840	19	0.00397513			4	1	Maruyama et al. (2012)	1	DNA Res.
ncRNA	soybean	Glyma04g09380	4	0.000838016			4	1	Maruyama et al. (2012)	1	DNA Res.
ncRNA	soybean	Glyma08g11630	8	0.00167746			4	1	Maruyama et al. (2012)	1	DNA Res.
ncRNA	soybean	Glyma06g17320	6	0.00148057			4	1	Maruyama et al. (2012)	1	DNA Res.
ncRNA	soybean	Glyma01g31320	1	0.00500946			4	1	Maruyama et al. (2012)	1	DNA Res.
ncRNA	soybean	Glyma06g07420	6	0.00230323			4	1	Maruyama et al. (2012)	1	DNA Res.
ncRNA	soybean	Glyma03g35180	3	0.000722187			4	1	Maruyama et al. (2012)	1	DNA Res.
ncRNA	soybean	Glyma03g28870	3	0.00135081			4	1	Maruyama et al. (2012)	1	DNA Res.
[truncated: 10,856 more rows]

## Sheet: Homologs layer
platform	population	mapped gene	CHR	no.arabidopsia	no.alfafa	gene_version
[truncated: 3,943 more rows]
