# Supplementary material for: An advanced systems biology framework of feature engineering for cold tolerance genes discovery from integrated omics and non-omics data in soybean
Source: Front Plant Sci. 2022 Sep 30;13:1019709. doi: 10.3389/fpls.2022.1019709 (PMC9562094; doi:10.3389/fpls.2022.1019709)
Supplement: Supplementary file 3 [file DataSheet_3.xlsx]

## Sheet: NPRF_short
Gene	Gene_probability
Glyma04g04760	1
Glyma10g40400	1
Glyma10g32410	1
Glyma08g17861	1
Glyma05g03540	1
Glyma16g32330	1
Glyma01g42500	1
Glyma20g16910	1
Glyma11g03900	1
Glyma09g27180	1
Glyma20g35180	0.9921
Glyma10g38440	0.9883
Glyma20g29410	0.9838
Glyma13g21560	0.9408
Glyma11g19341	0.9377
Glyma17g14100	0.9246
Glyma13g30710	0.9243
Glyma10g38420	0.9242
Glyma07g19702	0.9219
Glyma03g42380	0.9219
Glyma17g14111	0.921
Glyma18g14750	0.9208
Glyma12g30740	0.9196
Glyma01g42510	0.9191
Glyma11g18541	0.9185
Glyma15g02900	0.9176
Glyma14g29040	0.917
Glyma19g37670	0.9154
Glyma20g29440	0.915
Glyma03g34970	0.9149
Glyma17g03480	0.9137
Glyma12g30710	0.9129
Glyma03g41910	0.9129
Glyma10g07756	0.9109
Glyma15g05900	0.91
Glyma05g03560	0.9078
Glyma01g43350	0.9074
Glyma05g08590	0.9071
Glyma13g21570	0.9065
Glyma13g39540	0.9054
Glyma12g09130	0.9039
Glyma04g01130	0.9007
Glyma10g07740	0.8993
Glyma13g31010	0.8974
Glyma07g05820	0.0525
Glyma08g01115	0.0513
Glyma13g18220	0.05
Glyma05g27970	0.0491
Glyma13g03990	0.049
Glyma20g10920	0.0488
Glyma02g38240	0.0488
Glyma02g15690	0.0488
Glyma04g09580	0.0485
Glyma16g02400	0.0483
Glyma08g40920	0.0482
Glyma14g17903	0.0477
Glyma14g04420	0.0476
Glyma16g26291	0.0476
Glyma09g37340	0.047
Glyma11g37110	0.047
Glyma06g17330	0.0467
Glyma03g00700	0.0465
Glyma06g35710	0.0464
Glyma19g30130	0.0463
Glyma05g01210	0.0462
Glyma07g32750	0.0461
Glyma19g44790	0.0461
Glyma06g09670	0.046
Glyma18g16060	0.046
Glyma07g37090	0.0459
Glyma18g32536	0.0458
Glyma16g05390	0.0458
Glyma08g23380	0.0454
Glyma20g24170	0.0453
Glyma11g05700	0.0453
Glyma04g37750	0.0452
Glyma08g24930	0.0451
Glyma10g08370	0.0451
Glyma12g36050	0.0447
Glyma14g36370	0.0445
Glyma19g29750	0.0445
Glyma10g42830	0.0444
Glyma11g05810	0.0444
Glyma14g24220	0.0443
Glyma10g04060	0.0442
Glyma01g05160	0.044
Glyma14g06290	0.0439
Glyma04g33720	0.0438
Glyma09g33590	0.0437
Glyma18g10290	0.0437
Glyma08g37240	0.0436
Glyma05g38530	0.0435
Glyma20g22291	0.0435
Glyma02g41964	0.0434
Glyma03g26310	0.0434
Glyma12g13315	0.0433
Glyma15g31250	0.0433
Glyma01g02390	0.0428
Glyma02g02340	0.0427
Glyma06g03700	0.0418
Glyma08g10950	0.0404

## Sheet: NPRF_mid
Gene	Gene_probability
Glyma09g41300	1
Glyma15g00570	1
Glyma11g13070	1
Glyma20g26940	1
Glyma20g16910	1
Glyma06g16440	1
Glyma08g17861	1
Glyma04g43270	1
Glyma02g07171	1
Glyma06g11410	1
Glyma15g03040	1
Glyma18g40240	1
Glyma18g45930	1
Glyma13g31460	1
Glyma07g11330	1
Glyma05g03560	1
Glyma08g08300	1
Glyma14g33650	1
Glyma10g32410	1
Glyma14g06400	1
Glyma16g24740	1
Glyma14g35720	1
Glyma20g32220	1
Glyma10g29490	1
Glyma09g22270	1
Glyma09g33730	1
Glyma13g35550	1
Glyma20g35180	1
Glyma12g13920	1
Glyma16g32330	1
Glyma08g10220	1
Glyma17g07400	1
Glyma15g09490	1
Glyma04g42800	1
Glyma19g33650	1
Glyma20g29410	1
Glyma13g17180	1
Glyma10g40100	1
Glyma03g41420	1
Glyma11g03900	1
Glyma02g44000	1
Glyma14g09760	1
Glyma15g09980	1
Glyma14g33630	1
Glyma11g18570	1
Glyma09g08290	1
Glyma19g44570	1
Glyma03g41100	1
Glyma12g35000	1
Glyma06g21560	1
Glyma13g07490	1
Glyma11g21160	1
Glyma14g11960	1
Glyma06g09430	1
Glyma07g31660	1
Glyma10g00930	1
Glyma15g08520	1
Glyma13g42330	1
Glyma04g04760	1
Glyma08g23380	1
Glyma13g31280	1
Glyma11g03800	1
Glyma04g06495	1
Glyma17g05780	1
Glyma15g05391	1
Glyma04g00960	1
Glyma17g35430	1
Glyma02g26480	0.9998
Glyma10g44170	0.9993
Glyma15g05400	0.9993
Glyma08g11260	0.9989
Glyma11g35430	0.9986
Glyma17g08450	0.9984
Glyma07g18280	0.9979
Glyma12g09240	0.9978
Glyma13g44730	0.9973
Glyma02g36460	0.9972
Glyma13g31010	0.9969
Glyma06g11970	0.996
Glyma06g04840	0.9955
Glyma13g02470	0.9951
Glyma06g44050	0.995
Glyma15g19840	0.9945
Glyma14g16071	0.9944
Glyma05g32850	0.9943
Glyma17g16610	0.9941
Glyma13g29070	0.9938
Glyma02g26160	0.9938
Glyma05g03540	0.9934
Glyma01g34466	0.9933
Glyma18g50371	0.9927
Glyma12g29590	0.9925
Glyma07g03910	0.992
Glyma13g24250	0.9916
Glyma14g08560	0.9916
Glyma08g20250	0.9895
Glyma19g05980	0.9895
Glyma02g00820	0.9892
Glyma17g13820	0.989
Glyma12g35090	0.9888
Glyma10g30860	0.9887
Glyma09g27490	0.9884
Glyma05g25290	0.9873
Glyma18g43430	0.9865
Glyma14g24220	0.9854
Glyma02g08050	0.9852
Glyma07g04630	0.9852
Glyma17g33891	0.9847
Glyma17g08220	0.9836
Glyma02g40130	0.9833
Glyma05g23690	0.9833
Glyma09g27180	0.9812
Glyma16g01220	0.9801
Glyma04g38560	0.98
Glyma10g38440	0.9793
Glyma01g41290	0.9792
Glyma17g05540	0.9785
Glyma10g42100	0.978
Glyma13g35290	0.9772
Glyma06g00990	0.975
Glyma10g24590	0.9748
Glyma03g40640	0.9743
Glyma20g01180	0.9725
Glyma10g35300	0.9534
Glyma18g14750	0.93
Glyma19g41050	0.9225
Glyma03g35130	0.9147
Glyma18g44510	0.9114
Glyma02g38240	0.9001
Glyma03g42500	0.8733
Glyma04g09290	0.8725
Glyma16g27060	0.8236
Glyma10g27990	0.8127
Glyma19g22460	0.8028
Glyma08g28750	0.7649
Glyma20g38930	0.7284
Glyma13g00850	0.7011
Glyma12g09130	0.6641
Glyma07g18491	0.6402
Glyma14g36370	0.6169
Glyma12g30830	0.5701
Glyma17g14111	0.546
Glyma10g07756	0.5077
Glyma01g12740	0.2575
Glyma02g16800	0.2563
Glyma04g06470	0.2562
Glyma03g30800	0.2548
Glyma08g10190	0.2543
Glyma05g27250	0.2538
Glyma06g23990	0.2529
Glyma08g18801	0.2529
Glyma10g03000	0.2512
Glyma13g07110	0.2509
Glyma04g08862	0.2495
Glyma12g32541	0.2475
Glyma19g05580	0.247
Glyma08g28391	0.2463
Glyma18g51400	0.2439
Glyma07g02630	0.2429
Glyma08g28460	0.2407
Glyma13g27490	0.0735
Glyma05g31310	0.0583
Glyma01g05160	0.0554
Glyma08g30140	0.0425
Glyma05g27970	0.0384
Glyma10g42540	0.0329
Glyma06g03700	0.0305
Glyma13g28470	0.0252
Glyma01g02390	0.0196
Glyma12g09501	0.0161
Glyma07g32790	0.0141
Glyma02g37450	0.0133
Glyma11g38220	0.0095
Glyma01g41600	0.0073
Glyma19g29750	0.0069
Glyma04g05361	0.0068
Glyma06g14100	0.0056
Glyma02g02340	0.0042
Glyma17g05770	0.0033
Glyma19g01160	0.0026
Glyma16g08040	0.0024
Glyma03g26150	0.0024
Glyma15g01160	0.0018
Glyma08g48091	0.0018
Glyma17g33920	0.0008
Glyma18g53400	0.0008
Glyma08g37240	0.0005
Glyma01g29930	0.0005
Glyma15g16260	0.0002
Glyma09g37340	0.0001

## Sheet: NPRF_long
Gene	Gene_probability
Glyma04g04760	1
Glyma08g17861	1
Glyma20g16910	1
Glyma04g41090	1
Glyma04g41100	1
Glyma11g03900	1
Glyma04g41120	1
Glyma01g42500	1
Glyma10g40400	0.9965
Glyma20g29410	0.9952
Glyma10g32410	0.995
Glyma04g41080	0.994
Glyma05g03540	0.9929
Glyma20g35180	0.9906
Glyma09g27180	0.9829
Glyma01g42510	0.949
Glyma13g21560	0.9383
Glyma13g30710	0.9368
Glyma05g03560	0.935
Glyma16g32330	0.9346
Glyma11g19341	0.9329
Glyma17g14111	0.9323
Glyma18g14750	0.9318
Glyma10g07756	0.9299
Glyma17g14100	0.9297
Glyma20g29440	0.9293
Glyma12g30740	0.9282
Glyma12g30710	0.928
Glyma10g07740	0.9254
Glyma14g29040	0.9246
Glyma17g03480	0.9242
Glyma10g38440	0.9237
Glyma15g02900	0.9236
Glyma19g37670	0.9225
Glyma13g31010	0.9222
Glyma15g05900	0.9219
Glyma12g09130	0.9218
Glyma10g38420	0.92
Glyma04g01130	0.9165
Glyma03g41910	0.9146
Glyma13g21570	0.9139
Glyma03g34970	0.9132
Glyma01g43350	0.9021
Glyma13g39540	0.9013
Glyma12g32541	0.5215
Glyma08g10950	0.0531
Glyma02g02340	0.0511
Glyma09g33590	0.0511
Glyma20g22291	0.0506
Glyma07g32750	0.0499
Glyma18g32536	0.0496
Glyma13g03990	0.0496
Glyma16g05390	0.0494
Glyma10g42830	0.0491
Glyma13g18220	0.0491
Glyma11g37110	0.0489
Glyma15g31250	0.0488
Glyma10g08370	0.0483
Glyma18g16060	0.0482
Glyma04g09580	0.048
Glyma19g44790	0.0479
Glyma06g09670	0.0478
Glyma08g37240	0.0478
Glyma14g24220	0.0477
Glyma09g37340	0.0476
Glyma14g06290	0.0476
Glyma10g04060	0.0476
Glyma12g36050	0.0475
Glyma14g17903	0.0474
Glyma06g17330	0.0474
Glyma02g41964	0.0474
Glyma04g33720	0.0473
Glyma08g24930	0.0473
Glyma19g30130	0.0472
Glyma08g23380	0.0471
Glyma03g00700	0.047
Glyma11g05700	0.0469
Glyma07g05820	0.0467
Glyma16g02400	0.0466
Glyma04g37750	0.0466
Glyma05g38530	0.0466
Glyma06g35710	0.0466
Glyma20g10920	0.0458
Glyma14g36370	0.0458
Glyma18g10290	0.0457
Glyma16g26291	0.0456
Glyma19g29750	0.0454
Glyma03g26310	0.0453
Glyma05g27970	0.0453
Glyma08g01115	0.0449
Glyma01g05160	0.0447
Glyma14g04420	0.0445
Glyma05g01210	0.0444
Glyma07g37090	0.0441
Glyma08g40920	0.044
Glyma11g05810	0.0439
Glyma02g38240	0.0438
Glyma20g24170	0.0431
Glyma06g03700	0.0429
Glyma02g15690	0.0428
Glyma01g02390	0.0412
Glyma12g13315	0.0411

## Sheet: RF_short
Gene	Gene_probability
Glyma.05g049800	1
Glyma.20g209700	1
Glyma.10g239400	1
Glyma.09g147200	1
Glyma.08g168100	0.9978
Glyma.20g155100	0.9975
Glyma.04g044900	0.9888
Glyma.16g199000	0.9887
Glyma.01g216000	0.9808
Glyma.10g257900	0.9678
Glyma.11g036400	0.9619
Glyma.10g180800	0.9609
Glyma.20g070000	0.9608
Glyma.03g191800	0.9554
Glyma.19g192400	0.9475
Glyma.10g067000	0.9456
Glyma.03g258200	0.9455
Glyma.13g233800	0.9228
Glyma.04g009400	0.9227
Glyma.15g025100	0.9218
Glyma.18g117100	0.9188
Glyma.15g053600	0.9187
Glyma.14g123900	0.9178
Glyma.01g224100	0.9119
Glyma.17g031600	0.9099
Glyma.05g007100	0.9099
Glyma.17g131800	0.9079
Glyma.07g159000	0.905
Glyma.12g086200	0.895
Glyma.11g180700	0.895
Glyma.12g182200	0.8911
Glyma.11g188200	0.8911
Glyma.05g049900	0.8882
Glyma.13g318500	0.8881
Glyma.10g239300	0.8872
Glyma.13g151900	0.8842
Glyma.12g182400	0.8822
Glyma.10g066900	0.8813
Glyma.17g131900	0.8772
Glyma.13g152000	0.8762
Glyma.20g155200	0.8703
Glyma.13g236600	0.8643
Glyma.03g262900	0.8614
Glyma.01g216200	0.8496
Glyma.08g218600	0.0663
Glyma.14g185100	0.0585
Glyma.07g052300	0.0575
Glyma.20g048300	0.0565
Glyma.08g231900	0.0565
Glyma.11g053600	0.0556
Glyma.08g297900	0.0555
Glyma.16g021200	0.0536
Glyma.01g044100	0.0526
Glyma.14g057900	0.0526
Glyma.10g035200	0.0526
Glyma.07g242000	0.0526
Glyma.20g107500	0.0516
Glyma.10g281800	0.0507
Glyma.14g152700	0.0507
Glyma.11g250200	0.0507
Glyma.14g136500	0.0507
Glyma.03g111700	0.0497
Glyma.06g165000	0.0497
Glyma.05g200900	0.0487
Glyma.06g236400	0.0487
Glyma.16g049400	0.0487
Glyma.09g203000	0.0477
Glyma.11g054600	0.0476
Glyma.19g119300	0.0468
Glyma.16g147200	0.0468
Glyma.06g092000	0.0468
Glyma.01g019700	0.0468
Glyma.14g040000	0.0468
Glyma.02g252400	0.0468
Glyma.02g138800	0.0468
Glyma.08g274200	0.0458
Glyma.09g238800	0.0457
Glyma.13g121500	0.0457
Glyma.12g231400	0.0448
Glyma.07g206200	0.0448
Glyma.15g218000	0.0448
Glyma.12g117000	0.0448
Glyma.03g004700	0.0448
Glyma.18g156800	0.0439
Glyma.19g258700	0.0438
Glyma.04g170100	0.0429
Glyma.13g073900	0.0428
Glyma.02g217800	0.0419
Glyma.18g123800	0.0419
Glyma.20g091200	0.041
Glyma.18g091600	0.0409
Glyma.08g008200	0.0409
Glyma.08g104100	0.04
Glyma.05g028300	0.04
Glyma.10g071700	0.04
Glyma.04g200500	0.04
Glyma.06g034000	0.04
Glyma.04g090100	0.0381
Glyma.02g019500	0.0371
Glyma.05g147100	0.0351
Glyma.19g121800	0.0331

## Sheet: RF_mid
Gene	Gene_probability
Glyma.06g007500	1
Glyma.20g209700	1
Glyma.10g255000	1
Glyma.03g250600	1
Glyma.16g199000	1
Glyma.02g064600	1
Glyma.04g061400	1
Glyma.08g218600	1
Glyma.18g204000	1
Glyma.15g003300	1
Glyma.15g088500	1
Glyma.14g166000	1
Glyma.17g236200	1
Glyma.08g096500	1
Glyma.07g100700	1
Glyma.13g236600	1
Glyma.19g154100	1
Glyma.09g071600	1
Glyma.04g249000	1
Glyma.17g066500	1
Glyma.04g253500	1
Glyma.20g155100	1
Glyma.12g119200	1
Glyma.13g370100	1
Glyma.06g045400	1
Glyma.19g044900	1
Glyma.13g030900	1
Glyma.02g073000	1
Glyma.10g274400	1
Glyma.13g219100	1
Glyma.15g179600	1
Glyma.18g268700	1
Glyma.02g005600	1
Glyma.05g195000	1
Glyma.13g047300	1
Glyma.07g034800	1
Glyma.15g078600	1
Glyma.13g240900	1
Glyma.02g272400	1
Glyma.06g157400	1
Glyma.12g221500	1
Glyma.08g168100	1
Glyma.17g050000	1
Glyma.01g204400	1
Glyma.09g147200	1
Glyma.10g180800	0.9999
Glyma.10g165800	0.9986
Glyma.07g041400	0.9965
Glyma.13g030300	0.9964
Glyma.05g049900	0.9963
Glyma.10g209100	0.9954
Glyma.08g078200	0.9952
Glyma.06g287000	0.9946
Glyma.11g035200	0.9945
Glyma.13g277700	0.9939
Glyma.01g143400	0.9933
Glyma.05g049800	0.9923
Glyma.14g179200	0.992
Glyma.09g149200	0.9919
Glyma.10g295300	0.9918
Glyma.06g114000	0.9911
Glyma.14g103100	0.9908
Glyma.13g239000	0.9904
Glyma.14g165700	0.9903
Glyma.18g225400	0.9889
Glyma.17g076600	0.9887
Glyma.19g256700	0.9884
Glyma.08g106900	0.9862
Glyma.09g276600	0.9859
Glyma.20g070000	0.9858
Glyma.13g084100	0.9853
Glyma.14g078600	0.9848
Glyma.14g058700	0.9847
Glyma.02g235100	0.9846
Glyma.16g010000	0.9842
Glyma.14g152700	0.9837
Glyma.17g222300	0.9837
Glyma.11g230800	0.9824
Glyma.02g203300	0.9814
Glyma.06g089800	0.9807
Glyma.11g122700	0.9804
Glyma.05g123200	0.9803
Glyma.11g036400	0.9784
Glyma.08g189800	0.9783
Glyma.17g154900	0.9782
Glyma.20g133200	0.9776
Glyma.09g204500	0.976
Glyma.03g246300	0.9759
Glyma.07g196800	0.9755
Glyma.11g180800	0.9744
Glyma.14g128500	0.973
Glyma.16g134000	0.9723
Glyma.17g047700	0.9713
Glyma.10g239400	0.9707
Glyma.13g174100	0.9706
Glyma.04g007700	0.9704
Glyma.12g173200	0.9701
Glyma.05g112100	0.9691
Glyma.17g074400	0.9684
Glyma.04g044900	0.9679
Glyma.13g279900	0.9666
Glyma.10g153900	0.9663
Glyma.15g048600	0.9661
Glyma.04g208300	0.9641
Glyma.14g088300	0.9635
Glyma.15g026400	0.9617
Glyma.12g222500	0.9612
Glyma.11g151400	0.96
Glyma.13g347700	0.9595
Glyma.07g150900	0.9594
Glyma.20g181500	0.9578
Glyma.09g123600	0.957
Glyma.06g108900	0.9565
Glyma.03g253500	0.9561
Glyma.15g093100	0.9513
Glyma.13g112000	0.951
Glyma.12g087200	0.951
Glyma.17g128900	0.9498
Glyma.20g009100	0.9489
Glyma.18g185200	0.9465
Glyma.18g117100	0.9458
Glyma.06g200100	0.941
Glyma.10g006600	0.9374
Glyma.15g048500	0.9346
Glyma.03g193500	0.9329
Glyma.04g088000	0.9286
Glyma.02g217800	0.8861
Glyma.03g264300	0.8851
Glyma.18g212700	0.8743
Glyma.19g222600	0.8634
Glyma.10g139500	0.8432
Glyma.10g124700	0.843
Glyma.16g154300	0.7739
Glyma.19g075800	0.7649
Glyma.08g256600	0.7242
Glyma.13g097800	0.7023
Glyma.20g245100	0.6984
Glyma.12g086200	0.6904
Glyma.14g185100	0.6061
Glyma.07g152600	0.5943
Glyma.17g131900	0.5813
Glyma.12g183100	0.5348
Glyma.10g067000	0.5069
Glyma.04g061300	0.2898
Glyma.08g255400	0.2858
Glyma.08g176300	0.2789
Glyma.18g278900	0.2779
Glyma.01g096600	0.267
Glyma.10g024600	0.2661
Glyma.02g149100	0.265
Glyma.05g140900	0.2621
Glyma.04g083600	0.2611
Glyma.13g049700	0.2601
Glyma.07g023300	0.2532
Glyma.08g096200	0.2532
Glyma.06g212900	0.2522
Glyma.19g042900	0.2443
Glyma.12g199200	0.2413
Glyma.08g255900	0.2314
Glyma.03g151500	0.2176
Glyma.01g044100	0.0841
Glyma.13g204800	0.0831
Glyma.05g179300	0.0821
Glyma.05g147100	0.0564
Glyma.08g261100	0.0514
Glyma.10g278900	0.0386
Glyma.06g034000	0.0385
Glyma.13g213500	0.0286
Glyma.12g089200	0.0277
Glyma.01g019700	0.0148
Glyma.07g206800	0.0128
Glyma.11g239400	0.0079
Glyma.02g211600	0.0079
Glyma.01g207500	0.0079
Glyma.19g119300	0.004
Glyma.15g008800	0.0039
Glyma.02g019500	0.002
Glyma.04g050800	0.002
Glyma.06g136000	0.002
Glyma.17g049900	0.001
Glyma.16g073600	0.001
Glyma.19g008700	0.001

## Sheet: RF_long
Gene	Gene_probability
Glyma.04g232700	1
Glyma.10g180800	1
Glyma.11g036400	1
Glyma.10g257900	1
Glyma.09g147200	1
Glyma.20g155100	1
Glyma.04g232500	1
Glyma.04g232400	1
Glyma.04g044900	0.9993
Glyma.20g209700	0.9953
Glyma.05g049800	0.9943
Glyma.08g168100	0.9924
Glyma.20g070000	0.9903
Glyma.01g216000	0.9834
Glyma.04g232600	0.9651
Glyma.13g318500	0.9555
Glyma.01g216200	0.9516
Glyma.14g123900	0.9515
Glyma.10g239300	0.9487
Glyma.13g236600	0.9486
Glyma.20g155200	0.9486
Glyma.13g233800	0.9436
Glyma.15g025100	0.9426
Glyma.12g182200	0.9347
Glyma.18g117100	0.9337
Glyma.13g152000	0.9328
Glyma.10g239400	0.921
Glyma.16g199000	0.9209
Glyma.12g086200	0.9189
Glyma.03g258200	0.9189
Glyma.17g131900	0.916
Glyma.13g151900	0.915
Glyma.10g067000	0.913
Glyma.17g031600	0.9101
Glyma.19g192400	0.9051
Glyma.10g066900	0.8982
Glyma.01g224100	0.8932
Glyma.04g009400	0.8913
Glyma.05g049900	0.8834
Glyma.03g191800	0.8813
Glyma.12g182400	0.8744
Glyma.11g188200	0.8665
Glyma.17g131800	0.8636
Glyma.15g053600	0.8635
Glyma.12g199200	0.4934
Glyma.08g274200	0.0575
Glyma.20g107500	0.0556
Glyma.15g218000	0.0555
Glyma.04g090100	0.0546
Glyma.01g019700	0.0527
Glyma.03g004700	0.0526
Glyma.06g092000	0.0507
Glyma.19g121800	0.0497
Glyma.07g052300	0.0497
Glyma.08g231900	0.0497
Glyma.10g071700	0.0488
Glyma.08g008200	0.0488
Glyma.10g281800	0.0488
Glyma.02g019500	0.0487
Glyma.18g156800	0.0487
Glyma.14g185100	0.0478
Glyma.05g200900	0.0468
Glyma.11g250200	0.0468
Glyma.07g206200	0.0468
Glyma.19g119300	0.0448
Glyma.04g170100	0.0448
Glyma.06g034000	0.0448
Glyma.03g111700	0.0448
Glyma.18g123800	0.0448
Glyma.02g217800	0.0448
Glyma.19g258700	0.0439
Glyma.09g238800	0.0439
Glyma.14g152700	0.0439
Glyma.12g231400	0.0439
Glyma.05g147100	0.0438
Glyma.20g048300	0.0429
Glyma.14g040000	0.0429
Glyma.04g200500	0.0429
Glyma.12g117000	0.0429
Glyma.02g138800	0.0429
Glyma.13g073900	0.0419
Glyma.11g053600	0.041
Glyma.09g203000	0.041
Glyma.10g035200	0.041
Glyma.16g021200	0.04
Glyma.16g147200	0.04
Glyma.06g236400	0.04
Glyma.16g049400	0.04
Glyma.05g028300	0.039
Glyma.13g121500	0.039
Glyma.11g054600	0.038
Glyma.07g242000	0.038
Glyma.20g091200	0.038
Glyma.01g044100	0.038
Glyma.06g165000	0.0361
Glyma.08g104100	0.0351
Glyma.14g057900	0.0351
Glyma.08g297900	0.0351
Glyma.02g252400	0.0351
Glyma.08g218600	0.0331
Glyma.18g091600	0.0312
Glyma.14g136500	0.0312
